# Supplementary material for: Novel Deep Eutectic Solvent-Based Protein Extraction Method for Pottery Residues and Archeological Implications
Source: J Proteome Res. 2022 Oct 21;21(11):2619–34. doi: 10.1021/acs.jproteome.2c00340 (PMC9639204; doi:10.1021/acs.jproteome.2c00340)
Supplement: Supplementary file 2 — pr2c00340_si_003.xlsx [file pr2c00340_si_003.xlsx]

## Sheet: Supplementary Table S1
Supplementary Table S1: The mass of the various samples and the amount of Bovide Serum Albumin (BSA) extracted from them under various conditions
Experiment_Code	Experiment	Sample_1_Mass (mg)	Concentration (Qubit data) µg/ml	Qubit Dilution Factor	Qubit_Concentration	Actual Concentration	Adjusted protein (µg/mg)	Sample_2_Mass	Concentration (Qubit data) µg/ml	Qubit Dilution Factor	Qubit Concentration		Adjusted protein (µg/mg)	Sample_3_Mass	Concentration (Qubit data) µg/ml	Qubit Dilution Factor	Qubit concentration	Actual Concentration	Adjusted protein (µg/mg)	Blank_Mass
A	6M GuHCl, 65° C, 4 hours	1516.18	14.7	5	73.5	1470	0.969542	1518.81	23.5	5	117.5	2350	1.54726	1504.5	25	5	125	2500	1.66168	1528.56
B	Urea-GuHCl DES, 65° C, 4 hours	1514.1	21.4	10	214	4280	2.82676	1509.97	19.6	10	196	3920	2.59608	1517.28	14.7	10	147	2940	1.93768	1526.05
C	6M GuHCl, 4° C,66 hours	1503.24	14.8	10	148	2960	1.96908	1514.49	17	10	170	3400	2.24498	1519.08	13.4	10	134	2680	1.76423	1508.79
D	Urea-GuHCl DES, sonication, 65° C, 4 hours	1503.11	23	20	460	9200	6.12064	1515.11	23.2	20	464	9280	6.12497	1530.03	18.9	20	378	7560	4.94108	1504.71
E	6M GuHCl, sonication, 65°C, 4h	1514.72	11.8	10	118	2360	1.55804	1502.27	13.4	10	134	2680	1.78397	1516.2	11.8	10	118	2360	1.55652	1495.11
F	Urea-GuHCl DES, sonication, 65°C, 8 h	1503.84	8.37	20	167.4	3348	2.2263	1497.66	15.6	20	312	6240	4.1665	1515.78	13.1	20	262	5240	3.45697	1501.25
G	Urea-GuHCl DES, sonication, 65°C, 2 h	1502.74	5.65	10	56.5	1130	0.75196	1500.67	13.5	10	135	2700	1.7992	1502.89	18.2	10	182	3640	2.422	1517.07
H	Urea-GuHCl DES, sonication, 65°C, 6 h	1528.47	10.1	10	101	2020	1.32158	1510.48	15.6	10	156	3120	2.06557	1509.2	16	10	160	3200	2.12033	1538.38

## Sheet: Supplementary Table S2
Supplementary Table S2: The mass of the various samples of ceramics in which a mixture of meat, cereals and milk were cooked used for comparing the two extraction procedures
Sample	GuHCl			DES
	Mass of empty tube (mg)	Mass of tube+ceramics (mg)	Mass of Ceramics (mg)	Mass of empty tube (mg)	Mass of tube+ceramics (mg)	Mass of Ceramics
A1	6300.98	10300.3	3999.32	12908.6	16913.7	4005.12
A2	6305.97	10301.5	3995.58	12888.9	16887.3	3998.39
A3	6297.12	10294.3	3997.21	12885	16883.6	3998.68
B1	6287.03	10289	4002.02	12974.4	16977	4002.63
B2	6281.77	10280.7	3998.92	13012.3	17015.5	4003.15
B3	6290.3	10292.8	4002.51	12918.9	16916.1	3997.16
C1	6273.72	10270.9	3997.19	12860.5	16857.2	3996.75
C2	6305.89	10309.3	4003.38	12819.1	16818.4	3999.28
C3	6272	10276.9	4004.92	12915.5	16915.7	4000.18
D1	6281.09	10283.1	4001.97	12913.3	16913.6	4000.3
D2	6303.56	10302.9	3999.35	12992.2	16993.1	4000.93
D3	6286.85	10284.4	3997.55	12840.1	16840	3999.91
E1	6297.22	10293.3	3996.1	12875	16874.5	3999.44
E2	6276.09	10278.7	4002.63	12958.5	16962.7	4004.28
E3	6282.9	10283.1	4000.16	12939.5	16939.5	3999.97

## Sheet: Supplementary Table S3
Supplementary Table S3: The mass of the various samples of ceramics in which duck/fish were cooked used for comparing the two extraction procedures
Sample	GuHCl			DES
	Mass of empty tube (mg)	Mass of tube+ceramics (mg)	Mass of Ceramics (mg)	Mass of empty tube (mg)	Mass of tube+ceramics (mg)	Mass of Ceramics (mg)
1A	6290.93	10791.1	4500.22	12618.7	17119.5	4500.76
1B	6271.85	10772.8	4500.98	12574	17077.2	4503.13
1C	6283.43	10785.2	4501.8	12608.3	17109.3	4500.93
2A	6285.95	10784.4	4498.45	12657.2	17157.5	4500.38
2B	6263.48	10764	4500.56	12624.8	17125.7	4500.99
2C	6266.84	10767.7	4500.87	12749.5	17250.2	4500.69
3A	6302.64	10804.2	4501.61	12685.2	17185.8	4500.63
3B	6304.94	10805.9	4500.92	12742.9	17244.3	4501.35
3C	6286.45	10787.3	4500.81	12759.5	17260.6	4501.11
4A	6278.83	10778.2	4499.35	12657.2	17160.5	4503.29
4B	6280.11	10782.6	4502.51	12725.5	17228.6	4503.09
4C	6302.23	10803	4500.79	12853.3	17353.2	4499.87
5A	6275.36	10779.5	4504.16	12642	17142.4	4500.37
5B	6279.61	10779.3	4499.72	12582.9	17082.7	4499.85
5C	6319.55	10822.5	4502.96	12678.4	17180.1	4501.74
6A	6282.11	10783.4	4501.28	12651.6	17151.7	4500.1
6B	6289.45	10788.5	4499.03	12765.8	17269	4503.18
6C	6263.9	10764.8	4500.93	12743	17245.2	4502.18

## Sheet: Supplementary Table S4
Supplementary Table S4: The various proteins identified from the various pots used for cooking a mixture of meat, milk and cereals using the DES and GuGCl-based methods (Mascot search results)
DES								GuHCl
Sample	Protein	Species	Protein Score	No. of peptides marked U	No. of Sequences	No. of Sequences Above Significant	Other Protein/species	Sample	Protein	Species	Protein Score	No. of peptides marked U	No. of Sequences	No. of Sequences Above Significant	Other Protein/species
A1 (43)	Collagen alpha-2(I)	Bos Taurus	214	3	7	7		A1 (41)	Actin, aortic smooth muscle	Bos Taurus	46	2	2	1	Numerous other species including Hom sapiens, Gallus gallus, Mus musculus, Rattus Norvegicus etc.
	ATP synthase alpha, mitochondrial	Bos Taurus	180	2	2	2	ATP synthase alpha, mitochondrial Sus scrofa
	Em protein	Triticum aestivum	198	3	3	3
	Em protein CS41	Triticum aestivum	168	2	2	2	Em protein H2 Triticum aestivum, Late embryogenesis abundant protein B19.1B Hordeum vulgare
	Late embryogenesis abundant protein B19.1A	Hordeum vulgare	161	3	3	2
	Collagen alpha-1(I)	Bos Taurus	121	1	6	6
	Avenin-like a4	Triticum aestivum	98	1	2	2
	16.9 kDa class I heat shock protein 1	Triticum aestivum	91	2	2	2
	Avenin-like a2	Triticum aestivum	86	1	2	2	Avenin-like a3/a7
	Non-specific lipid transfer protein 1	Hordeum vulgare	83	2	2	2
	Beta-enolase	Bos taurus	82	2	2	2	Beta-enolase Mus musculus, Sus scrofa, Oryctolagus cuniculus, Rattus norvegicus
	Desmin	Sus scrofa	79	2	2	2
	Muscoloskeletal embryonic nuclear protein 1	Bos traurus	73	2	2	1
	Phosphoglycerate mutase 2	Bos taurus	67	2	2	2	Phosphogkycerate mutase 2 Mus musculus, Rattus norvegicus
	Tropomyosin alpha-3 chain	Bos taurus	62	2	2	2	Tropomyosnj alpha-3 chain Homo sapiens, Mus musculus, Sus scrofa
	Actin, aortic smooth muscle	Bos Taurus	66	2	3	3	Numerous other species including Gallus gallus, Homo sapiens, Mus musculus, Rattus norvegicus etc.
A2 (43)	Late embryogenesis abundant protein B19.1A	Hordeum vulgare	168	3	3	3		A2 (40)
	Em protein	Triticum aestivum	146	3	3	3
	ATP synthatase subunit alpha, mitochondrial	Bos taurus	113	2	2	1	ATP synthatase subunit alpha, mitochondrial Sus scrofa
	Em protein CS41	Triticum aestivum	128	3	3	3	Em protein H2 Triticum aestivum, Late embryogenesis abundant protein B19.1B Hordeum vulgare
	Collagen alpha-2(I) chain	Bos taurus	130	2	4	4
	Beta-enolase	Bos taurus	106	2	2	2	Beta-enolase Mus musculus, Sus scrofa, Oryctolagus cuniculus, Rattus norvegicus
	Collagen alpha-1(I) chain	Bos taurus	85	1	4	2	Also Canis lupus familiaris, homo sapiens, mammut americanum, mus muscalus, rattus norvegicus
	Phosphoglycerate mutase 2	Bos taurus	67	2	2	2	Phosphogkycerate mutase 2 Mus musculus, Rattus norvegicus
A3 (43)	ATP synthase alpha, mitochondrial	Bos taurus/Sus scrofa	142	2	2	2	ATP synthase alpha, mitochondrial Sus scrofa	A3 (40)
	Collagen alpha-2(I) chain	Bos taurus	131	3	5	4
	Em protein	Triticum aestivum	95	3	3	3
	Em protein CS41	Triticum aestivum	92	2	2	2	Em protein H2 Triticum aestivum, Late embryogenesis abundant protein B19.1B Hordeum vulgare
	Late embryogenesis abundant protein B19.1A	Hordeum vulgare	112	3	3	3
	Phosphoglycerate mutase 2	Bos taurus	83	2	2	2	Phosphogkycerate mutase 2 Mus musculus, Rattus norvegicus
	Collagen alpha-1(I) chain	Bos taurus	63	2	3	3
B1 (44)	Late embryogenesis abundant protein B19.1A	Hordeum vulgare	347	5	5	5		B1 (41)	Collagen alpha-2(I) chain	Bos taurus	103	2	3	3	Collagen alpha-2(I) chain Canis lupus familiaris
	Em protein H2	Triticum aestivum	291	3	3	3	Late embryogenesis abundant protein B19.1B		Alpha-S1-Casein	Bos taurus	71	2	2	2
	Collagen alpha-2-(I)	Bos taurus	283	4	7	7			Protein disulfide-isomeras	Hordeum vulgare	68	2	2	1
	Em protein	Triticum aestivum	272	3	3	3			Collagen alpha-1(I() chain	Bos Taurus	71	1	2	2	Collagen alpha 1(I) chain Canis lupus familiaris, Equus sp., Homo sapiens, Mannut americanum, Tapirus terrestris, Toxod9on sp.
	Collagen alpha-1-(I)	Bos taurus	156	3	7	7
	ATP synthase subunit alpha, mitochondrial	Bos taurus/Sus scrofa	138	2	2	2
	Tropomyosin alpha-3 chain	Bos taurus	80	1	2	2	Tropomyosion alpha-3 chain Homo sapiens, Mus smusculus, Sus scrofa
	Alpha-S1-casein	Bos taurus	76	2	2	2
	Actin, aortic smooth muscle	Bos taurus	75	1	2	2	Numerous other species
B2 (43)	Late embryogenesis abundant protein B19.1A	Hordeum vulgare	112	2	2	2		B2 (42)
	Em protein	Triticum aestivum	150	3	3	3
	Em protein CS41	Triticum aestivum	97	3	3	3	Em protein H2 Triticum aestivum, Late embryogenesis abundant protein B19.1B Hordeum vulgare
	Collagen alpha-1(I) chain	Bos taurus	71	2	4	4
B3 (43)	Late embryogenesis abundant protein B19.1A	Hordeum vulgare	159	2	2	2		B3(41)	Late embryogenesis abundant protein B19.1A	Hordeum vulgare	77	2	2	2
	Em protein CS41	Triticum aestivum	123	2	2	2	Em protein H2 Triticum aestivum, Late embryogenesis abundant protein B19.1B Hordeum vulgare
	ATP synthatase subunit alpha, mitochondrial	Bos taurus	80	2	2	1	ATP synthatase subunit alpha, mitochondrial Sus scrofa
C1 (43)	Collagen alpha-1(I)	Bos taurus	125	3	6	5		C1 (40)
	Em protein CS41	Triticum aestivum	174	2	2	2	Em protein H2 Triticum aestivum, Late embryogenesis abundant protein B19.1B Hordeum vulgare
	Collagen alpha-2(I) chain	Bos taurus	101	2	3	2
	Glutenin high molecula weight subunit DY10/12	Triticum aestivum	77	2	2	2
	Beta-enolase	Bos taurus	75	2	2	2	Beta-enolase Homo sapiens. Mus musculus, Sus scrofa, Oryctolagus cuniculus, Rattus norvegicus
C2 (43)	Late embryogenesis abundant protein B19.1A	Hordeum vulgare	138	2	3			C2(40)	Collagen alpha-1(I) chain	Bos taurus	52	1	2	2	Canis lupus familiaris, Gallus gallus, Homo sapiens, Mammut americanum
	Em protein	Triticum aestivum	130	3	4	4
	Em protein H2	Triticum aestivum	126	2	3	3	Late embryogenesis abundnt protein B19.1B Hordeum vulgare
C3 (43)	Em protein CS41	Triticum aestivum	207	4	4	4		C3(40)
	Em protein	Triticum aestivum	172	3	3	3
	Late embryogenesis abundant protein B19.1A	Hordeum vulgare	157	3	3	3
	Protein disulphide-isomerase	Hordeum vulgare	66	2	2	1
D1 (43)	Em Protein	Triticum aestivum	389	3	3	3		D1 (42)	Collagen alpha-2(I)	Bos taurus	276	5	9	7
	Em Protein CS41	Triticum aestivum	387	4	4	4			Collagen alpha-1(I)	Bos taurus	192	2	8	8
	Late embryogenesis abundant protein B19.1A	Hordeum vulgare	327	3	3	3			Beta-lactoglobulin	Bos taurus	92	2	2	1
	Collagen alpha-1(I) chain	Bos taurus	127	1	4	4			Beta-lactoglobulin	Ovis aries musimon	88	2	2	2				Beta-lactoglobulin	Ovies Aries	79	2	2	1
	Tropomyosin alpha-1 chain	Bos taurus	109	3	3	3			Alpha-amylase inhibitor 0.19/0.53	Triticum aestivum	71	2	2	2
									Alpha-S1-Casein	Bos taurus	64	2	2	1
									Glyceraldehyde-3-phosphate dehydrogenase	Bos taurus	65	2	2	1
D2 (44)	Em protein H2	Triticum aestivum	159	2	3	3	Late embryogenesis abundant protein B19.1B Hordeum vulgare	D2 (40	Collagen alpha-2(I)	Bos taurus	70	1	3	2
	Late embryogenesis abundant protein B19.1A	Hordeum vulgare	149	2	3	3
	Em protein	Triticum aestivum	139	2	3	3
	Tropomyosin alpha chain	Bos taurus	136	1	3	3	Tropomyosin alpha-1 chain Homo sapiens, Mus musculus, Oryctolagus cuniculus, Rattus norvegicus, Sus scrofa
	Tropomyosin alpha-3 chain	Bos taurus	107	1	2	2	Tropomyosin alpha-3 chain Homo sapiens, Mus musculus, Sus scrofa
	Glutenin high molecular weigt subunit DY10	Triticum aestivum	71	2	2	2	Glutenin high molecular weight subunit 12 Triticum aestivum
	Collagen alpha-1(I) chain	Bos taurus	66	2	2	2	Canis lupus familiaris, Cyclopes didactylus, Equus sp., Hippopotamus amphibius, Homo sapiens, Macrauchenia sp. Mammut americanum, Mylodoin darwinii, Tapirus terrstris, Toxodon sp.
D3 (44)	Late embryogenesis abundant protein B19.1A	Hordeum vulgare	157	3	3	3		D3 (40)
	Em Protein	Triticum aestivum	141	3	3	3
	Em Protein CS 41	Triticum aestivum	106	2	2	2	Em protein H2 Triticum aestivum, Late embryogenesis abundant protein B19.1B Hordeum vulgare
	ATP synthatase subunit alpha, mitochondrial	Bos taurus	83	2	2	2	Homo sapiens, Mus musculus, Pan troglodytes, Sus scrofa, Pongo abelii, Rattus norvegicus
	Tropomyosin alpha-3	Bos taurus	95	1	2	2	Homo sapiens, Mus musculus, Sus scrofa
	Glutenin high molecular weight subunit DY10	Triticum aestivum	68	2	2	2	Glutenin high molecular weight subunit 12 Triticum aestivum
	Butyrophilin subfamily 1 member A1	Bos taurus	64	2	2	2
	Tropomyosin alpha-1 chain	Bos taurus	59	2	3	3	Tropomyosin alpha-1 chain homo sapiens, Mus musculus, Oryctolagus cuniculus, Rattus norvegicus
E1	Em Protein CS41	Triticum aestivum	148	2	2	2	Em protein H2 Triticum aestivum, Late embryogenesis abundant protein B19.1B Hordeum vulgare	E1 (43)	Em protein	Triticum aestivum	458	5	7	7
	Late embryogenesis abundant protein B19.1A	Hordeum vulgare	138	2	2	2			Late embryogenesis abundant protein B19.1A	Hordeum vulgare	403	5	6	6
	Em protein	Triticum aestivum	133	3	3	3			Collagen alpha-2-(I) chain	Bos taurus	301	6	11	10
	Tropomyosin alpha-3 chain	Bos taurus	78	1	2	2	Tropomyosin alpha-3 chain Homo sapiens, Mus musculus, Sus scrofa		Em protein H2	Triticum aestivum	265	3	4	4	Late embryogenesis abundant protein B19.1B Hordeum vulgare
	Collagen alpha-1(I)	Bos taurus	64	2	2	2	Collagen alpha-1(I) Canis lupus familiaris, Equus sp., Hippopotamus amphibus, Homo sapiens, Macrauchenia sp., Mammut americanum, Tapirus terrestris		Tropomyosin alpha-1 chain	Bos taurus	252	4	6	5	Tropomyosin alpha-1 chain Homo sapiens, Mus musculus, Oryctolagus cuniculus, Rattus norvegicus
	Tropomyosin beta	Bos taurus	68	2	3	3	Tropomyosin beta Homo sapiens, Mus musculus, Oryctolagus cuniculus, Rattus norvegicus		ALpha-S1-casein	Bos taurus	157	3	3	3
									16.9 kDa class I heat shock transfer protein 1	Triticum aestivum	144	2	2	2	16.9kDa class I heat shock protein 2 Triticum aestivyum
									Protein disulfide-isomerase	Hordeum vulgare	96	2	2	2
									Tropomyosin alpha-3	Sus scrofa	103	1	3	3	Tropomyosin akpha-3 chain Bos taurus, Homo sapiens
									Actin aortic smooth muscle	Bos taurus	89	3	3	3	Numerous other species including Hom sapiens, Gallus gallus, Mus musculus, Rattus Norvegicus etc.
									Alpha-S2-casein	Bos taurus	70	2	2	2
E2 (45)	Em protein CS41	Tritium aestivum	299	3	3	3		E2 (43)	Late embryogenesis abundant protein B19.1A	Hordeum vulgare	369	2	3	3
	Collagen alpha-2(I)	Bos taurus	245	4	7	6			Em protein H2	Triticum aestivum	202	3	4	4	Late embryogenesis abundant protein B19.1B Hordeum vulgare
	Late embryogenesis abundant protein B19.1A	Hordeum vulgare	180	2	2	2			Collagen alpha-2(I) chain	Bos taurus	188	3	8	7
	Em protein CS41	Triticum aestivum	147	3	3	3			Non-specific lipid-transfer protein 1	Hordeum vulgare	177	2	2	2
	Tropomyosin alpha-1 chain	Bos taurus	127	1	3	3	Tropomyosin alpha-1 chain Homo sapiens, Mus musculus, Oryctolagus cuniculus,m Rattus norvegicus		16.9 kDa class I heat shock protein 1	Triticum aestivum	161	2	2	2	16.9 kDa class I heat shock protein 2 Triticum aestivum
	Avenin-like a1	Triticum aestivum	104	2	2	2	Avenin-like a6 Triticum aestivum		Collagen alpha-1(I) chain	Bos taurus	154	3	8	8
	Collagen alpha-1(I)	Bos taurus	95	2	4	4			ATP synthatase subunit alpha mitochondrial	Bos taurus	115	2	2	2	ATP synthatase subunit alpha mitochondrial Sus scrofa
	Tropomyosin alpha-3 chain	Bos taurus	85	1	2	2	Tropomyosin alpha-3 chain Homo sapiens, Mus musculus, Sus scrofa		Tropomyosin alpha-1 chain	Bos taurus	107	1	3	3	Rana temporaria, Homo sapiens, Mus musculus, Sus scrofa, Rattus norvegicus, Oryctolagus cuniculus
									Creatine kinase M-type	Bos taurus	95	2	2	2	Sus scrofa
									Myosin-1	Bos taurus	98	3	3	2
									Protein disulphide-isomerase	Hordeum vulgare	87	2	2	1
E3 (45)	Late embryogenesis abundant protein B19.1A	Hordeum vulgare	265	3	3	2		E3 (43)	Late embryogenesis abundant protein B19.1A	Hordeum vulgare	204	2	3	3
	Em protein OS	Triticum aestivum	237	3	3	3			Em protein OS	Triticum aestivum	171	3	4	4
	Collagen alpha-2(I) chain OS	Bos taurus	232	4	6	5			Em protein H2 OS	Triticum aestivum	155	3	4	4	Late embryogenesis abundant protein B19.1B OS Hordeum vugare
	Em protein CS41	Triticuym aestivum	227	3	3	3			Collagen alpha 1 (I) chain	Bos taurus	76	2	4	4	Canis lupus familiaris, Gallus gallus, Homo sapiens, Mammut americanum
	Tropomyosin alpha-1 chain	Bos taurus	169	2	5	5	Tropomyosin alpha-1 Homo sapiens, Mus musculus, Oryctolagus cuniculus, Rattus norvegicus		Non -specific lipid transfer protein 1	Hordeum vulgare	61	2	2	2
	Collagen alpha-1(I) chain	Bos taurus	135	2	6	6
	Tropomyosin beta	Bos taurus	103	2	2	2	Homo sapiens, Mus musculus, Oryctolagus cunicculus, Rattus norvegicus
	Tropomyosin alpha-3 chain	Bos taurus	92	1	2	2	Tropomysoin alpha-3 Homo sapiens, Mus musculus, Sus scrofa
	Phosphoglycerate mutase 2	Bos taurus	71	2	2	2	Phosphogkycerate mutase 2 Mus musculus, Rattus norvegicus
	Glutenin high molecular weight subunit DY10	Triticum aestivum	67	2	2	2	Glutenin high molecular weight subunit 12 Triticum aestivum

## Sheet: Supplementary Table S5
Supplementary Table S5: List of proteins identified in the various samples in which meat, milk and cereal were cooked, along with their LFQ abundance as determined using Proteome Discoverer (SwissProt as reference database, no grouping)
Checked	Master	Accession	Description	Coverage [%]	# Peptides	# PSMs	# Unique Peptides	# AAs	MW [kDa]	calc. pI	Score Sequest HT: Sequest HT	# Peptides (by Search Engine): Sequest HT	# Razor Peptides	Abundances (Scaled): F3: Sample, DES, A1	Abundances (Scaled): F4: Sample, GuHCl, A1	Abundances (Scaled): F5: Sample, DES, A2	Abundances (Scaled): F6: Sample, GuHCl, A2	Abundances (Scaled): F7: Sample, DES, A3	Abundances (Scaled): F8: Sample, GuHCl, A3	Abundances (Scaled): F9: Sample, DES, B1	Abundances (Scaled): F10: Sample, GuHCl, B1	Abundances (Scaled): F11: Sample, DES, B2	Abundances (Scaled): F12: Sample, GuHCl, B2	Abundances (Scaled): F13: Sample, DES, B3	Abundances (Scaled): F14: Sample, GuHCl, B3	Abundances (Scaled): F15: Sample, DES, BK1	Abundances (Scaled): F16: Sample, GuHCl, BK1	Abundances (Scaled): F1: Sample, DES, Bk2	Abundances (Scaled): F2: Sample, GuHCl, Bk2	Abundances (Scaled): F17: Sample, DES, C1	Abundances (Scaled): F18: Sample, GuHCl, C1	Abundances (Scaled): F19: Sample, DES, C2	Abundances (Scaled): F20: Sample, GuHCl, C2	Abundances (Scaled): F21: Sample, DES, C3	Abundances (Scaled): F22: Sample, GuHCl, C3	Abundances (Scaled): F23: Sample, DES, D1	Abundances (Scaled): F24: Sample, GuHCl, D1	Abundances (Scaled): F25: Sample, DES, D2	Abundances (Scaled): F26: Sample, GuHCl, D2	Abundances (Scaled): F27: Sample, DES, D3	Abundances (Scaled): F28: Sample, GuHCl, D3	Abundances (Scaled): F29: Sample, DES, E1	Abundances (Scaled): F30: Sample, GuHCl, E1	Abundances (Scaled): F31: Sample, DES, E2	Abundances (Scaled): F32: Sample, GuHCl, E2	Abundances (Scaled): F33: Sample, DES, E2	Abundances (Scaled): F34: Sample, GuHCl, E3	Found in Sample: [S1] F1: Sample, DES, Bk2	Found in Sample: [S2] F2: Sample, GuHCl, Bk2
FALSE	Master Protein	P04264	Keratin, type II cytoskeletal 1 OS=Homo sapiens OX=9606 GN=KRT1 PE=1 SV=6	39	22	528	19	644	66	8.12	1693.58	22	5	12.3	130.3	59.5	340.9	16.1	179	9.2	173.1	27.1	235.2	9.7	203.1	215.3	195.1	184.9	193.8	15.5	194.1	12.3	156.7	16	198.1	7.7	155.4	11.9	125.7	8.3	137.2	4	79.7	6	43.3	4.4	39	High	High
FALSE	Master Protein	P02453	Collagen alpha-1(I) chain OS=Bos taurus OX=9913 GN=COL1A1 PE=1 SV=3	24	23	481	5	1463	138.9	5.78	1351.89	23	27	137.3	23.4	200.4	18	165.6	27.4	291.8	39.2	173.1	45.2	320.7	65.8	3.7	3.5	4.9	8.8	192	11.7	41.4	24.5	94.9	25	107.7	76.8	101.6	53.5	114	46.5	158.8	95.7	256.1	189.4	169.3	112.2	Not Found	Peak Found
FALSE	Master Protein	P02452	Collagen alpha-1(I) chain OS=Homo sapiens OX=9606 GN=COL1A1 PE=1 SV=6	19	19	400	2	1464	138.8	5.8	1185.88	19	0	146.2	42	87.1	8.1	88.3	43.4	335.7	71.5	144.8	60.8	177.4	92.3	3	1.9			94.2	5.4	52.3	28.6	41	34.4	115.4	198.3	58.2	105.2	78.4	78.4		272.7	213.9	258.9	218.4	243.4	Not Found	Not Found
FALSE	Master Protein	C0HJN9	Collagen alpha-1(I) chain (Fragments) OS=Equus sp. OX=46122 GN=COL1A1 PE=1 SV=1	33	18	405	3	895	79.2	9.48	1178.51	18	1	89.9	37.5	172.3	21.2	76.7	23.6	196.6	82.4	134.2	83.3	158.4	95.9					179	23.6	48.8	28.6	60.3	29.8	96	259.5	54.4	111.5	82.7	65.4	61.7	366.1	139.7	349.7	45.1	226	Not Found	Not Found
FALSE	Master Protein	P02465	Collagen alpha-2(I) chain OS=Bos taurus OX=9913 GN=COL1A2 PE=1 SV=2	31	30	391	9	1364	129	9.14	1111.67	30	26	181.6	19.3	197.4	13.2	127.6	17.6	369.9	38.2	108.2	35	255.3	58.4	0.9	0.6	2.6	2.4	252	10.3	33.2	26.3	67.1	25.9	135.9	78.6	84.6	46	69.5	30	431.7	79.4	255.2	87.5	204.3	54.4	Not Found	Peak Found
FALSE	Master Protein	C0HLI9	Collagen alpha-1(I) chain (Fragments) OS=Neocnus comes OX=2546658 PE=1 SV=1	23	15	354	1	997	88.8	9.52	1031.46	15	0					102.8		14.6		77	142.9	155.7	140.4							103.8	113.2	34.5	63		29.2	21	227.4	154.4	138.1		83.9	195.9	769.1	82.8	750.3	Not Found	Not Found
FALSE	Master Protein	C0HJP7	Collagen alpha-1(I) chain (Fragments) OS=Toxodon sp. OX=1563122 GN=COL1A1 PE=1 SV=1	22	16	342	3	982	87.1	9.48	1009.1	16	0	209.4		118.9		302.5		398.3				397.2						324.9				93.2		207.8	189.6	128		104.1			447.8		157.3	146	175.2	Not Found	Not Found
FALSE	Master Protein	P00761	Trypsin OS=Sus scrofa OX=9823 PE=1 SV=1	22	3	299	3	231	24.4	7.18	1008.7	3	0	4.8	172	8.1	103.5	3.8	191.9	5.6	114.2	32.8	133.4	5.6	154.3	215.6	186.9	200.2	248.9	9.2	202.2	91.1	220.2	18.5	212	11.3	166.4	15.2	230.6	14.4	208.6		46.1	17.5	43.9	4.1	107	High	High
FALSE	Master Protein	P13645	Keratin, type I cytoskeletal 10 OS=Homo sapiens OX=9606 GN=KRT10 PE=1 SV=6	41	19	302	13	584	58.8	5.21	970.46	19	8	25.8	154.8	53.6	214.1	10	124.2	21.5	486.9	18	262.1	12.4	160	170.2	345.5	163.3	182.5	37.6	199	8.4	115	12.8	114.5	9.3	69.1	7.1	102.1	5.2	138	6.5	84.2	4	46.3	2.5	33.5	High	High
FALSE	Master Protein	C0HLI3	Collagen alpha-1(I) chain (Fragments) OS=Glossotherium robustum OX=2591764 PE=1 SV=1	22	14	314	1	987	87.8	9.41	920.21	14	0																								1042.1						2357.9					Not Found	Not Found
FALSE	Master Protein	P35908	Keratin, type II cytoskeletal 2 epidermal OS=Homo sapiens OX=9606 GN=KRT2 PE=1 SV=2	42	20	278	17	639	65.4	8	895.98	20	2	22.2	126.2	74.1	237	12.6	117.4	20	496	18.5	260.7	8.4	112.1	243.6	328.7	193.7	225.6	28.9	194.4	9.8	108.6	12.5	104	7.8	88.3	6	124.7	8.9	93.2		33.6	4	47.5	2.7	28.5	High	High
FALSE	Master Protein	P22701	Em protein CS41 OS=Triticum aestivum OX=4565 GN=EM PE=2 SV=1	55	6	245	1	94	10	5.31	810.66	6	1	23.3		19.9		16.1		51.5	2.1	64.1	0.4	18.4		2				10.2		48.7	0.8	48.1		100.8		70.3		60.3		33.1	691.6	62.3	984.6	38.6	1052.7	Not Found	Not Found
FALSE	Master Protein	C0HLH9	Collagen alpha-1(I) chain (Fragments) OS=Glyptodon sp. (strain SLP-2019) OX=2546663 PE=1 SV=1	16	11	264	1	998	88.7	9.69	792.27	11	0																																			Not Found	Not Found
FALSE	Master Protein	C0HJP8	Collagen alpha-2(I) chain (Fragments) OS=Toxodon sp. OX=1563122 GN=COL1A2 PE=1 SV=1	32	21	278	4	908	81.1	10.3	788.23	21	2	211.9	14.1	142.3		162.6		431.3	21.3	175.6	13.3	289.1	29.3					210	6	51.2	11.8	61.8	11.5	196.9	60.7	79.7	20.5	138.4	7.1	2.5	86.6	382	74.4	448.5	59.3	Not Found	Not Found
FALSE	Master Protein	C0HJP6	Collagen alpha-2(I) chain (Fragments) OS=Macrauchenia sp. OX=1563127 GN=COL1A2 PE=1 SV=1	27	16	260	2	907	80.9	10.26	765.65	16	3	158.2	10.6	145.8	6.3	114.5	23.9	356.1	39.1	102.5	64.1	268.1	64.2					229.3	14.5	48.2	31.5	58.7	31.1	113.5	155.1	61.2	102	119.4	54.3	20	100.9	449.5	158.7	199.5	99.1	Not Found	Not Found
FALSE	Master Protein	P46532	Late embryogenesis abundant protein B19.1B OS=Hordeum vulgare OX=4513 GN=B19.1B PE=3 SV=1	58	7	229	1	93	10	5.59	762.35	7	9	136.6	0.2	178.4	1	153.2	1.8	180.4	1.2	278.7	2.6	129.7	3.2	0.2		0.5		133	0.4	180.8	0.9	357.4	0.7	380	0.4	358.2	1.1	308	1	122.3	35	201.7	77.3	102.8	71.5	Not Found	Not Found
FALSE	Master Protein	Q05190	Late embryogenesis abundant protein B19.1A OS=Hordeum vulgare OX=4513 GN=B19.1A PE=2 SV=1	71	8	231	5	93	10	6.8	728.87	8	0	112.6	14.6	108.9	3.3	134.7	6.6	135.8	20.1	256.5	8.6	104	9.3	1	0.5	0.7	0.2	129.8	2.6	246.7	2.8	254.4	3.6	269.2	5.9	159.7	2.2	220.6	2.7	289.7	213.1	165.9	161.6	192.6	159.4	Peak Found	Peak Found
FALSE	Master Protein	P35527	Keratin, type I cytoskeletal 9 OS=Homo sapiens OX=9606 GN=KRT9 PE=1 SV=3	40	14	217	14	623	62	5.24	715.49	14	0	21.8	73	62	309.8	30.1	186.9	15.6	42.8	20.7	173.5	30.1	190.3	239.3	86.1	302	128.6	35.1	216.3	17.5	273.7	31.1	254.2	15.6	176.2	30.1	139.4	19.4	140.5	8.2	28.2	11.8	40	9.1	40.6	High	High
FALSE	Master Protein	P04568	Em protein OS=Triticum aestivum OX=4565 GN=EM PE=2 SV=1	71	9	208	5	93	10	5.6	686.79	9	5	121.2	14.8	137	16.3	136.4	29.2	166.5	21.5	190.1	7.1	116.4	43.1	0.3		1.4		182.3	2.9	166.9	2.3	284.3	3.4	313.3	7.6	358.5	1.7	304.1	10.5	93.8	169.5	122.3	158.2	70.1	146.8	Peak Found	Not Found
FALSE	Master Protein	C0HJN6	Collagen alpha-2(I) chain (Fragments) OS=Hippopotamus amphibius OX=9833 GN=COL1A2 PE=1 SV=1	25	15	201	1	887	79.7	10.48	584.05	15	2	158.8	20.9	250.3	12.5	217.4	41.9	180.9	33.4	151.5	44.5	334.6	64.5					10.9	7.6	60.6	29.1	59.3	29.9	18.4	95	83	92	101.1	73.8	223.8	90.7	406.7	88.7	338.2	79.7	Not Found	Not Found
FALSE	Master Protein	P02533	Keratin, type I cytoskeletal 14 OS=Homo sapiens OX=9606 GN=KRT14 PE=1 SV=4	35	14	183	3	472	51.5	5.16	544.94	14	3		58.1	21.5	220.8	7.3	51.3	13.3	183.2	15.4	368.6	4.1	188	159.8	214.7	266.5	59.4	41.7	233.1		140.6	7.7	179.7		283.2	5.4	81.8	9.7	266.7		196.4	1.2	70.7	4.8	45.1	High	High
FALSE	Master Protein	Q8WZ42	Titin OS=Homo sapiens OX=9606 GN=TTN PE=1 SV=4	0	10	163	7	34350	3813.7	6.35	527.71	10	5	188.2	503.6	190.7	239.5	216	192.4	53.3	75.2	48.2	43.6	110.7	45.2		0.4			73.4	18.2	93	26.5	60.9	32.4	34.2	29.2	66.5	30.4	76.8	31.5	15.3	258.7	54.5	277	109.1	205.2	Not Found	Not Found
FALSE	Master Protein	P08779	Keratin, type I cytoskeletal 16 OS=Homo sapiens OX=9606 GN=KRT16 PE=1 SV=4	44	17	168	8	473	51.2	5.05	504.23	17	7	18.8	32.7	70	290.6	17.4	51.7	10.8	84.8	18.1	469.3	12	259.2	160.6	124	399.9	100.7	25.7	77.7	4.8	132	19.2	163.1	8.4	131.2	11.3	57.6	9.9	262.8	3.3	263	7	58.8	9.8	33.7	High	Peak Found
FALSE	Master Protein	P20929	Nebulin OS=Homo sapiens OX=9606 GN=NEB PE=1 SV=5	3	19	164	19	6669	772.4	9.07	500.85	19	0	276.2	190	184.1	72.3	203.6	56.6	102.1	47.3	61.3	170.1	94.8	139.1	1.2	0.4	140.2		249.3	8.9	105.5	116	87	22.7	98.9	27.8	86.5	107.4	104.1	52.1	15.4	140.6	69.9	129.9	113.4	125	Peak Found	Not Found
FALSE	Master Protein	C0HJP0	Collagen alpha-2(I) chain (Fragments) OS=Equus sp. OX=46122 GN=COL1A2 PE=1 SV=1	23	13	173	2	912	80.8	9.83	473.66	13	0	307.1	37.5	109.1	3.9	129.9	8.1	447.8	37.4	53.7	50.4	349.2	19.1		1.1			359.4	17.1	48.2	39.8	39.9	25.5	115.9	185.8	33.5	122.6	69.3	21.6		63	305.6	86.3	287.7	24.7	Not Found	Not Found
FALSE	Master Protein	Q5KR48	Tropomyosin beta chain OS=Bos taurus OX=9913 GN=TPM2 PE=2 SV=1	47	15	137	8	284	32.8	4.7	444.4	15	10	75.3	6.2	90.1	0.9	77.5	3	97.4	1.9	108	19.3	169.9	35.7				1.9	77.1	1.1	82.6	17.7	82.8	16.6	70.9	31.1	248	36.1	286.6	30.6	234.7	76.5	409.5	86.8	861.9	62.3	Not Found	Peak Found
FALSE	Master Protein	P07597	Non-specific lipid-transfer protein 1 OS=Hordeum vulgare OX=4513 GN=LTP1 PE=1 SV=1	68	5	126	5	117	12.3	8.32	414.68	5	0	303.9	27.2	252.2	28.6	378.8	127.6	140.6	32.9	44.1	54.1	176.4	77.3		0.3	47.8	105	48.9	15.4	58.8	69.9	40.2	53	190.3	76.3	56.3	78.4	99.6	83.1	111.2	118.6	85.9	165.4	163.6	88.3	Peak Found	Peak Found
FALSE	Master Protein	Q5KR49	Tropomyosin alpha-1 chain OS=Bos taurus OX=9913 GN=TPM1 PE=2 SV=1	31	11	125	4	284	32.7	4.74	406.52	11	0	146.9	12.8	162.6	69.5	63.3		91.2	18.2	61.6	17.6	88.6	12.3	15.4	23.5		96.6	104	10.2	79.2	18.9	86.9	14.1	248	21.3	291.7	11.2	356	9.4	232.9	106.4	240.1	138.3	428.8	122.6	Not Found	Peak Found
FALSE	Master Protein	Q7Z794	Keratin, type II cytoskeletal 1b OS=Homo sapiens OX=9606 GN=KRT77 PE=1 SV=3	4	2	119	1	578	61.9	5.99	391.14	2	0	13.5	185.3	1.4	10.4	16.5	223.5	6.6	193.7	27.4	238.5	12	218.7	303.4	271.1	329.2	8.5	16.5	218	13.4	178.5	13	235.5		164.9	17.3	129	7.6	174.9		80	4.3	46.4	1.9	38.9	Peak Found	Peak Found
FALSE	Master Protein	P85154	Collagen alpha-2(I) chain OS=Mammut americanum OX=39053 PE=1 SV=3	13	9	134	4	1040	93.1	9.94	375.17	9	0	105.4	17.7	116.6		94.6	19.1	281.5	28.9	111.4	55.6	294.3	69.1		1.1			202.8	13.5	57.6	34.9	49.8	30.9	151.4	152.7	61.5	98.3	140.4	97.4	9.6	93.5	540.2	134.3	234.8	101.2	Not Found	Not Found
FALSE	Master Protein	P02535	Keratin, type I cytoskeletal 10 OS=Mus musculus OX=10090 GN=Krt10 PE=1 SV=3	13	6	111	1	570	57.7	5.11	332.48	6	0																																			Not Found	Not Found
FALSE	Master Protein	P04259	Keratin, type II cytoskeletal 6B OS=Homo sapiens OX=9606 GN=KRT6B PE=1 SV=5	24	11	104	1	564	60	8	325.43	11	5	7.2	15.3	8.1	475.4	26.7	53.2	13.2	19.3	29.1	284.6	28.1	179	32.5	115.3	580.1	27.3	71.9	50.8	10.3	162.3	25.3	158.3	12.1	160.3	6.2	48.8	8.8	402.5		178.7	10.2	87.4	43.3	68.6	High	Not Found
FALSE	Master Protein	P13647	Keratin, type II cytoskeletal 5 OS=Homo sapiens OX=9606 GN=KRT5 PE=1 SV=3	26	13	107	10	590	62.3	7.74	321.98	13	1	19.6	96.5	46.7	396.7	17.1	105.2	12.3	268	20.1	260.2	19.7	139.7	191.4	212	143.3	118	29.6	172.6	9.1	126.2	12.2	150.9	7.2	209.7	10.2	108.5	6.5	230.3	27.6	143	4.3	42.9	9.5	33.2	High	High
FALSE	Master Protein	P48668	Keratin, type II cytoskeletal 6C OS=Homo sapiens OX=9606 GN=KRT6C PE=1 SV=3	24	11	104	2	564	60	8	320.17	11	0	10.7	25.3	9.1	363.5	5.8	64.2	11.6	36.5	25.1	319.3	8	162.6	134.6	182.4	461.2	84.8	72.7	55.9		113.6	28.9	153.9	5.5	196.7	24.1	56.8	19.3	328.8		320.4		52.8	3.7	62.4	High	High
FALSE	Master Protein	Q6IG01	Keratin, type II cytoskeletal 1b OS=Rattus norvegicus OX=10116 GN=Krt77 PE=3 SV=1	7	3	96	1	519	57.2	5.64	315.56	3	0	44.2	610.4	249.8	1024.3									237.6	565.4				327.3						341											Not Found	Not Found
FALSE	Master Protein	A1XQV4	Tropomyosin alpha-3 chain OS=Sus scrofa OX=9823 GN=TPM3 PE=2 SV=1	22	7	82	2	284	33	4.77	273.93	7	0	35.1	110.4		83.7	29.5		95.4	15.5	114.2		31.8	7.2	13.5	8.8			129.5	10	124.1		207.1		764.5	14.9	400.1		419.5		161.5	66.7	254.4	40.1	205.4	57.4	Not Found	Not Found
FALSE	Master Protein	Q90X97	Actin, alpha skeletal muscle OS=Atractaspis microlepidota microlepidota OX=172021 GN=ACTA1 PE=2 SV=1	27	9	98	7	377	42	5.39	263.15	9	2	213.8	295.6	148.6	182	161.2	145.9	126.1	117.4	103.1	60.7	81.5	54.9	1.5	1.7	2.8	2	65.7	19.4	214.2	27.2	144.2	34	51.6	16.4	51.5	46.1	76.9	59.1	124.7	217.3	31.1	273.5	68.2	180	Not Found	Not Found
FALSE	Master Protein	P02466	Collagen alpha-2(I) chain OS=Rattus norvegicus OX=10116 GN=Col1a2 PE=1 SV=3	7	8	84	2	1372	129.5	9.33	223.33	8	0	40		46.8				168.5		249.3		177.2						62.1				49.7			44.7	42.7					424.5	241.2	599.5	356.7	897.1	Not Found	Not Found
FALSE	Master Protein	P08489	Glutenin, high molecular weight subunit PW212 OS=Triticum aestivum OX=4565 PE=3 SV=1	2	2	70	2	838	89.1	6.18	222.8	2	0	251.2	67.2	135.5	50	343.1	58.7	78	60.2	33.1	47.6	298.5	77.4					306.8	11.2	39.7	39.4	40.7	38.3	26.7	154.5	50.3	99.8	94.7	83.9	2.9	297	50.1	250	181.3	132.2	Not Found	Not Found
FALSE	Master Protein	Q04695	Keratin, type I cytoskeletal 17 OS=Homo sapiens OX=9606 GN=KRT17 PE=1 SV=2	19	9	74	3	432	48.1	5.02	217.89	9	0	4.1	12.3	22.1	43.7	272.1	234.9			64.7	490.5	157.9	301.7	38	14.8	187.8		151.1	33.7	124.6	180.8	92.2	165.1	19.8	47.3	29.7	13.2	61.1	316.1		67.6	45.1	80.8	61.7	65.5	High	Not Found
FALSE	Master Protein	A2ASS6	Titin OS=Mus musculus OX=10090 GN=Ttn PE=1 SV=1	0	5	65	2	35213	3904.1	6.2	217.02	5	0	117.3	157.1		18	173.4	97.1	78.6	123.3	68.3	85.1	98	79.7					29.5	16.5	78.8	21.8	59.2	30.4	6.1	29.1	70.6	33.3				616.6	44	683.2	95.8	489.2	Not Found	Not Found
FALSE	Master Protein	P46520	Embryonic abundant protein 1 OS=Oryza sativa subsp. japonica OX=39947 GN=EMP1 PE=2 SV=1	26	3	68	1	95	10.2	5.6	215.02	3	0	175.7		82.8		208.5	11	110.9		358.8		126.6				7.7		1.3		266.9		281.5	1.9	8.2		313.7	1.4	30.3		767.8		250.9		392.9	1.3	Peak Found	Not Found
FALSE	Master Protein	P10387	Glutenin, high molecular weight subunit DY10 OS=Triticum aestivum OX=4565 GN=GLU-D1-2B PE=3 SV=1	5	3	71	3	648	69.6	7.77	214.68	3	0	312.9	66.1	173.3	27.7	206.4	28.4	110.8	29.7	113.9	13.9	230.7	26.9					449.1	4.8	120.9	7.3	138.6	6.7	327.2	29.5	194.5	14.8	261.7	18.3	24.2	60	105.9	69.8	184.6	41.4	Not Found	Not Found
FALSE	Master Protein	Q9WUZ5	Troponin I, slow skeletal muscle OS=Mus musculus OX=10090 GN=Tnni1 PE=1 SV=3	12	3	64	3	187	21.7	9.58	208.68	3	0	44.9	11.8	214.3	5.7	194	7.4	78.5	5.8	127.3	4.4	139.1	11.4					169.5	2.1	92.9	4.3	291.8	5.2	319.1	3.4	333.3	6	351.3	4.6	281.9	78.9	237.2	114.1	154.6	105.4	Not Found	Not Found
FALSE	Master Protein	P15357	Ubiquitin-40S ribosomal protein S27a OS=Drosophila melanogaster OX=7227 GN=RpS27A PE=1 SV=2	18	2	72	2	156	17.9	9.77	205.03	2	0	429.9		345.4	8.1	337.8	12.9	140.6	7.3	160	9.2	341.9	13.7		2.5		16.4	22.2		240.5	10.9	164.1	11.4	8.4	28.1	151.4	20.5	177	19.2	102.6	15.7	196.4	17.1	374.8	13.9	Not Found	Peak Found
FALSE	Master Protein	Q61414	Keratin, type I cytoskeletal 15 OS=Mus musculus OX=10090 GN=Krt15 PE=1 SV=2	11	6	73	1	452	49.1	4.86	203.23	6	0		60.7			39.7	105.8			59.5	813.1	88	522.5			311.4				114	195.9	124.2	288.1				65.4		458.7				58.6	23	71.3	Peak Found	Not Found
FALSE	Master Protein	P80284	Protein disulfide-isomerase OS=Hordeum vulgare OX=4513 GN=PDI PE=1 SV=2	8	5	67	4	513	56.4	5.14	202.33	5	1	238.5	44.8	159	27.5	230.7	25.7	102.1	49.9	116.3	31.5	203.4	13.1	7.7	6.6		8	74.1	13.3	143.1	5.8	138	2.2	25.6	16.7	181.6	5.6	234.3	8.9	337.7	168.5	141.9	204.7	274.7	158.6	Not Found	Peak Found
FALSE	Master Protein	P19483	ATP synthase subunit alpha, mitochondrial OS=Bos taurus OX=9913 GN=ATP5F1A PE=1 SV=1	10	4	65	4	553	59.7	9.19	195.24	4	0	231.8	103.9	408.7	93.4	620.8	107.5	87.4	13.3	120.4	17.6	375.2	23					76.1		134.9	8	102.5	8.8	16.3	5.2	111.4	10.8	170.6	9.7	94.3	39.4	105	68.5	198.1	37.1	Not Found	Not Found
FALSE	Master Protein	P02662	Alpha-S1-casein OS=Bos taurus OX=9913 GN=CSN1S1 PE=1 SV=2	21	3	61	3	214	24.5	5.02	192.08	3	0	112.5	279.7	121.9	221	107.5	219.3	25.6	108.9	52.5	109.9	75.5	117.3		3.3	14.7		2.9	13.9	61.1	66.4	33.8	75.2	10.6	133.5	55.9	83.2	74.6	109.4	37.6	304.7	68	340	88.5	271	Peak Found	Not Found
FALSE	Master Protein	Q5SX40	Myosin-1 OS=Mus musculus OX=10090 GN=Myh1 PE=1 SV=1	3	6	60	6	1942	223.2	5.76	188.57	6	0	244.8	3.4	103.6	6.1	188.8	5.9	102.6	5.4	178	16.6	213.5	22.5	1.4	2.5	4		328.1	2.5	191.6	9.4	188.8	8.3	161.9	4.5	132.3	14.4	301.6	5.4		36.6	185.6	229.4	365.4	135.1	Peak Found	Not Found
FALSE	Master Protein	P24296	Non-specific lipid-transfer protein (Fragment) OS=Triticum aestivum OX=4565 PE=1 SV=2	20	2	61	2	113	11.9	8.13	180.92	2	0	443.7	47.4	244.8	28.4	293.2	62.7	203.9	40.2	31.8	66.6	336	118.5		1.5			213.7	31.2	61	102.6	57.5	69.5	62.1	87.3	40.6	89.2	67.9	72.8	158.2	43.9	163.3	35.2	98.7	26.8	Not Found	Not Found
FALSE	Master Protein	Q5XLD3	Creatine kinase M-type OS=Sus scrofa OX=9823 GN=CKM PE=2 SV=1	20	6	63	6	381	43	7.09	180.58	6	0	91.5	310.8	86.1	22.7	54.5	27.7	54.9	169.5	35.1	100.6	58.2	144.4		1.3			153.8	65.1	133.6	66.4	64.7	82.7	82.1	104	43.1	62.6	43.7	30.1	13.8	328.2	22.6	568.8	23.6	353.8	Not Found	Not Found
FALSE	Master Protein	P02754	Beta-lactoglobulin OS=Bos taurus OX=9913 GN=LGB PE=1 SV=3	16	3	54	3	178	19.9	5.02	172.43	3	0	153.5	50.3	227.4	18.8	353.9	72.9	44	37.7	62.6	114.7	262.4	184.8		0.3			27.5	17.1	60.8	46.6	49	34.7	1.9	669.4	90.6	74.5	158.4	233.5		13	133	22	146.5	37.9	Not Found	Not Found
FALSE	Master Protein	P58773	Tropomyosin alpha-1 chain OS=Coturnix japonica OX=93934 GN=TPM1 PE=2 SV=1	17	6	53	1	284	32.7	4.74	165.57	6	0													1117.4	561.1	305.5								164.4	417.3						110.7		437.8		285.8	Peak Found	Not Found
FALSE	Master Protein	P82900	Non-specific lipid-transfer protein 2G OS=Triticum aestivum OX=4565 PE=1 SV=2	34	4	60	3	96	9.8	8.51	165.37	4	1	401.7	191	421.1	152.3	443.5	139.9	49.1	52.9	26.2	37.9	234.2	69.3					50.1	22.3	41.5	57.6	52.3	56.5	14.7	123.4	49.2	78.7	57.3	81.6	131.4	89.9	57	65.1	110.1	42.2	Not Found	Not Found
FALSE	Master Protein	P16290	Phosphoglycerate mutase 2 OS=Rattus norvegicus OX=10116 GN=Pgam2 PE=1 SV=2	9	4	55	4	253	28.7	8.72	153.11	4	0	276.9	111.3	209.5	190.6	192	16.7	109.3	98.1	96.4	9.1	150.7	10.9	178.7	162			359.3	167.1	143.5	6.7	136.9	3.3	142	111.2	105.5	2.1	101.6	4	10.3	48.7	71.7	25.2	129.6	19.2	Not Found	Not Found
FALSE	Master Protein	P81605	Dermcidin OS=Homo sapiens OX=9606 GN=DCD PE=1 SV=2	23	3	42	3	110	11.3	6.54	128.41	3	0	18.5	76.5	86	134.9	52.7	142.4	46.8	38.4	64.4	76.9	64.3	115.1	212.9	168.4	416.1	246.4	118.8	82.6	62.7	183.9	67.6	239.1	42.8	56.9	58.4	143	65.8	184.7	16.6	30.2	17.6	34	5.9	28.9	High	High
FALSE	Master Protein	P13646	Keratin, type I cytoskeletal 13 OS=Homo sapiens OX=9606 GN=KRT13 PE=1 SV=4	16	6	40	2	458	49.6	4.96	128.18	6	0					360.9									3039.1																					Not Found	Not Found
FALSE	Master Protein	P00355	Glyceraldehyde-3-phosphate dehydrogenase OS=Sus scrofa OX=9823 GN=GAPDH PE=1 SV=4	16	4	37	4	333	35.8	8.35	111.68	4	0	318.1	352.1	155.7	102.3	247.9	161.4	88.1	202.3	33.1	82.4	136.3	73.1		1.4			257.9	57.4	46.9	45.4	42.9	36	33.4	142.9	45.9	45.1	56	61		162.2	79.6	134.1	137.4	61.7	Not Found	Not Found
FALSE	Master Protein	Q02400	Late embryogenesis abundant protein B19.3 OS=Hordeum vulgare OX=4513 GN=B19.3 PE=2 SV=1	45	6	36	2	133	14.6	5.47	107.24	6	2	133.6		124.7		116.7		289.2		339.1		110.7						165.3		348.4		313.1		515.3	5.4	349.6		286.5		22	29.4	132.7	30.4	76.2	11.9	Not Found	Not Found
FALSE	Master Protein	C0HJP2	Collagen alpha-2(I) chain (Fragments) OS=Cyclopes didactylus OX=84074 GN=COL1A2 PE=1 SV=1	8	3	49	2	838	74.9	10.1	107.02	3	0	150.3		135.4	8.7	175.4	90.5	106.9	24	96.8	62	285.4	125.8	5.3		49.3		31	19.1	32.6	50.4	41.8	145.3	6	226.7	53.6	263.6	76.7	195	61.9	88.9	324.2	100.1	261.1	106.1	Peak Found	Not Found
FALSE	Master Protein	P25704	Beta-enolase OS=Oryctolagus cuniculus OX=9986 GN=ENO3 PE=1 SV=4	14	5	33	5	434	47	7.75	106.16	5	0	400.8	153.8	304.8	77.3	432.7	250	58.8	55.8	70.6	42.5	272.4	19.5		58.7		43.5	319.3	24.5	41.3	31.9	67.3	69.5	16.3	39.1	39		50.5	20.3	84.7	45.1	114.7	7.1	164.3	24	Not Found	Peak Found
FALSE	Master Protein	P11839	Beta-casein OS=Ovis aries OX=9940 GN=CSN2 PE=1 SV=3	16	2	32	2	222	24.9	5.35	105.02	2	0	73	38.6			101.5		28.3	139.2	56.2	63.1	27.4	140.7		19.5			75.4	31.8	132.9	45.9	47	42	231.1	371.9	101.6	84.2	132.2	114.2		647.8	20.6	368.3	12.1	253.7	Not Found	Not Found
FALSE	Master Protein	P02582	Actin-1 OS=Zea mays OX=4577 GN=ACT1 PE=3 SV=1	11	3	42	1	375	41.6	5.39	103.67	3	0	1129.3					60.1	350.5				24.6	33.5					72.6			73.1	9.5		593.3		18.9	27.1	11.6	96.8	870.2					28.7	Not Found	Not Found
FALSE	Master Protein	Q32KU9	Musculoskeletal embryonic nuclear protein 1 OS=Bos taurus OX=9913 GN=MUSTN1 PE=3 SV=1	54	4	34	4	82	8.9	9.86	101.89	4	0	182.8	148.2	160.1	85.5	171.5	159	45.5	62.2	41.2	111.5	78	55.4					157.7	19.2	130	78.4	57.3	63.7	45.7	2.8	81.2	126.1	89.2	109.3	40.3	163.5	85.6	445.2	204.1	199.6	Not Found	Not Found
FALSE	Master Protein	Q8IVN3	Musculoskeletal embryonic nuclear protein 1 OS=Homo sapiens OX=9606 GN=MUSTN1 PE=3 SV=2	32	2	33	2	82	8.9	9.86	101.08	2	0	139.7	182.3	102.9	576.9	148.6	524.6	44.1	18.7	29.9	20.9	74.7	79.9	6.5	2		31.5	173.5		50	43.9	29.8	70.6	61.3	13.1	57.2	52.5	77.1	80.6		72.4	60.6	229.4	161.9	183.1	Not Found	Peak Found
FALSE	Master Protein	D2KFH1	Avenin-like a4 OS=Triticum aestivum OX=4565 PE=2 SV=1	16	2	31	1	172	18.9	7.85	94.14	2	0	366.1	128.6	333.1		368.7		218.1	9.9		8	280.6						65.2		17.2		24		34.7	119.1	24.4	49.9	42.5	31	1087.2	42.6	28.2	23.8	89.3	7.9	Not Found	Not Found
FALSE	Master Protein	Q2A784	Avenin-like a1 OS=Triticum aestivum OX=4565 GN=AVNLA PE=2 SV=1	17	2	31	1	168	18.4	8.02	92.34	2	0	639.2	29.8	461.9		735.7	57.8	132.1	25.3		16	331.2	72.2									58.2			182.3	19.7		37.8			119.1	192.8	75	155.1	58.9	Not Found	Not Found
FALSE	Master Protein	P02663	Alpha-S2-casein OS=Bos taurus OX=9913 GN=CSN1S2 PE=1 SV=2	15	5	31	5	222	26	8.43	91.08	5	0	35.5	194.4	47.2	110.1	60.3	221	36.6	55.3	177.1	73.1	31.1	120.7					67.5		270.8	41.9	94.1	80.5	50.6	76.5	114.2	96	160.5	77.7		190.3	62.3	448.3	85.3	321.1	Not Found	Not Found
FALSE	Master Protein	C6T0L2	Protein SLE3 OS=Glycine max OX=3847 GN=SLE3 PE=2 SV=1	27	2	26	1	101	11.1	6.8	90.44	2	0	143.7	26.8			96.9	13.1	283.7	37.3	146.2	16.1	57.6	9.2	3.8				204.2	6.4	265.4	5.5	62.8	7.6	196.1	6.8	135.1	5.5	15.4			722	56.4	383.7	90.2	402.2	Not Found	Not Found
FALSE	Master Protein	P82901	Non-specific lipid-transfer protein 2P OS=Triticum aestivum OX=4565 PE=1 SV=1	33	2	34	1	67	7	7.9	87.53	2	0	667.8	218.6	25	64.5	853.1	216.9	85.9	47.6	14.6	6.9	402.1	9.3					10.6	19.1	21.1	7.3	34.4	8.7	11.8	55.2	96.1	42.1	97	52.4	215.9	53.1	16.3	11.3	33.2	2.4	Not Found	Not Found
FALSE	Master Protein	Q15836	Vesicle-associated membrane protein 3 OS=Homo sapiens OX=9606 GN=VAMP3 PE=1 SV=3	17	2	28	2	100	11.3	8.79	86.7	2	0	160.8		213		189.2	50.3	80.9	10.8	112.1		71.8	12.1					28.6		202.8		132.8		52.5		234.5	15.3	273.1		708.2	175.2	104	211.1	175.3	185.6	Not Found	Not Found
FALSE	Master Protein	P07596	Alpha-amylase/subtilisin inhibitor OS=Hordeum vulgare OX=4513 PE=1 SV=2	13	2	27	1	203	22.2	7.91	80.93	2	1	190.3	136.1	217.4	98	288.5	107	103.1	41.8	154.4	33.4	274.8	43.8					85.9	6.8	172.1	23	143.2	23.6	28.6	16.3	205.3	13.8	238.5	15.9		55.9	178.1	111.4	310.1	82.5	Not Found	Not Found
FALSE	Master Protein	Q14324	Myosin-binding protein C, fast-type OS=Homo sapiens OX=9606 GN=MYBPC2 PE=1 SV=2	1	2	25	2	1141	128	7.52	80.47	2	0	158.5	210.5	388.2	156.2	536.5	173.1	40.4	42.7	139.8	23.5	245.8	59.4	21.8	39.5			17.3	12	201.3	73.1	132.5	13.4	8.9	15.5	80.7	14.8	118.8	69.9	124.5	33.1	57.4	31.1	147.7	11.9	Not Found	Not Found
FALSE	Master Protein	I1N2Z5	Protein SLE1 OS=Glycine max OX=3847 GN=SLE1 PE=2 SV=1	24	3	24	2	112	12.2	5.38	78.9	3	1	130.8	73.6	55.5	22.8	74.3	15.4	220.2	100.3	125.6	15.9	40.3	34.1	2.7		4.4		182.2	16.7	227.1	2.1	44	15.1	169.2	11.1	116.7	3.8	22.1	5.3		681.3	39.5	450	68	429.8	Peak Found	Not Found
FALSE	Master Protein	Q42971	Enolase OS=Oryza sativa subsp. japonica OX=39947 GN=ENO1 PE=1 SV=2	8	2	26	2	446	47.9	5.57	75.98	2	0	208		299.4	42.9	310	137.8	63.1		87.6	39.1	363.9						27.9	37	110	129.6	76.7		27.2	5.8	87.7	160.1	151.5	141.1	357.6	23.2	151.6	52.5	256.7	52	Not Found	Not Found
FALSE	Master Protein	P12810	16.9 kDa class I heat shock protein 1 OS=Triticum aestivum OX=4565 GN=hsp16.9A PE=2 SV=1	32	3	24	3	151	16.9	6.09	70.64	3	0	66.1	53.8	96.3	18.1	93.8	100.5	33.7	56.4	67	108.9	94.7	132.9	22.4	41	30.8	34.6		25.8	94.5	16.2	53.4	43		106.9	41.4	83.7	58.6	76.6	75.3	380.2	22.5	762	52.2	456.7	Peak Found	Peak Found
FALSE	Master Protein	Q05191	Late embryogenesis abundant protein B19.4 OS=Hordeum vulgare OX=4513 GN=B19.4 PE=2 SV=1	52	5	24	1	153	16.9	5.71	69.06	5	0																																			Not Found	Not Found
FALSE	Master Protein	O62654	Desmin OS=Bos taurus OX=9913 GN=DES PE=2 SV=3	10	4	22	1	470	53.5	5.27	63.45	4	0	297.3	373.9	212.5	174.8	207.2	157	93.8	94		46.6	131.8	92					495.3			72.7	24.7	52.7	40.8	128.3	23.1	66.9	44.1	100.9		69.9	74.9	141.1	93	90.6	Not Found	Not Found
FALSE	Master Protein	P18892	Butyrophilin subfamily 1 member A1 OS=Bos taurus OX=9913 GN=BTN1A1 PE=1 SV=2	6	2	19	2	526	59.2	5.2	62.98	2	0	156.7	151.6	260	136.4	173.8	184.2	72.8		132.9	49.3	263	55.6					34.3		149.3	27.2	190.7	39.9	36.8	40.8	378.7	30.1	320.2			44.6	180.8	115.4	174.8		Not Found	Not Found
FALSE	Master Protein	P02643	Troponin I, fast skeletal muscle OS=Oryctolagus cuniculus OX=9986 GN=TNNI2 PE=1 SV=3	14	2	19	2	182	21.2	8.72	62.85	2	0	319.4		5.3		395.4		80.4		76.8		267.4	3.5					129.1		235.7		358.9		62.1	7.7	404.9		377.3		66.7	9.3	319.3	4.6	276.5		Not Found	Not Found
FALSE	Master Protein	Q52RN5	Superoxide dismutase [Cu-Zn] OS=Bos mutus grunniens OX=30521 GN=SOD1 PE=2 SV=3	16	2	20	2	152	15.6	6.32	61.09	2	0	191.3		169.9	115.3	244.7	94.1	66.7	129.1	85.8	57.1	168.6	66.6					137.3		82.1	27.3	78.2	31.1	83		138.8	50.4	168.3	78.7	83.2	241.4	82.7	287.7	218.9	221.5	Not Found	Not Found
FALSE	Master Protein	P04075	Fructose-bisphosphate aldolase A OS=Homo sapiens OX=9606 GN=ALDOA PE=1 SV=2	9	4	22	4	364	39.4	8.09	60.19	4	0	309.2	13	492.6		521.1		92.8		30.9	34.8	316.8	95.9					269.1		22.8	38.6	77	52.7	22.4	12.1	37	65.4	100.4	60.3	74.2	12.6	149.3	41.4	425.9	31.5	Not Found	Not Found
FALSE	Master Protein	P32936	Alpha-amylase/trypsin inhibitor CMb OS=Hordeum vulgare OX=4513 GN=IAT2 PE=1 SV=2	17	2	19	2	149	16.5	6.02	57.11	2	0	362.5		492.1		440.8	165.6	52.9		21.3	37.2	422.4	103.2					163		47.5	92.3	146.3	54.1	43	30.2	158.6	62.2	176.5	77.6		20	121.5	34.3	74.8		Not Found	Not Found
FALSE	Master Protein	P0CZ07	Avenin-like a2 OS=Triticum aestivum OX=4565 PE=2 SV=1	16	2	20	1	179	19.7	8.02	56.87	2	2	524.2	103.7	580.5	18.2	395.3	76.9	135.6	9.6	26.4	27	184.3	35.3	5.6	5.9			234.1		30.4	16.2	37.6	21.6	53.9	123.1	24.1	74.8	36.3	51	15.3	296.6	83.3	36.6	95.3	41.2	Not Found	Not Found
FALSE	Master Protein	P02540	Desmin OS=Sus scrofa OX=9823 GN=DES PE=1 SV=4	10	4	19	1	471	53.6	5.27	55.11	4	3	134.8	63.5	95.7	24.8	169		29.2	6.9	270.7	5.3	129.5	4.8					127.5	4.8	350.5		295.6		12		309.9		415.4			12.9	237.1	263.2	219.7	217.4	Not Found	Not Found
FALSE	Master Protein	P08626	Subtilisin-chymotrypsin inhibitor-2B (Fragment) OS=Hordeum vulgare OX=4513 PE=2 SV=1	19	2	19	1	72	8.3	4.93	54.92	2	0	452		42.6		153.4		879			120.2	767.3	151.2								44.8		44.2		40.8		86.5		152.3		23.4	140.5	71.2	95.8	134.7	Not Found	Not Found
FALSE	Master Protein	P45378	Troponin T, fast skeletal muscle OS=Homo sapiens OX=9606 GN=TNNT3 PE=1 SV=3	18	3	16	3	269	31.8	5.9	51.13	3	0			21.3				58.8	72.7	21.4	71.5		66.6			55.5	76.4			264.7	24.7	9.8	17.8	16.3	53.6	22.7	31.7		43.2		397.4	384.4	630.9	594.9	464	Peak Found	Peak Found
FALSE	Master Protein	P01085	Alpha-amylase inhibitor 0.19 OS=Triticum aestivum OX=4565 PE=1 SV=1	33	3	17	3	124	13.3	7.05	48.91	3	0	360	159	167.2	42.6	72.6	196.9	249.4	30.9	16.6	66	52.3	147.4					687.7	14.6	20.7	107.4	24.7	90.9	205.2	187.6		96	22	86.9		59.7	82.9	38.2	81.7	33	Not Found	Not Found
FALSE	Master Protein	P04258	Collagen alpha-1(III) chain OS=Bos taurus OX=9913 GN=COL3A1 PE=1 SV=1	7	5	17	5	1049	93.6	9.38	47.95	5	0	107	8	81.8		95.3		525.9	35.6	143.9	22.3	277.4	76					152.4	8.2	50.8		70.4	10.9	140	31.5	134.6	18.8	118.9	14.9	309.7	107.2	455.2	138.6	211	53.8	Not Found	Not Found
FALSE	Master Protein	A4IFM7	Myosin light chain kinase 2, skeletal/cardiac muscle OS=Bos taurus OX=9913 GN=MYLK2 PE=2 SV=1	4	2	16	2	623	67.2	4.94	47.67	2	0	135.2	43	167.3	27.1	173.6	18.9	222.6	33.5	281.3	13.9	207.1	19.8					27	2.1	224.3		230		100.4	4.7	364.1	9.8	352.3	10.4		95.2	194	109.8	256.2	76.4	Not Found	Not Found
FALSE	Master Protein	Q03669	Sarcoplasmic/endoplasmic reticulum calcium ATPase 2 OS=Gallus gallus OX=9031 GN=ATP2A2 PE=2 SV=2	3	3	16	2	1041	114.6	5.34	46.82	3	1	24.7	854.4	13	445.3	74.5	322.6		244.8		67.4	70.7	32.9					48.6	56.1		16.4	14.8	42.7		12.2	20.1					342.4	10.2	454.5	23	208.8	Not Found	Not Found
FALSE	Master Protein	Q71V39	Elongation factor 1-alpha 2 OS=Oryctolagus cuniculus OX=9986 GN=EEF1A2 PE=1 SV=1	5	2	15	2	463	50.4	9.03	42.78	2	0	362.9	210.7	129.4	214.9	163.6	285.6	103.1	129.6	15.1	85.9	171.4	138.1		6.5	27.4		265.3	45		131		114.1		234.2	11.6	105.2	23.7	107.1		107.9	25.4	74.5	42.9	68	Peak Found	Not Found
FALSE	Master Protein	P01053	Subtilisin-chymotrypsin inhibitor-2A OS=Hordeum vulgare OX=4513 PE=1 SV=2	17	2	14	1	84	9.4	7.25	40.23	2	1	108	168.7	172	237.6	184.9	207.1	197.9	57.3	37.1	59.9	445.7	192.1	14.7	21.7			656.7		15.6	22.6	17.7	43.8	17.6	39.2	17.8	83.6	32	65.9		52.9	56.9	68.3	48.5	56.2	Not Found	Not Found
FALSE	Master Protein	Q5E9V3	Myozenin-2 OS=Bos taurus OX=9913 GN=MYOZ2 PE=2 SV=1	11	2	13	2	264	30.1	7.61	39.41	2	0	386.1	353.2	335.1	263.1	219.1	162.2	31.4	179.3	51.2	76.9	92.6	26.9				105.9	20.4			133.1	7.3	23.8		14.5	64.3	140.2	50.6	45.4	91.9	112.9	35.4	132.8	105.4	139	Not Found	Peak Found
FALSE	Master Protein	Q2KI85	Smoothelin-like protein 2 OS=Bos taurus OX=9913 GN=SMTNL2 PE=2 SV=1	5	2	12	2	458	49.8	8.35	34.37	2	0	334.6	50.3	210.7	132.8	240.2		205.4	35.2	140.5		204.9						513.1		124.2		107.4		118.7	21.7	174.5		115.3			99.2	198.5	31.8	340.9		Not Found	Not Found
FALSE	Master Protein	P11979	Pyruvate kinase PKM OS=Felis catus OX=9685 GN=PKM PE=1 SV=2	5	2	11	2	531	58	7.53	33.65	2	0	127.1	144.2	162.3	28.7	389.9	190.3	37.6	25.6	63.4	130.3	219.3	126.8					182.8	9.8	66.3	170.4	60	115.9	14.5	88.7	84.8	229.8	110.2	241.7		46.9	79.9	67.3	105.1	80.3	Not Found	Not Found
FALSE	Master Protein	P16063	Subtilisin-chymotrypsin inhibitor CI-1B OS=Hordeum vulgare OX=4513 PE=1 SV=1	29	3	10	3	83	9	5.4	33.28	3	0	35.6	112.3	15.2		270.1		36.8	59.4	106.4	33.3	142.5	26.2					33.8		103.1	16.7	136.6		31	65.2	166.7	23.9	109.6			160	447.2	103.8	1100	64.8	Not Found	Not Found
FALSE	Master Protein	Q148H7	Keratin, type II cytoskeletal 79 OS=Bos taurus OX=9913 GN=KRT79 PE=2 SV=1	4	2	10	1	535	57.7	7.46	29.93	2	0		151.7		102.9				1358.6					280.2	615		118.9		487.5						181.6						103.5					Not Found	Peak Found
FALSE	Master Protein	Q86YZ3	Hornerin OS=Homo sapiens OX=9606 GN=HRNR PE=1 SV=2	3	2	9	2	2850	282.2	10.04	29.24	2	0	180.8		190.6	457.5	126		480.7	151.2	191.2		172.8		65.4	25.4			168.3	323.4			119.1		171.1	35.4			146.8		164.4	130.2	24.2	35.4		40.1	Not Found	Not Found
FALSE	Master Protein	Q43472	Glycine-rich RNA-binding protein blt801 OS=Hordeum vulgare OX=4513 GN=blt801 PE=1 SV=1	15	2	10	2	161	15.9	5.63	27.33	2	0	202.1	21.2	389.4	13.9	405.7	84.3	108.7	15.9	58		222.2	28.9					405.5		86.9	16.7	171	18.2	152.7	13.5	239		305.2	16.5		0.9	190.8	58.2	133.6	41.2	Not Found	Not Found
FALSE	Master Protein	P14928	ABA-inducible protein PHV A1 OS=Hordeum vulgare OX=4513 GN=HVA1 PE=2 SV=1	27	4	9	3	213	21.8	9.03	26.45	4	0		374.5					161.5	159.3		97.5		91.2					198.3	287		93.3			600.5	138.6					460.8	286.3		269.7		181.6	Not Found	Not Found
FALSE	Master Protein	Q7RTS7	Keratin, type II cytoskeletal 74 OS=Homo sapiens OX=9606 GN=KRT74 PE=1 SV=2	5	2	8	2	529	57.8	7.71	26.07	2	0	12.7	138.2	38	275.9	25.1	109.5		371.9	16.6	258.9	25.3	173.9	155.8	426.3	138.5	270.7				14.2	7.6	287.6	10.5	227.6	24.5	201.1		70.2		63	5.3	13.1	27.2	10.7	High	High
FALSE	Master Protein	P00489	Glycogen phosphorylase, muscle form OS=Oryctolagus cuniculus OX=9986 GN=PYGM PE=1 SV=3	2	2	10	2	843	97.2	7.21	25.82	2	0	114.9	219			185	91.6	111.6	247.4	78	147.3	173.4	137.5					47.7	84.3	112.4	83.1	8.5	85.4	23.7	45.2			11	40.1	343.7	353.9	33.4	312.4	86.8	222.7	Not Found	Not Found
FALSE	Master Protein	O46674	Sarcoplasmic/endoplasmic reticulum calcium ATPase 2 OS=Canis lupus familiaris OX=9615 GN=ATP2A2 PE=2 SV=1	3	3	7	2	997	109.6	5.36	25.66	3	0		907	130.5	271.6		251.4		323.8		117.9		101					99.7	61.9				84.8				74.6				517.2		268.5		190.1	Not Found	Not Found
FALSE	Master Protein	O75112	LIM domain-binding protein 3 OS=Homo sapiens OX=9606 GN=LDB3 PE=1 SV=2	4	2	8	2	727	77.1	8.13	24.02	2	0	34.3	26.1	189.3	744.6	33.3		8.3	20.6		196.2	65.1	362.3				657.6	47.3	19.1	11.3	170.3		167.6	61.8	65.4		170.3		198.3		15.8		68		66.9	Not Found	Peak Found
FALSE	Master Protein	Q9H987	Synaptopodin 2-like protein OS=Homo sapiens OX=9606 GN=SYNPO2L PE=1 SV=3	2	2	12	2	977	102.4	9.74	23.85	2	0	525.3		331.6		231.1		105.4		119.7		269.4	28.4				102.9		20.7	56.9	84	46.6	129.6			99.7	213.4	126.7			6.9	273	69.2	526.7	32.7	Not Found	Peak Found
FALSE	Master Protein	P67976	Beta-lactoglobulin-1/B OS=Ovis aries OX=9940 PE=1 SV=1	8	2	8	2	180	19.9	5.6	23.83	2	0	20.6	280.9		8.5	18.4	37.8	14.6	173.8		27.5	7.9	445.7		2			37.9	54.2		28.1		15.2		1931.1		39.6	14.8	140.4		70.3	7	11.2	4.3	8.2	Not Found	Not Found
FALSE	Master Protein	P08590	Myosin light chain 3 OS=Homo sapiens OX=9606 GN=MYL3 PE=1 SV=3	15	2	8	2	195	21.9	5.1	22.82	2	0	287.9		207.9		256.9		134.9	20.4	72.9	13.5	355	30.4					518		115.3		131.6	20.3	60.3	83.5	170.1	37.3	180.3	36.1		36.8	217.7	27.1	385.6		Not Found	Not Found
FALSE	Master Protein	P02769	Albumin OS=Bos taurus OX=9913 GN=ALB PE=1 SV=4	11	5	9	4	607	69.2	6.18	21.27	5	1		62.6		30		223.4		22.6	119.3	231.7	30	207.4	43.7	56.6	98.3	702.6		301.4		167.5	14.3	161.8		184.3		179.6		255.2		27.5	76.1	60.5	84.8	58.7	Not Found	High
FALSE	Master Protein	P26043	Radixin OS=Mus musculus OX=10090 GN=Rdx PE=1 SV=3	5	3	7	3	583	68.5	6.2	19.81	3	0			24.7		124.3				257.8		108.3				86.3				329	42.8	175.6				439.7		429.1	54.5		117.5	417.9	82.6	630.5	79.4	Peak Found	Not Found
FALSE	Master Protein	Q4R4X4	Vimentin OS=Macaca fascicularis OX=9541 GN=VIM PE=2 SV=3	6	3	7	3	466	53.7	5.12	19.73	3	0	30.4		14.6		452		16		226.3								21.2		253.1				66.9		417.7		559.9			59.1	404.5	12	858.7	7.7	Not Found	Not Found
FALSE	Master Protein	P52589	Protein disulfide-isomerase OS=Triticum aestivum OX=4565 GN=PDI PE=2 SV=1	6	3	5	2	515	56.5	5.1	18.98	3	0					163.9				256.4										362.7		396.1				453.5	130.5	498.1			326.9	245.2	254.8	193.3	118.4	Not Found	Not Found
FALSE	Master Protein	O43790	Keratin, type II cuticular Hb6 OS=Homo sapiens OX=9606 GN=KRT86 PE=1 SV=1	14	4	6	1	486	53.5	5.66	18.83	4	3			133.5	2733			17.4	60.4					37.9	51.1				29.7			17.8		43.2	34.3					190.9	22.9	18.6	9.2			Not Found	Not Found
FALSE	Master Protein	Q02257	Junction plakoglobin OS=Mus musculus OX=10090 GN=Jup PE=1 SV=3	3	2	8	2	745	81.7	6.14	18.36	2	0	418.3	113.1	162.1	108.4			153.5	61.2		107.7	36.1	91	152.9	185.1	113.5	101.2	844.2	160.3		120.8		149.6	32.2	179.8				61.3		14.9	13.1	19.9			Peak Found	Peak Found
FALSE	Master Protein	Q9UHP9	Small muscular protein OS=Homo sapiens OX=9606 GN=SMPX PE=2 SV=3	18	2	6	2	88	9.6	9.16	18.31	2	0	140.1		199.3		305		14.4			65.6	152.7	74.9									56.4			48.6	63.8	64.9	120.5			670.7	47	648.2	194.1	533.9	Not Found	Not Found
FALSE	Master Protein	P16347	Endogenous alpha-amylase/subtilisin inhibitor OS=Triticum aestivum OX=4565 PE=1 SV=1	14	2	6	1	180	19.6	7.21	17.84	2	0	244.5	174.7			263.9	126.1	124.1	131.7	88.8	33.5	378	43	33.7						149.1		294.5				339		277.1			142.8	104.9	117.2	247	86.3	Not Found	Not Found
FALSE	Master Protein	Q29307	ATPase inhibitor, mitochondrial OS=Sus scrofa OX=9823 GN=ATP5IF1 PE=1 SV=2	21	3	4	3	108	12.2	9.35	14.33	3	0	104.1						28.5				110.1						103								213.2		276			108.3	431	280.2	1099.5	646	Not Found	Not Found
FALSE	Master Protein	Q5ZKB9	Probable ATP-dependent RNA helicase DDX6 OS=Gallus gallus OX=9031 GN=DDX6 PE=2 SV=1	8	2	4	2	483	54.4	8.66	14.01	2	0	600.5																													2799.5					Not Found	Not Found
FALSE	Master Protein	P60525	Hemoglobin subunit beta OS=Canis latrans OX=9614 GN=HBB PE=1 SV=1	17	2	4	2	146	16	8.05	13.56	2	0		141.6				184.2	20.9	49.2		64.7	49.7	155.7	79.4	51.7				2059.7		91.8		79.6		124.1		71.8		104.3		35.1		13.1	23.4		Not Found	Not Found
FALSE	Master Protein	O46385	Supervillin OS=Bos taurus OX=9913 GN=SVIL PE=1 SV=2	1	2	4	2	2194	244.7	7.24	12.57	2	0																					660.7				751.5		641.3			79.6	372.2	474.8		419.9	Not Found	Not Found
FALSE	Master Protein	Q14533	Keratin, type II cuticular Hb1 OS=Homo sapiens OX=9606 GN=KRT81 PE=1 SV=3	10	3	4	1	505	54.9	5.47	11.98	3	0			428.6	2309.1			77																110.3						350.3				124.8		Not Found	Not Found
FALSE	Master Protein	P02768	Albumin OS=Homo sapiens OX=9606 GN=ALB PE=1 SV=2	7	3	5	2	609	69.3	6.28	11.67	3	0	86.6	248.7			241.1				404.3				635.8	304.3				760.7	196.1					222.2						33.4		58.6	62.8	145.5	Not Found	Not Found
FALSE	Master Protein	Q03968	Late embryogenesis abundant protein, group 3 OS=Triticum aestivum OX=4565 PE=2 SV=1	10	2	3	1	224	23.2	8.84	10.99	2	0																									221.6					320.6	112	1456.4	112.8	1176.5	Not Found	Not Found
FALSE	Master Protein	P04776	Glycinin G1 OS=Glycine max OX=3847 GN=GY1 PE=1 SV=2	7	3	4	2	495	55.7	6.23	10.95	3	1	45.9	874.9		306.9		421.3		206.7		9.5	32.7	101.1	172.6	196.6	116.8		26.7	149.7			16.1		8.1	690.4			24.1								Peak Found	Not Found
FALSE	Master Protein	P78386	Keratin, type II cuticular Hb5 OS=Homo sapiens OX=9606 GN=KRT85 PE=1 SV=1	6	2	3	1	507	55.8	6.55	10.23	2	0				2816.6																583.4															Not Found	Not Found
FALSE	Master Protein	Q4PS85	Myozenin-1 OS=Sus scrofa OX=9823 GN=MYOZ1 PE=2 SV=1	14	2	3	2	298	31.6	8.24	9.94	2	0	188.2		136.2		614.4		46.2			264.6	589.7	290					77.2											702.5		107	164.6		219.6		Not Found	Not Found
FALSE	Master Protein	P04405	Glycinin G2 OS=Glycine max OX=3847 GN=GY2 PE=1 SV=2	6	2	3	1	485	54.4	5.58	8.29	2	0									275.5												107.1			354.1							935.9		1727.5		Not Found	Not Found
FALSE	Master Protein	P11827	Beta-conglycinin alpha' subunit OS=Glycine max OX=3847 GN=CG-1 PE=1 SV=2	6	2	2	1	621	72.2	5.71	7.94	2	0																																			Not Found	Not Found
FALSE	Master Protein	P0DO16	Beta-conglycinin alpha subunit 1 OS=Glycine max OX=3847 GN=CG-3 PE=1 SV=1	6	2	2	1	605	70.3	5.17	7.84	2	0																								2564.1									835.9		Not Found	Not Found
[truncated: 34 more columns]

## Sheet: Supplementary Table S6
Supplementary Table S6: The various proteins identified from the various pots used for duck/fish using DES with SwissProt as the reference database (Mascot search result)
Header	--------------------------------------------------------
Search title	Duck Fish DES (C:\ProgramData\Matrix Science\Mascot Daemon\parameters\Duck_Fish_2.par), submitted from Daemon on DESKTOP-F3KF54J
Timestamp	2022-02-04T14:24:20Z
User	mbdxwmp2
Email	manasij.palchowdhury@postgrad.manchester.ac.uk
Report URI	http://mascot.smith.man.ac.uk/mascot/cgi/master_results.pl?file=../data/20220204/F039478.dat
Peak list data path	\\nasr.man.ac.uk\epsrss$\snapped\replicated\Buckley\MB Lab\MGFs\Manasij_MS_Data\Cheryl_Duck+Fish_Pots\MGF_Files\DES_Extraction\20201202_Duck_Fish_DES_1A.mgf
Peak list format	Mascot generic
Search type	MIS
Mascot version	2.5.1
Database	SwissProt
Fasta file	SwissProt_2018_01.fasta
Total sequences	556568
Total residues	199530821
Sequences after taxonomy filter	556568
Number of queries	8805
Decoy	--------------------------------------------------------
Number of matches above identity threshold in search of real database	375
Number of matches above identity threshold in search of decoy database	9
Number of matches above homology threshold in search of real database	654
Number of matches above homology threshold in search of decoy database	30
Fixed modifications	--------------------------------------------------------
Identifier	Name	Delta	Neutral loss
1	Carbamidomethyl (C)	57.0215
Variable modifications	--------------------------------------------------------
Identifier	Name	Delta	Neutral loss(es)
1	Carbamyl (K)	43.0058
2	Deamidated (NQ)	0.984016
3	Oxidation (K)	15.9949
4	Oxidation (M)	15.9949	0	63.9983
5	Oxidation (P)	15.9949
Search Parameters	--------------------------------------------------------
Taxonomy filter	All entries
Enzyme	Trypsin
Maximum Missed Cleavages	2
Fixed modifications	Carbamidomethyl (C)
Variable modifications	Carbamyl (K),Deamidated (NQ),Oxidation (K),Oxidation (M),Oxidation (P)
Peptide Mass Tolerance	10
Peptide Mass Tolerance Units	ppm
Fragment Mass Tolerance	0.5
Fragment Mass Tolerance Units	Da
Mass values	Monoisotopic
Instrument type	Default
Decoy database also searched	1
Format parameters	--------------------------------------------------------
Significance threshold	0.05
Max. number of hits	0
Use MudPIT protein scoring	1
Ions score cut-off	43
Include same-set proteins	0
Include sub-set proteins	0
Include unassigned	0
Require bold red	1
Use homology threshold	0
Group protein families	0
Re-score using Percolator	0
Show duplicate peptides	1
Protein hits	--------------------------------------------------------
prot_hit_num	prot_acc	prot_desc	prot_score	prot_mass	prot_matches	prot_matches_sig	prot_sequences	prot_sequences_sig	pep_query	pep_rank	pep_isbold	pep_isunique	pep_exp_mz	pep_exp_mr	pep_exp_z	pep_calc_mr	pep_delta	pep_miss	pep_score	pep_expect	pep_res_before	pep_seq	pep_res_after	pep_var_mod	pep_var_mod_pos	pep_summed_mod_pos	pep_local_mod_pos	pep_scan_title
1	K2C1_HUMAN	Keratin, type II cytoskeletal 1 OS=Homo sapiens GN=KRT1 PE=1 SV=6	3812	66170	96	95	28	28	531	1	1	1	437.753	873.492	2	873.492	-0.0004	0	52.71	0.0074	R	SLVNLGGSK	S					C:\ProgramData\Matrix Science\Mascot Daemon\MGF\1151 20201203 MA\20201202_MA_AD_1.4383.4383.2.dta
1	K2C1_HUMAN	Keratin, type II cytoskeletal 1 OS=Homo sapiens GN=KRT1 PE=1 SV=6	3812	66170	96	95	28	28	1416	1	1	1	546.755	1091.5	2	1091.5	-0.0003	0	66.92	0.00014	R	GSGGGSSGGSIGGR	G					C:\ProgramData\Matrix Science\Mascot Daemon\MGF\1151 20201203 MA\20201202_MA_AD_1.769.769.2.dta
1	K2C1_HUMAN	Keratin, type II cytoskeletal 1 OS=Homo sapiens GN=KRT1 PE=1 SV=6	3812	66170	96	95	28	28	1417	1	1	1	546.755	1091.5	2	1091.5	-0.0003	0	60.89	0.00057	R	GSGGGSSGGSIGGR	G					C:\ProgramData\Matrix Science\Mascot Daemon\MGF\1151 20201203 MA\20201202_MA_AD_1.1015.1015.2.dta
1	K2C1_HUMAN	Keratin, type II cytoskeletal 1 OS=Homo sapiens GN=KRT1 PE=1 SV=6	3812	66170	96	95	28	28	1418	1	1	1	546.755	1091.5	2	1091.5	-0.0003	0	78.39	1e-05	R	GSGGGSSGGSIGGR	G					C:\ProgramData\Matrix Science\Mascot Daemon\MGF\1151 20201203 MA\20201202_MA_AD_1.1358.1358.2.dta
1	K2C1_HUMAN	Keratin, type II cytoskeletal 1 OS=Homo sapiens GN=KRT1 PE=1 SV=6	3812	66170	96	95	28	28	1419	1	1	1	546.755	1091.5	2	1091.5	-0.0001	0	44.92	0.022	R	GSGGGSSGGSIGGR	G					C:\ProgramData\Matrix Science\Mascot Daemon\MGF\1151 20201203 MA\20201202_MA_AD_1.515.515.2.dta
1	K2C1_HUMAN	Keratin, type II cytoskeletal 1 OS=Homo sapiens GN=KRT1 PE=1 SV=6	3812	66170	96	95	28	28	1420	1	1	1	546.755	1091.5	2	1091.5	-0.0001	0	66.92	0.00014	R	GSGGGSSGGSIGGR	G					C:\ProgramData\Matrix Science\Mascot Daemon\MGF\1151 20201203 MA\20201202_MA_AD_1.1261.1261.2.dta
1	K2C1_HUMAN	Keratin, type II cytoskeletal 1 OS=Homo sapiens GN=KRT1 PE=1 SV=6	3812	66170	96	95	28	28	1421	1	1	1	546.755	1091.5	2	1091.5	-0.0001	0	69.89	7.2e-05	R	GSGGGSSGGSIGGR	G					C:\ProgramData\Matrix Science\Mascot Daemon\MGF\1151 20201203 MA\20201202_MA_AD_1.684.684.2.dta
1	K2C1_HUMAN	Keratin, type II cytoskeletal 1 OS=Homo sapiens GN=KRT1 PE=1 SV=6	3812	66170	96	95	28	28	1422	1	1	1	546.755	1091.5	2	1091.5	-0.0001	0	60.99	0.00056	R	GSGGGSSGGSIGGR	G					C:\ProgramData\Matrix Science\Mascot Daemon\MGF\1151 20201203 MA\20201202_MA_AD_1.1099.1099.2.dta
1	K2C1_HUMAN	Keratin, type II cytoskeletal 1 OS=Homo sapiens GN=KRT1 PE=1 SV=6	3812	66170	96	95	28	28	1423	1	1	1	546.755	1091.5	2	1091.5	-0.0001	0	67.14	0.00013	R	GSGGGSSGGSIGGR	G					C:\ProgramData\Matrix Science\Mascot Daemon\MGF\1151 20201203 MA\20201202_MA_AD_1.1179.1179.2.dta
1	K2C1_HUMAN	Keratin, type II cytoskeletal 1 OS=Homo sapiens GN=KRT1 PE=1 SV=6	3812	66170	96	95	28	28	1424	1	1	1	546.755	1091.5	2	1091.5	0	0	80.17	6.7e-06	R	GSGGGSSGGSIGGR	G					C:\ProgramData\Matrix Science\Mascot Daemon\MGF\1151 20201203 MA\20201202_MA_AD_1.853.853.2.dta
1	K2C1_HUMAN	Keratin, type II cytoskeletal 1 OS=Homo sapiens GN=KRT1 PE=1 SV=6	3812	66170	96	95	28	28	1425	1	1	1	546.755	1091.5	2	1091.5	0	0	54.94	0.0022	R	GSGGGSSGGSIGGR	G					C:\ProgramData\Matrix Science\Mascot Daemon\MGF\1151 20201203 MA\20201202_MA_AD_1.599.599.2.dta
1	K2C1_HUMAN	Keratin, type II cytoskeletal 1 OS=Homo sapiens GN=KRT1 PE=1 SV=6	3812	66170	96	95	28	28	1426	1	1	1	546.755	1091.5	2	1091.5	0.0001	0	70.44	6.3e-05	R	GSGGGSSGGSIGGR	G					C:\ProgramData\Matrix Science\Mascot Daemon\MGF\1151 20201203 MA\20201202_MA_AD_1.936.936.2.dta
1	K2C1_HUMAN	Keratin, type II cytoskeletal 1 OS=Homo sapiens GN=KRT1 PE=1 SV=6	3812	66170	96	95	28	28	1651	1	1	1	564.274	1126.53	2	1126.53	-0.0002	1	55.56	0.002	K	KDVDGAYMTK	V					C:\ProgramData\Matrix Science\Mascot Daemon\MGF\1151 20201203 MA\20201202_MA_AD_1.1725.1725.2.dta
1	K2C1_HUMAN	Keratin, type II cytoskeletal 1 OS=Homo sapiens GN=KRT1 PE=1 SV=6	3812	66170	96	95	28	28	1745	1	1	0	571.263	1140.51	2	1140.51	-0.0003	0	45.17	0.015	R	DYQELMNTK	L					C:\ProgramData\Matrix Science\Mascot Daemon\MGF\1151 20201203 MA\20201202_MA_AD_1.6158.6158.2.dta
1	K2C1_HUMAN	Keratin, type II cytoskeletal 1 OS=Homo sapiens GN=KRT1 PE=1 SV=6	3812	66170	96	95	28	28	1762	1	1	1	572.271	1142.53	2	1142.53	0.0005	1	52.64	0.0036	K	KDVDGAYMTK	V	Oxidation (M)	0.0000000400.0			C:\ProgramData\Matrix Science\Mascot Daemon\MGF\1151 20201203 MA\20201202_MA_AD_1.1423.1423.2.dta
1	K2C1_HUMAN	Keratin, type II cytoskeletal 1 OS=Homo sapiens GN=KRT1 PE=1 SV=6	3812	66170	96	95	28	28	1986	1	1	0	590.304	1178.59	2	1178.59	0.0001	0	57.96	0.0032	K	YEELQITAGR	H					C:\ProgramData\Matrix Science\Mascot Daemon\MGF\1151 20201203 MA\20201202_MA_AD_1.6116.6116.2.dta
1	K2C1_HUMAN	Keratin, type II cytoskeletal 1 OS=Homo sapiens GN=KRT1 PE=1 SV=6	3812	66170	96	95	28	28	2482	1	1	0	633.814	1265.61	2	1265.61	-0.0002	0	55.28	0.0048	R	TNAENEFVTIK	K	Deamidated (NQ)	0.02000000000.0			C:\ProgramData\Matrix Science\Mascot Daemon\MGF\1151 20201203 MA\20201202_MA_AD_1.7774.7774.2.dta
1	K2C1_HUMAN	Keratin, type II cytoskeletal 1 OS=Homo sapiens GN=KRT1 PE=1 SV=6	3812	66170	96	95	28	28	2483	1	1	0	633.814	1265.61	2	1265.61	0.0002	0	48.33	0.024	R	TNAENEFVTIK	K	Deamidated (NQ)	0.02000000000.0			C:\ProgramData\Matrix Science\Mascot Daemon\MGF\1151 20201203 MA\20201202_MA_AD_1.7127.7127.2.dta
1	K2C1_HUMAN	Keratin, type II cytoskeletal 1 OS=Homo sapiens GN=KRT1 PE=1 SV=6	3812	66170	96	95	28	28	2693	1	1	1	650.769	1299.52	2	1299.52	0.0003	0	43.42	0.0059	K	NMQDMVEDYR	N					C:\ProgramData\Matrix Science\Mascot Daemon\MGF\1151 20201203 MA\20201202_MA_AD_1.7641.7641.2.dta
1	K2C1_HUMAN	Keratin, type II cytoskeletal 1 OS=Homo sapiens GN=KRT1 PE=1 SV=6	3812	66170	96	95	28	28	2725	1	1	1	651.854	1301.69	2	1301.69	0.0002	1	48.4	0.03	R	NSKIEISELNR	V					C:\ProgramData\Matrix Science\Mascot Daemon\MGF\1151 20201203 MA\20201202_MA_AD_1.4134.4134.2.dta
1	K2C1_HUMAN	Keratin, type II cytoskeletal 1 OS=Homo sapiens GN=KRT1 PE=1 SV=6	3812	66170	96	95	28	28	2728	1	1	0	651.861	1301.71	2	1301.71	0.0004	0	54.45	0.0065	R	SLDLDSIIAEVK	A					C:\ProgramData\Matrix Science\Mascot Daemon\MGF\1151 20201203 MA\20201202_MA_AD_1.10972.10972.2.dta
1	K2C1_HUMAN	Keratin, type II cytoskeletal 1 OS=Homo sapiens GN=KRT1 PE=1 SV=6	3812	66170	96	95	28	28	2811	1	1	1	658.766	1315.52	2	1315.52	0.0003	0	44.39	0.0032	K	NMQDMVEDYR	N	Oxidation (M)	0.0000400000.0			C:\ProgramData\Matrix Science\Mascot Daemon\MGF\1151 20201203 MA\20201202_MA_AD_1.5240.5240.2.dta
1	K2C1_HUMAN	Keratin, type II cytoskeletal 1 OS=Homo sapiens GN=KRT1 PE=1 SV=6	3812	66170	96	95	28	28	3085	1	1	1	679.352	1356.69	2	1356.69	0.0001	0	47.6	0.026	K	LNDLEDALQQAK	E					C:\ProgramData\Matrix Science\Mascot Daemon\MGF\1151 20201203 MA\20201202_MA_AD_1.8743.8743.2.dta
1	K2C1_HUMAN	Keratin, type II cytoskeletal 1 OS=Homo sapiens GN=KRT1 PE=1 SV=6	3812	66170	96	95	28	28	3272	1	1	1	692.342	1382.67	2	1382.67	0.0008	1	51.81	0.0089	K	SKAEAESLYQSK	Y	Carbamyl (K)	0.010000000000.0			C:\ProgramData\Matrix Science\Mascot Daemon\MGF\1151 20201203 MA\20201202_MA_AD_1.4016.4016.2.dta
1	K2C1_HUMAN	Keratin, type II cytoskeletal 1 OS=Homo sapiens GN=KRT1 PE=1 SV=6	3812	66170	96	95	28	28	3278	1	1	1	692.84	1383.67	2	1383.67	-0.0013	0	44.36	0.05	K	SLNNQFASFIDK	V	Deamidated (NQ)	0.002000000000.0			C:\ProgramData\Matrix Science\Mascot Daemon\MGF\1151 20201203 MA\20201202_MA_AD_1.10990.10990.2.dta
1	K2C1_HUMAN	Keratin, type II cytoskeletal 1 OS=Homo sapiens GN=KRT1 PE=1 SV=6	3812	66170	96	95	28	28	3280	1	1	1	692.841	1383.67	2	1383.67	0.0012	0	57.25	0.0028	K	SLNNQFASFIDK	V	Deamidated (NQ)	0.002000000000.0			C:\ProgramData\Matrix Science\Mascot Daemon\MGF\1151 20201203 MA\20201202_MA_AD_1.10784.10784.2.dta
1	K2C1_HUMAN	Keratin, type II cytoskeletal 1 OS=Homo sapiens GN=KRT1 PE=1 SV=6	3812	66170	96	95	28	28	3341	1	1	0	697.37	1392.72	2	1392.72	-0.0002	1	57.54	0.0035	R	TNAENEFVTIKK	D					C:\ProgramData\Matrix Science\Mascot Daemon\MGF\1151 20201203 MA\20201202_MA_AD_1.3973.3973.2.dta
1	K2C1_HUMAN	Keratin, type II cytoskeletal 1 OS=Homo sapiens GN=KRT1 PE=1 SV=6	3812	66170	96	95	28	28	3848	1	1	0	738.378	1474.74	2	1474.74	0.0003	0	63.96	0.00094	K	WELLQQVDTSTR	T					C:\ProgramData\Matrix Science\Mascot Daemon\MGF\1151 20201203 MA\20201202_MA_AD_1.10344.10344.2.dta
1	K2C1_HUMAN	Keratin, type II cytoskeletal 1 OS=Homo sapiens GN=KRT1 PE=1 SV=6	3812	66170	96	95	28	28	3849	1	1	0	738.379	1474.74	2	1474.74	0.0019	0	48.95	0.03	K	WELLQQVDTSTR	T					C:\ProgramData\Matrix Science\Mascot Daemon\MGF\1151 20201203 MA\20201202_MA_AD_1.10514.10514.2.dta
1	K2C1_HUMAN	Keratin, type II cytoskeletal 1 OS=Homo sapiens GN=KRT1 PE=1 SV=6	3812	66170	96	95	28	28	3851	1	1	0	738.396	1474.78	2	1474.78	-0.0003	0	77.02	4.2e-05	R	FLEQQNQVLQTK	W					C:\ProgramData\Matrix Science\Mascot Daemon\MGF\1151 20201203 MA\20201202_MA_AD_1.5971.5971.2.dta
1	K2C1_HUMAN	Keratin, type II cytoskeletal 1 OS=Homo sapiens GN=KRT1 PE=1 SV=6	3812	66170	96	95	28	28	3852	1	1	0	738.396	1474.78	2	1474.78	-0.0002	0	55.95	0.0055	R	FLEQQNQVLQTK	W					C:\ProgramData\Matrix Science\Mascot Daemon\MGF\1151 20201203 MA\20201202_MA_AD_1.6106.6106.2.dta
1	K2C1_HUMAN	Keratin, type II cytoskeletal 1 OS=Homo sapiens GN=KRT1 PE=1 SV=6	3812	66170	96	95	28	28	3856	1	1	0	738.397	1474.78	2	1474.78	0.0007	0	68.29	0.00034	R	FLEQQNQVLQTK	W					C:\ProgramData\Matrix Science\Mascot Daemon\MGF\1151 20201203 MA\20201202_MA_AD_1.5837.5837.2.dta
1	K2C1_HUMAN	Keratin, type II cytoskeletal 1 OS=Homo sapiens GN=KRT1 PE=1 SV=6	3812	66170	96	95	28	28	3865	1	1	0	738.87	1475.72	2	1475.73	-0.001	0	52.03	0.013	K	WELLQQVDTSTR	T	Deamidated (NQ)	0.000002000000.0			C:\ProgramData\Matrix Science\Mascot Daemon\MGF\1151 20201203 MA\20201202_MA_AD_1.10916.10916.2.dta
1	K2C1_HUMAN	Keratin, type II cytoskeletal 1 OS=Homo sapiens GN=KRT1 PE=1 SV=6	3812	66170	96	95	28	28	3866	1	1	0	738.87	1475.73	2	1475.73	0.0003	0	58.75	0.0029	K	WELLQQVDTSTR	T	Deamidated (NQ)	0.000020000000.0			C:\ProgramData\Matrix Science\Mascot Daemon\MGF\1151 20201203 MA\20201202_MA_AD_1.10707.10707.2.dta
1	K2C1_HUMAN	Keratin, type II cytoskeletal 1 OS=Homo sapiens GN=KRT1 PE=1 SV=6	3812	66170	96	95	28	28	3867	1	1	0	738.887	1475.76	2	1475.76	-0.0025	0	69.95	0.00026	R	FLEQQNQVLQTK	W	Deamidated (NQ)	0.000020000000.0			C:\ProgramData\Matrix Science\Mascot Daemon\MGF\1151 20201203 MA\20201202_MA_AD_1.6963.6963.2.dta
1	K2C1_HUMAN	Keratin, type II cytoskeletal 1 OS=Homo sapiens GN=KRT1 PE=1 SV=6	3812	66170	96	95	28	28	3868	1	1	0	738.888	1475.76	2	1475.76	-0.0015	0	58.63	0.0035	R	FLEQQNQVLQTK	W	Deamidated (NQ)	0.000000200000.0			C:\ProgramData\Matrix Science\Mascot Daemon\MGF\1151 20201203 MA\20201202_MA_AD_1.6371.6371.2.dta
1	K2C1_HUMAN	Keratin, type II cytoskeletal 1 OS=Homo sapiens GN=KRT1 PE=1 SV=6	3812	66170	96	95	28	28	3869	1	1	0	738.888	1475.76	2	1475.76	0.0002	0	82.31	1.5e-05	R	FLEQQNQVLQTK	W	Deamidated (NQ)	0.000002000000.0			C:\ProgramData\Matrix Science\Mascot Daemon\MGF\1151 20201203 MA\20201202_MA_AD_1.6238.6238.2.dta
1	K2C1_HUMAN	Keratin, type II cytoskeletal 1 OS=Homo sapiens GN=KRT1 PE=1 SV=6	3812	66170	96	95	28	28	3870	1	1	0	738.888	1475.76	2	1475.76	0.0002	0	76.06	6.3e-05	R	FLEQQNQVLQTK	W	Deamidated (NQ)	0.000200000000.0			C:\ProgramData\Matrix Science\Mascot Daemon\MGF\1151 20201203 MA\20201202_MA_AD_1.6499.6499.2.dta
1	K2C1_HUMAN	Keratin, type II cytoskeletal 1 OS=Homo sapiens GN=KRT1 PE=1 SV=6	3812	66170	96	95	28	28	4155	1	1	0	762.398	1522.78	2	1522.78	-0.0002	1	47.5	0.038	R	LLRDYQELMNTK	L					C:\ProgramData\Matrix Science\Mascot Daemon\MGF\1151 20201203 MA\20201202_MA_AD_1.7452.7452.2.dta
1	K2C1_HUMAN	Keratin, type II cytoskeletal 1 OS=Homo sapiens GN=KRT1 PE=1 SV=6	3812	66170	96	95	28	28	4247	1	1	0	770.395	1538.78	2	1538.78	-0.0002	1	52.16	0.013	R	LLRDYQELMNTK	L	Oxidation (M)	0.000000004000.0			C:\ProgramData\Matrix Science\Mascot Daemon\MGF\1151 20201203 MA\20201202_MA_AD_1.4636.4636.2.dta
1	K2C1_HUMAN	Keratin, type II cytoskeletal 1 OS=Homo sapiens GN=KRT1 PE=1 SV=6	3812	66170	96	95	28	28	4568	1	1	1	800.421	1598.83	2	1598.83	0.0004	1	48.65	0.03	K	NKLNDLEDALQQAK	E					C:\ProgramData\Matrix Science\Mascot Daemon\MGF\1151 20201203 MA\20201202_MA_AD_1.9184.9184.2.dta
1	K2C1_HUMAN	Keratin, type II cytoskeletal 1 OS=Homo sapiens GN=KRT1 PE=1 SV=6	3812	66170	96	95	28	28	4791	1	1	1	820.425	1638.84	2	1638.84	-0.0012	1	49.58	0.025	K	SLNNQFASFIDKVR	F	Deamidated (NQ)	0.00020000000000.0			C:\ProgramData\Matrix Science\Mascot Daemon\MGF\1151 20201203 MA\20201202_MA_AD_1.11393.11393.2.dta
1	K2C1_HUMAN	Keratin, type II cytoskeletal 1 OS=Homo sapiens GN=KRT1 PE=1 SV=6	3812	66170	96	95	28	28	4792	1	1	1	820.426	1638.84	2	1638.84	0.0001	1	47.91	0.037	K	SLNNQFASFIDKVR	F	Deamidated (NQ)	0.00200000000000.0			C:\ProgramData\Matrix Science\Mascot Daemon\MGF\1151 20201203 MA\20201202_MA_AD_1.11241.11241.2.dta
1	K2C1_HUMAN	Keratin, type II cytoskeletal 1 OS=Homo sapiens GN=KRT1 PE=1 SV=6	3812	66170	96	95	28	28	4859	1	1	1	827.411	1652.81	2	1652.81	-0.0001	1	50.02	0.022	K	DVDGAYMTKVDLQAK	L					C:\ProgramData\Matrix Science\Mascot Daemon\MGF\1151 20201203 MA\20201202_MA_AD_1.7151.7151.2.dta
1	K2C1_HUMAN	Keratin, type II cytoskeletal 1 OS=Homo sapiens GN=KRT1 PE=1 SV=6	3812	66170	96	95	28	28	4890	1	1	1	829.891	1657.77	2	1657.77	-0.0016	0	60.66	0.0012	R	SGGGFSSGSAGIINYQR	R	Deamidated (NQ)	0.00000000000002000.0			C:\ProgramData\Matrix Science\Mascot Daemon\MGF\1151 20201203 MA\20201202_MA_AD_1.7274.7274.2.dta
1	K2C1_HUMAN	Keratin, type II cytoskeletal 1 OS=Homo sapiens GN=KRT1 PE=1 SV=6	3812	66170	96	95	28	28	4892	1	1	1	829.892	1657.77	2	1657.77	-0.0008	0	80.75	1.2e-05	R	SGGGFSSGSAGIINYQR	R	Deamidated (NQ)	0.00000000000002000.0			C:\ProgramData\Matrix Science\Mascot Daemon\MGF\1151 20201203 MA\20201202_MA_AD_1.7392.7392.2.dta
1	K2C1_HUMAN	Keratin, type II cytoskeletal 1 OS=Homo sapiens GN=KRT1 PE=1 SV=6	3812	66170	96	95	28	28	4893	1	1	1	829.892	1657.77	2	1657.77	-0.0005	0	84.99	4.5e-06	R	SGGGFSSGSAGIINYQR	R	Deamidated (NQ)	0.00000000000002000.0			C:\ProgramData\Matrix Science\Mascot Daemon\MGF\1151 20201203 MA\20201202_MA_AD_1.7661.7661.2.dta
1	K2C1_HUMAN	Keratin, type II cytoskeletal 1 OS=Homo sapiens GN=KRT1 PE=1 SV=6	3812	66170	96	95	28	28	4949	1	1	1	835.408	1668.8	2	1668.8	-0.0013	1	44.07	0.084	K	DVDGAYMTKVDLQAK	L	Oxidation (M)	0.000000400000000.0			C:\ProgramData\Matrix Science\Mascot Daemon\MGF\1151 20201203 MA\20201202_MA_AD_1.5189.5189.2.dta
1	K2C1_HUMAN	Keratin, type II cytoskeletal 1 OS=Homo sapiens GN=KRT1 PE=1 SV=6	3812	66170	96	95	28	28	5041	1	1	1	844.988	1687.96	2	1687.95	0.0143	1	45.2	0.021	R	SLVNLGGSKSISISVAR	G	Deamidated (NQ)	0.00020000000000000.0			C:\ProgramData\Matrix Science\Mascot Daemon\MGF\1151 20201203 MA\20201202_MA_AD_1.8613.8613.2.dta
1	K2C1_HUMAN	Keratin, type II cytoskeletal 1 OS=Homo sapiens GN=KRT1 PE=1 SV=6	3812	66170	96	95	28	28	5353	1	1	1	876.417	1750.82	2	1750.82	-0.0005	1	66.05	0.00048	R	GSGGGSSGGSIGGRGSSSGGVK	S					C:\ProgramData\Matrix Science\Mascot Daemon\MGF\1151 20201203 MA\20201202_MA_AD_1.1392.1392.2.dta
1	K2C1_HUMAN	Keratin, type II cytoskeletal 1 OS=Homo sapiens GN=KRT1 PE=1 SV=6	3812	66170	96	95	28	28	5422	1	1	1	883.37	1764.72	2	1764.73	-0.0027	0	72.73	1.4e-05	R	FSSCGGGGGSFGAGGGFGSR	S					C:\ProgramData\Matrix Science\Mascot Daemon\MGF\1151 20201203 MA\20201202_MA_AD_1.9698.9698.2.dta
1	K2C1_HUMAN	Keratin, type II cytoskeletal 1 OS=Homo sapiens GN=KRT1 PE=1 SV=6	3812	66170	96	95	28	28	5423	1	1	1	883.37	1764.73	2	1764.73	-0.0019	0	69.64	2.8e-05	R	FSSCGGGGGSFGAGGGFGSR	S					C:\ProgramData\Matrix Science\Mascot Daemon\MGF\1151 20201203 MA\20201202_MA_AD_1.10188.10188.2.dta
1	K2C1_HUMAN	Keratin, type II cytoskeletal 1 OS=Homo sapiens GN=KRT1 PE=1 SV=6	3812	66170	96	95	28	28	5425	1	1	1	883.37	1764.73	2	1764.73	-0.0012	0	90.26	2.4e-07	R	FSSCGGGGGSFGAGGGFGSR	S					C:\ProgramData\Matrix Science\Mascot Daemon\MGF\1151 20201203 MA\20201202_MA_AD_1.9200.9200.2.dta
1	K2C1_HUMAN	Keratin, type II cytoskeletal 1 OS=Homo sapiens GN=KRT1 PE=1 SV=6	3812	66170	96	95	28	28	5427	1	1	1	883.37	1764.73	2	1764.73	-0.0011	0	70.73	2.2e-05	R	FSSCGGGGGSFGAGGGFGSR	S					C:\ProgramData\Matrix Science\Mascot Daemon\MGF\1151 20201203 MA\20201202_MA_AD_1.9442.9442.2.dta
1	K2C1_HUMAN	Keratin, type II cytoskeletal 1 OS=Homo sapiens GN=KRT1 PE=1 SV=6	3812	66170	96	95	28	28	5428	1	1	1	883.37	1764.73	2	1764.73	-0.0011	0	58.76	0.00035	R	FSSCGGGGGSFGAGGGFGSR	S					C:\ProgramData\Matrix Science\Mascot Daemon\MGF\1151 20201203 MA\20201202_MA_AD_1.11860.11860.2.dta
1	K2C1_HUMAN	Keratin, type II cytoskeletal 1 OS=Homo sapiens GN=KRT1 PE=1 SV=6	3812	66170	96	95	28	28	5431	1	1	1	883.371	1764.73	2	1764.73	-0.0007	0	114.1	1e-09	R	FSSCGGGGGSFGAGGGFGSR	S					C:\ProgramData\Matrix Science\Mascot Daemon\MGF\1151 20201203 MA\20201202_MA_AD_1.8563.8563.2.dta
1	K2C1_HUMAN	Keratin, type II cytoskeletal 1 OS=Homo sapiens GN=KRT1 PE=1 SV=6	3812	66170	96	95	28	28	5434	1	1	1	883.371	1764.73	2	1764.73	-0.0006	0	114.27	9.7e-10	R	FSSCGGGGGSFGAGGGFGSR	S					C:\ProgramData\Matrix Science\Mascot Daemon\MGF\1151 20201203 MA\20201202_MA_AD_1.7984.7984.2.dta
1	K2C1_HUMAN	Keratin, type II cytoskeletal 1 OS=Homo sapiens GN=KRT1 PE=1 SV=6	3812	66170	96	95	28	28	5435	1	1	1	883.371	1764.73	2	1764.73	-0.0005	0	95.69	7e-08	R	FSSCGGGGGSFGAGGGFGSR	S					C:\ProgramData\Matrix Science\Mascot Daemon\MGF\1151 20201203 MA\20201202_MA_AD_1.9576.9576.2.dta
1	K2C1_HUMAN	Keratin, type II cytoskeletal 1 OS=Homo sapiens GN=KRT1 PE=1 SV=6	3812	66170	96	95	28	28	5436	1	1	1	883.371	1764.73	2	1764.73	-0.0005	0	115.78	6.9e-10	R	FSSCGGGGGSFGAGGGFGSR	S					C:\ProgramData\Matrix Science\Mascot Daemon\MGF\1151 20201203 MA\20201202_MA_AD_1.6705.6705.2.dta
1	K2C1_HUMAN	Keratin, type II cytoskeletal 1 OS=Homo sapiens GN=KRT1 PE=1 SV=6	3812	66170	96	95	28	28	5437	1	1	1	883.371	1764.73	2	1764.73	-0.0005	0	117.88	4.3e-10	R	FSSCGGGGGSFGAGGGFGSR	S					C:\ProgramData\Matrix Science\Mascot Daemon\MGF\1151 20201203 MA\20201202_MA_AD_1.8340.8340.2.dta
1	K2C1_HUMAN	Keratin, type II cytoskeletal 1 OS=Homo sapiens GN=KRT1 PE=1 SV=6	3812	66170	96	95	28	28	5438	1	1	1	883.371	1764.73	2	1764.73	-0.0005	0	81.87	1.7e-06	R	FSSCGGGGGSFGAGGGFGSR	S					C:\ProgramData\Matrix Science\Mascot Daemon\MGF\1151 20201203 MA\20201202_MA_AD_1.9078.9078.2.dta
1	K2C1_HUMAN	Keratin, type II cytoskeletal 1 OS=Homo sapiens GN=KRT1 PE=1 SV=6	3812	66170	96	95	28	28	5439	1	1	1	883.371	1764.73	2	1764.73	-0.0005	0	97.55	4.6e-08	R	FSSCGGGGGSFGAGGGFGSR	S					C:\ProgramData\Matrix Science\Mascot Daemon\MGF\1151 20201203 MA\20201202_MA_AD_1.6437.6437.2.dta
1	K2C1_HUMAN	Keratin, type II cytoskeletal 1 OS=Homo sapiens GN=KRT1 PE=1 SV=6	3812	66170	96	95	28	28	5440	1	1	1	883.371	1764.73	2	1764.73	-0.0005	0	91.24	2e-07	R	FSSCGGGGGSFGAGGGFGSR	S					C:\ProgramData\Matrix Science\Mascot Daemon\MGF\1151 20201203 MA\20201202_MA_AD_1.7601.7601.2.dta
1	K2C1_HUMAN	Keratin, type II cytoskeletal 1 OS=Homo sapiens GN=KRT1 PE=1 SV=6	3812	66170	96	95	28	28	5441	1	1	1	883.371	1764.73	2	1764.73	-0.0005	0	82.23	1.6e-06	R	FSSCGGGGGSFGAGGGFGSR	S					C:\ProgramData\Matrix Science\Mascot Daemon\MGF\1151 20201203 MA\20201202_MA_AD_1.8107.8107.2.dta
1	K2C1_HUMAN	Keratin, type II cytoskeletal 1 OS=Homo sapiens GN=KRT1 PE=1 SV=6	3812	66170	96	95	28	28	5442	1	1	1	883.371	1764.73	2	1764.73	-0.0003	0	125.14	8.6e-11	R	FSSCGGGGGSFGAGGGFGSR	S					C:\ProgramData\Matrix Science\Mascot Daemon\MGF\1151 20201203 MA\20201202_MA_AD_1.7470.7470.2.dta
1	K2C1_HUMAN	Keratin, type II cytoskeletal 1 OS=Homo sapiens GN=KRT1 PE=1 SV=6	3812	66170	96	95	28	28	5445	1	1	1	883.371	1764.73	2	1764.73	-0.0002	0	121.71	1.9e-10	R	FSSCGGGGGSFGAGGGFGSR	S					C:\ProgramData\Matrix Science\Mascot Daemon\MGF\1151 20201203 MA\20201202_MA_AD_1.8695.8695.2.dta
1	K2C1_HUMAN	Keratin, type II cytoskeletal 1 OS=Homo sapiens GN=KRT1 PE=1 SV=6	3812	66170	96	95	28	28	5446	1	1	1	883.371	1764.73	2	1764.73	-0.0002	0	83.48	1.3e-06	R	FSSCGGGGGSFGAGGGFGSR	S					C:\ProgramData\Matrix Science\Mascot Daemon\MGF\1151 20201203 MA\20201202_MA_AD_1.6953.6953.2.dta
1	K2C1_HUMAN	Keratin, type II cytoskeletal 1 OS=Homo sapiens GN=KRT1 PE=1 SV=6	3812	66170	96	95	28	28	5447	1	1	1	883.371	1764.73	2	1764.73	-0.0002	0	121.68	1.9e-10	R	FSSCGGGGGSFGAGGGFGSR	S					C:\ProgramData\Matrix Science\Mascot Daemon\MGF\1151 20201203 MA\20201202_MA_AD_1.6569.6569.2.dta
1	K2C1_HUMAN	Keratin, type II cytoskeletal 1 OS=Homo sapiens GN=KRT1 PE=1 SV=6	3812	66170	96	95	28	28	5448	1	1	1	883.371	1764.73	2	1764.73	-0.0002	0	107.2	5.4e-09	R	FSSCGGGGGSFGAGGGFGSR	S					C:\ProgramData\Matrix Science\Mascot Daemon\MGF\1151 20201203 MA\20201202_MA_AD_1.7079.7079.2.dta
1	K2C1_HUMAN	Keratin, type II cytoskeletal 1 OS=Homo sapiens GN=KRT1 PE=1 SV=6	3812	66170	96	95	28	28	5450	1	1	1	883.371	1764.73	2	1764.73	-0.0002	0	49.03	0.0035	R	FSSCGGGGGSFGAGGGFGSR	S					C:\ProgramData\Matrix Science\Mascot Daemon\MGF\1151 20201203 MA\20201202_MA_AD_1.6812.6812.2.dta
1	K2C1_HUMAN	Keratin, type II cytoskeletal 1 OS=Homo sapiens GN=KRT1 PE=1 SV=6	3812	66170	96	95	28	28	5452	1	1	1	883.371	1764.73	2	1764.73	-0.0001	0	132.6	1.5e-11	R	FSSCGGGGGSFGAGGGFGSR	S					C:\ProgramData\Matrix Science\Mascot Daemon\MGF\1151 20201203 MA\20201202_MA_AD_1.6172.6172.2.dta
1	K2C1_HUMAN	Keratin, type II cytoskeletal 1 OS=Homo sapiens GN=KRT1 PE=1 SV=6	3812	66170	96	95	28	28	5453	1	1	1	883.371	1764.73	2	1764.73	-0.0001	0	105.28	8.3e-09	R	FSSCGGGGGSFGAGGGFGSR	S					C:\ProgramData\Matrix Science\Mascot Daemon\MGF\1151 20201203 MA\20201202_MA_AD_1.6308.6308.2.dta
1	K2C1_HUMAN	Keratin, type II cytoskeletal 1 OS=Homo sapiens GN=KRT1 PE=1 SV=6	3812	66170	96	95	28	28	5454	1	1	1	883.371	1764.73	2	1764.73	-0.0001	0	109.08	3.5e-09	R	FSSCGGGGGSFGAGGGFGSR	S					C:\ProgramData\Matrix Science\Mascot Daemon\MGF\1151 20201203 MA\20201202_MA_AD_1.7341.7341.2.dta
1	K2C1_HUMAN	Keratin, type II cytoskeletal 1 OS=Homo sapiens GN=KRT1 PE=1 SV=6	3812	66170	96	95	28	28	5455	1	1	1	883.371	1764.73	2	1764.73	-0.0001	0	43.89	0.011	R	FSSCGGGGGSFGAGGGFGSR	S					C:\ProgramData\Matrix Science\Mascot Daemon\MGF\1151 20201203 MA\20201202_MA_AD_1.7075.7075.2.dta
1	K2C1_HUMAN	Keratin, type II cytoskeletal 1 OS=Homo sapiens GN=KRT1 PE=1 SV=6	3812	66170	96	95	28	28	5458	1	1	1	883.371	1764.73	2	1764.73	0	0	105.16	8.6e-09	R	FSSCGGGGGSFGAGGGFGSR	S					C:\ProgramData\Matrix Science\Mascot Daemon\MGF\1151 20201203 MA\20201202_MA_AD_1.7734.7734.2.dta
1	K2C1_HUMAN	Keratin, type II cytoskeletal 1 OS=Homo sapiens GN=KRT1 PE=1 SV=6	3812	66170	96	95	28	28	5459	1	1	1	883.371	1764.73	2	1764.73	0	0	91.28	2.1e-07	R	FSSCGGGGGSFGAGGGFGSR	S					C:\ProgramData\Matrix Science\Mascot Daemon\MGF\1151 20201203 MA\20201202_MA_AD_1.8214.8214.2.dta
1	K2C1_HUMAN	Keratin, type II cytoskeletal 1 OS=Homo sapiens GN=KRT1 PE=1 SV=6	3812	66170	96	95	28	28	5460	1	1	1	589.25	1764.73	3	1764.73	0.0001	0	44.88	0.0092	R	FSSCGGGGGSFGAGGGFGSR	S					C:\ProgramData\Matrix Science\Mascot Daemon\MGF\1151 20201203 MA\20201202_MA_AD_1.6252.6252.3.dta
1	K2C1_HUMAN	Keratin, type II cytoskeletal 1 OS=Homo sapiens GN=KRT1 PE=1 SV=6	3812	66170	96	95	28	28	5463	1	1	1	883.371	1764.73	2	1764.73	0.0001	0	88.95	3.6e-07	R	FSSCGGGGGSFGAGGGFGSR	S					C:\ProgramData\Matrix Science\Mascot Daemon\MGF\1151 20201203 MA\20201202_MA_AD_1.6830.6830.2.dta
1	K2C1_HUMAN	Keratin, type II cytoskeletal 1 OS=Homo sapiens GN=KRT1 PE=1 SV=6	3812	66170	96	95	28	28	5465	1	1	1	883.371	1764.73	2	1764.73	0.0001	0	105.94	7.2e-09	R	FSSCGGGGGSFGAGGGFGSR	S					C:\ProgramData\Matrix Science\Mascot Daemon\MGF\1151 20201203 MA\20201202_MA_AD_1.7857.7857.2.dta
1	K2C1_HUMAN	Keratin, type II cytoskeletal 1 OS=Homo sapiens GN=KRT1 PE=1 SV=6	3812	66170	96	95	28	28	5468	1	1	1	883.371	1764.73	2	1764.73	0.0005	0	59.54	0.00032	R	FSSCGGGGGSFGAGGGFGSR	S					C:\ProgramData\Matrix Science\Mascot Daemon\MGF\1151 20201203 MA\20201202_MA_AD_1.7655.7655.2.dta
1	K2C1_HUMAN	Keratin, type II cytoskeletal 1 OS=Homo sapiens GN=KRT1 PE=1 SV=6	3812	66170	96	95	28	28	5470	1	1	1	883.371	1764.73	2	1764.73	0.0006	0	90.82	2.4e-07	R	FSSCGGGGGSFGAGGGFGSR	S					C:\ProgramData\Matrix Science\Mascot Daemon\MGF\1151 20201203 MA\20201202_MA_AD_1.7218.7218.2.dta
1	K2C1_HUMAN	Keratin, type II cytoskeletal 1 OS=Homo sapiens GN=KRT1 PE=1 SV=6	3812	66170	96	95	28	28	5473	1	1	1	883.371	1764.73	2	1764.73	0.0008	0	78.96	3.6e-06	R	FSSCGGGGGSFGAGGGFGSR	S					C:\ProgramData\Matrix Science\Mascot Daemon\MGF\1151 20201203 MA\20201202_MA_AD_1.9935.9935.2.dta
1	K2C1_HUMAN	Keratin, type II cytoskeletal 1 OS=Homo sapiens GN=KRT1 PE=1 SV=6	3812	66170	96	95	28	28	5474	1	1	1	883.371	1764.73	2	1764.73	0.0008	0	56.91	0.00058	R	FSSCGGGGGSFGAGGGFGSR	S					C:\ProgramData\Matrix Science\Mascot Daemon\MGF\1151 20201203 MA\20201202_MA_AD_1.7525.7525.2.dta
1	K2C1_HUMAN	Keratin, type II cytoskeletal 1 OS=Homo sapiens GN=KRT1 PE=1 SV=6	3812	66170	96	95	28	28	5476	1	1	1	883.371	1764.73	2	1764.73	0.001	0	106.68	6.1e-09	R	FSSCGGGGGSFGAGGGFGSR	S					C:\ProgramData\Matrix Science\Mascot Daemon\MGF\1151 20201203 MA\20201202_MA_AD_1.8948.8948.2.dta
1	K2C1_HUMAN	Keratin, type II cytoskeletal 1 OS=Homo sapiens GN=KRT1 PE=1 SV=6	3812	66170	96	95	28	28	5479	1	1	1	883.372	1764.73	2	1764.73	0.0016	0	59.83	0.00029	R	FSSCGGGGGSFGAGGGFGSR	S					C:\ProgramData\Matrix Science\Mascot Daemon\MGF\1151 20201203 MA\20201202_MA_AD_1.6046.6046.2.dta
1	K2C1_HUMAN	Keratin, type II cytoskeletal 1 OS=Homo sapiens GN=KRT1 PE=1 SV=6	3812	66170	96	95	28	28	5480	1	1	1	883.372	1764.73	2	1764.73	0.0017	0	96.45	6.4e-08	R	FSSCGGGGGSFGAGGGFGSR	S					C:\ProgramData\Matrix Science\Mascot Daemon\MGF\1151 20201203 MA\20201202_MA_AD_1.9320.9320.2.dta
1	K2C1_HUMAN	Keratin, type II cytoskeletal 1 OS=Homo sapiens GN=KRT1 PE=1 SV=6	3812	66170	96	95	28	28	5481	1	1	1	883.372	1764.73	2	1764.73	0.002	0	94.27	1e-07	R	FSSCGGGGGSFGAGGGFGSR	S					C:\ProgramData\Matrix Science\Mascot Daemon\MGF\1151 20201203 MA\20201202_MA_AD_1.8817.8817.2.dta
1	K2C1_HUMAN	Keratin, type II cytoskeletal 1 OS=Homo sapiens GN=KRT1 PE=1 SV=6	3812	66170	96	95	28	28	5482	1	1	1	883.372	1764.73	2	1764.73	0.0022	0	81.28	2.2e-06	R	FSSCGGGGGSFGAGGGFGSR	S					C:\ProgramData\Matrix Science\Mascot Daemon\MGF\1151 20201203 MA\20201202_MA_AD_1.10341.10341.2.dta
1	K2C1_HUMAN	Keratin, type II cytoskeletal 1 OS=Homo sapiens GN=KRT1 PE=1 SV=6	3812	66170	96	95	28	28	6656	1	1	1	993.451	1984.89	2	1984.89	-0.0003	1	48.14	0.021	R	LDSELKNMQDMVEDYR	N					C:\ProgramData\Matrix Science\Mascot Daemon\MGF\1151 20201203 MA\20201202_MA_AD_1.10739.10739.2.dta
1	K2C1_HUMAN	Keratin, type II cytoskeletal 1 OS=Homo sapiens GN=KRT1 PE=1 SV=6	3812	66170	96	95	28	28	7600	1	1	1	1143.56	2285.12	2	2285.12	-0.0024	1	66.09	0.00087	K	AEAESLYQSKYEELQITAGR	H					C:\ProgramData\Matrix Science\Mascot Daemon\MGF\1151 20201203 MA\20201202_MA_AD_1.8768.8768.2.dta
1	K2C1_HUMAN	Keratin, type II cytoskeletal 1 OS=Homo sapiens GN=KRT1 PE=1 SV=6	3812	66170	96	95	28	28	7888	1	1	1	1192.48	2382.94	2	2382.94	-0.0007	0	84.71	4.2e-07	R	GGGGGGYGSGGSSYGSGGGSYGSGGGGGGGR	G					C:\ProgramData\Matrix Science\Mascot Daemon\MGF\1151 20201203 MA\20201202_MA_AD_1.2575.2575.2.dta
1	K2C1_HUMAN	Keratin, type II cytoskeletal 1 OS=Homo sapiens GN=KRT1 PE=1 SV=6	3812	66170	96	95	28	28	8081	1	1	1	834.422	2500.24	3	2500.24	-0.0001	2	49.46	0.046	K	SKAEAESLYQSKYEELQITAGR	H					C:\ProgramData\Matrix Science\Mascot Daemon\MGF\1151 20201203 MA\20201202_MA_AD_1.7827.7827.3.dta
1	K2C1_HUMAN	Keratin, type II cytoskeletal 1 OS=Homo sapiens GN=KRT1 PE=1 SV=6	3812	66170	96	95	28	28	8171	1	1	1	855.727	2564.16	3	2564.16	0	0	47.7	0.035	R	MSGECAPNVSVSVSTSHTTISGGGSR	G					C:\ProgramData\Matrix Science\Mascot Daemon\MGF\1151 20201203 MA\20201202_MA_AD_1.5796.5796.3.dta
1	K2C1_HUMAN	Keratin, type II cytoskeletal 1 OS=Homo sapiens GN=KRT1 PE=1 SV=6	3812	66170	96	95	28	28	8175	1	1	1	856.061	2565.16	3	2565.14	0.0177	0	47.01	0.043	R	MSGECAPNVSVSVSTSHTTISGGGSR	G	Deamidated (NQ)	0.00000002000000000000000000.0			C:\ProgramData\Matrix Science\Mascot Daemon\MGF\1151 20201203 MA\20201202_MA_AD_1.5223.5223.3.dta
1	K2C1_HUMAN	Keratin, type II cytoskeletal 1 OS=Homo sapiens GN=KRT1 PE=1 SV=6	3812	66170	96	95	28	28	8203	1	1	1	861.058	2580.15	3	2580.15	-0.0009	0	48.32	0.026	R	MSGECAPNVSVSVSTSHTTISGGGSR	G	Oxidation (M)	0.40000000000000000000000000.0			C:\ProgramData\Matrix Science\Mascot Daemon\MGF\1151 20201203 MA\20201202_MA_AD_1.5385.5385.3.dta
1	K2C1_HUMAN	Keratin, type II cytoskeletal 1 OS=Homo sapiens GN=KRT1 PE=1 SV=6	3812	66170	96	95	28	28	8208	1	1	1	1291.58	2581.15	2	2581.14	0.0098	0	53.07	0.0081	R	MSGECAPNVSVSVSTSHTTISGGGSR	G	Deamidated (NQ); Oxidation (M)	0.40000002000000000000000000.0			C:\ProgramData\Matrix Science\Mascot Daemon\MGF\1151 20201203 MA\20201202_MA_AD_1.5260.5260.2.dta
2	K1C16_HUMAN	Keratin, type I cytoskeletal 16 OS=Homo sapiens GN=KRT16 PE=1 SV=4	817	51578	37	34	20	18	1081	1	1	0	515.301	1028.59	2	1028.59	-0.0001	0	63.34	0.00038	R	VLDELTLAR	T					C:\ProgramData\Matrix Science\Mascot Daemon\MGF\1151 20201203 MA\20201202_MA_AD_1.8237.8237.2.dta
2	K1C16_HUMAN	Keratin, type I cytoskeletal 16 OS=Homo sapiens GN=KRT16 PE=1 SV=4	817	51578	37	34	20	18	1245	1	1	0	532.809	1063.6	2	1063.6	0.0001	1	50.81	0.0043	R	LASYLDKVR	A					C:\ProgramData\Matrix Science\Mascot Daemon\MGF\1151 20201203 MA\20201202_MA_AD_1.4278.4278.2.dta
2	K1C16_HUMAN	Keratin, type I cytoskeletal 16 OS=Homo sapiens GN=KRT16 PE=1 SV=4	817	51578	37	34	20	18	1394	1	1	0	545.769	1089.52	2	1089.52	0.0001	0	66.04	0.00031	K	VTMQNLNDR	L					C:\ProgramData\Matrix Science\Mascot Daemon\MGF\1151 20201203 MA\20201202_MA_AD_1.3128.3128.2.dta
2	K1C16_HUMAN	Keratin, type I cytoskeletal 16 OS=Homo sapiens GN=KRT16 PE=1 SV=4	817	51578	37	34	20	18	1409	1	1	0	546.261	1090.51	2	1090.51	0.0001	0	63.46	0.0004	K	VTMQNLNDR	L	Deamidated (NQ)	0.000000200.0			C:\ProgramData\Matrix Science\Mascot Daemon\MGF\1151 20201203 MA\20201202_MA_AD_1.3616.3616.2.dta
2	K1C16_HUMAN	Keratin, type I cytoskeletal 16 OS=Homo sapiens GN=KRT16 PE=1 SV=4	817	51578	37	34	20	18	1450	1	1	1	548.769	1095.52	2	1095.52	-0.0003	0	46.66	0.02	R	DAETWFLSK	T					C:\ProgramData\Matrix Science\Mascot Daemon\MGF\1151 20201203 MA\20201202_MA_AD_1.10805.10805.2.dta
2	K1C16_HUMAN	Keratin, type I cytoskeletal 16 OS=Homo sapiens GN=KRT16 PE=1 SV=4	817	51578	37	34	20	18	1516	1	1	0	553.785	1105.55	2	1105.56	-0.0003	0	68.11	0.00029	R	ISSVLAGGSCR	A					C:\ProgramData\Matrix Science\Mascot Daemon\MGF\1151 20201203 MA\20201202_MA_AD_1.3388.3388.2.dta
2	K1C16_HUMAN	Keratin, type I cytoskeletal 16 OS=Homo sapiens GN=KRT16 PE=1 SV=4	817	51578	37	34	20	18	1518	1	1	0	553.785	1105.56	2	1105.56	0	0	51.51	0.011	R	ISSVLAGGSCR	A					C:\ProgramData\Matrix Science\Mascot Daemon\MGF\1151 20201203 MA\20201202_MA_AD_1.3108.3108.2.dta
2	K1C16_HUMAN	Keratin, type I cytoskeletal 16 OS=Homo sapiens GN=KRT16 PE=1 SV=4	817	51578	37	34	20	18	1520	1	1	0	553.785	1105.56	2	1105.56	0.0005	0	48.39	0.022	R	ISSVLAGGSCR	A					C:\ProgramData\Matrix Science\Mascot Daemon\MGF\1151 20201203 MA\20201202_MA_AD_1.3524.3524.2.dta
2	K1C16_HUMAN	Keratin, type I cytoskeletal 16 OS=Homo sapiens GN=KRT16 PE=1 SV=4	817	51578	37	34	20	18	1743	1	1	1	571.245	1140.48	2	1140.48	0.0002	0	46.62	0.0056	R	DQYEQMAEK	N					C:\ProgramData\Matrix Science\Mascot Daemon\MGF\1151 20201203 MA\20201202_MA_AD_1.2937.2937.2.dta
2	K1C16_HUMAN	Keratin, type I cytoskeletal 16 OS=Homo sapiens GN=KRT16 PE=1 SV=4	817	51578	37	34	20	18	2121	1	1	1	601.312	1200.61	2	1200.61	-0.0003	0	44.79	0.051	R	QTVEADVNGLR	R					C:\ProgramData\Matrix Science\Mascot Daemon\MGF\1151 20201203 MA\20201202_MA_AD_1.5115.5115.2.dta
2	K1C16_HUMAN	Keratin, type I cytoskeletal 16 OS=Homo sapiens GN=KRT16 PE=1 SV=4	817	51578	37	34	20	18	2126	1	1	1	601.804	1201.59	2	1201.59	-0.0003	0	68.85	0.0002	R	QTVEADVNGLR	R	Deamidated (NQ)	0.00000002000.0			C:\ProgramData\Matrix Science\Mascot Daemon\MGF\1151 20201203 MA\20201202_MA_AD_1.5783.5783.2.dta
2	K1C16_HUMAN	Keratin, type I cytoskeletal 16 OS=Homo sapiens GN=KRT16 PE=1 SV=4	817	51578	37	34	20	18	2445	1	1	1	630.789	1259.56	2	1259.56	0.0001	0	47.28	0.01	R	EVFTSSSSSSSR	Q					C:\ProgramData\Matrix Science\Mascot Daemon\MGF\1151 20201203 MA\20201202_MA_AD_1.1924.1924.2.dta
2	K1C16_HUMAN	Keratin, type I cytoskeletal 16 OS=Homo sapiens GN=KRT16 PE=1 SV=4	817	51578	37	34	20	18	2706	1	1	0	651.333	1300.65	2	1300.65	-0.0003	0	60.58	0.0014	R	ALEEANADLEVK	I					C:\ProgramData\Matrix Science\Mascot Daemon\MGF\1151 20201203 MA\20201202_MA_AD_1.5545.5545.2.dta
2	K1C16_HUMAN	Keratin, type I cytoskeletal 16 OS=Homo sapiens GN=KRT16 PE=1 SV=4	817	51578	37	34	20	18	2709	1	1	0	651.333	1300.65	2	1300.65	0.0001	0	54.99	0.005	R	ALEEANADLEVK	I					C:\ProgramData\Matrix Science\Mascot Daemon\MGF\1151 20201203 MA\20201202_MA_AD_1.5691.5691.2.dta
2	K1C16_HUMAN	Keratin, type I cytoskeletal 16 OS=Homo sapiens GN=KRT16 PE=1 SV=4	817	51578	37	34	20	18	2712	1	1	0	651.333	1300.65	2	1300.65	0.0007	0	51.96	0.01	R	ALEEANADLEVK	I					C:\ProgramData\Matrix Science\Mascot Daemon\MGF\1151 20201203 MA\20201202_MA_AD_1.5872.5872.2.dta
2	K1C16_HUMAN	Keratin, type I cytoskeletal 16 OS=Homo sapiens GN=KRT16 PE=1 SV=4	817	51578	37	34	20	18	2715	1	1	0	651.333	1300.65	2	1300.65	0.0011	0	46.59	0.034	R	ALEEANADLEVK	I					C:\ProgramData\Matrix Science\Mascot Daemon\MGF\1151 20201203 MA\20201202_MA_AD_1.6139.6139.2.dta
2	K1C16_HUMAN	Keratin, type I cytoskeletal 16 OS=Homo sapiens GN=KRT16 PE=1 SV=4	817	51578	37	34	20	18	2716	1	1	0	651.333	1300.65	2	1300.65	0.0014	0	45.31	0.046	R	ALEEANADLEVK	I					C:\ProgramData\Matrix Science\Mascot Daemon\MGF\1151 20201203 MA\20201202_MA_AD_1.6005.6005.2.dta
2	K1C16_HUMAN	Keratin, type I cytoskeletal 16 OS=Homo sapiens GN=KRT16 PE=1 SV=4	817	51578	37	34	20	18	2941	1	1	1	669.836	1337.66	2	1337.66	-0.0007	0	66.99	0.00035	R	APSTYGGGLSVSSR	F					C:\ProgramData\Matrix Science\Mascot Daemon\MGF\1151 20201203 MA\20201202_MA_AD_1.4532.4532.2.dta
2	K1C16_HUMAN	Keratin, type I cytoskeletal 16 OS=Homo sapiens GN=KRT16 PE=1 SV=4	817	51578	37	34	20	18	2942	1	1	1	669.836	1337.66	2	1337.66	-0.0003	0	65.77	0.00045	R	APSTYGGGLSVSSR	F					C:\ProgramData\Matrix Science\Mascot Daemon\MGF\1151 20201203 MA\20201202_MA_AD_1.3994.3994.2.dta
2	K1C16_HUMAN	Keratin, type I cytoskeletal 16 OS=Homo sapiens GN=KRT16 PE=1 SV=4	817	51578	37	34	20	18	2943	1	1	1	669.837	1337.66	2	1337.66	0.0009	0	70.96	0.00014	R	APSTYGGGLSVSSR	F					C:\ProgramData\Matrix Science\Mascot Daemon\MGF\1151 20201203 MA\20201202_MA_AD_1.4264.4264.2.dta
2	K1C16_HUMAN	Keratin, type I cytoskeletal 16 OS=Homo sapiens GN=KRT16 PE=1 SV=4	817	51578	37	34	20	18	2944	1	1	1	669.837	1337.66	2	1337.66	0.0009	0	76.44	4.1e-05	R	APSTYGGGLSVSSR	F					C:\ProgramData\Matrix Science\Mascot Daemon\MGF\1151 20201203 MA\20201202_MA_AD_1.4402.4402.2.dta
2	K1C16_HUMAN	Keratin, type I cytoskeletal 16 OS=Homo sapiens GN=KRT16 PE=1 SV=4	817	51578	37	34	20	18	3252	1	1	0	690.367	1378.72	2	1378.72	-0.0004	1	54.9	0.006	K	TRLEQEIATYR	R					C:\ProgramData\Matrix Science\Mascot Daemon\MGF\1151 20201203 MA\20201202_MA_AD_1.5567.5567.2.dta
2	K1C16_HUMAN	Keratin, type I cytoskeletal 16 OS=Homo sapiens GN=KRT16 PE=1 SV=4	817	51578	37	34	20	18	3410	1	1	1	703.35	1404.68	2	1404.68	0.0001	0	73.43	9.2e-05	K	EVASNSELVQSSR	S					C:\ProgramData\Matrix Science\Mascot Daemon\MGF\1151 20201203 MA\20201202_MA_AD_1.2886.2886.2.dta
2	K1C16_HUMAN	Keratin, type I cytoskeletal 16 OS=Homo sapiens GN=KRT16 PE=1 SV=4	817	51578	37	34	20	18	3584	1	1	0	717.857	1433.7	2	1433.7	0.0005	1	53.5	0.0083	K	ASLENSLEETKGR	Y	Deamidated (NQ)	0.0000200000000.0			C:\ProgramData\Matrix Science\Mascot Daemon\MGF\1151 20201203 MA\20201202_MA_AD_1.2670.2670.2.dta
2	K1C16_HUMAN	Keratin, type I cytoskeletal 16 OS=Homo sapiens GN=KRT16 PE=1 SV=4	817	51578	37	34	20	18	5904	1	1	1	611.332	1830.98	3	1830.98	-0.0009	0	64.54	0.00084	R	VLQGLEIELQSQLSMK	A	Oxidation (K)	0.0000000000000003.0			C:\ProgramData\Matrix Science\Mascot Daemon\MGF\1151 20201203 MA\20201202_MA_AD_1.11390.11390.3.dta
2	K1C16_HUMAN	Keratin, type I cytoskeletal 16 OS=Homo sapiens GN=KRT16 PE=1 SV=4	817	51578	37	34	20	18	6355	1	1	1	957.44	1912.87	2	1912.87	0.0003	1	43.79	0.066	R	ILNEMRDQYEQMAEK	N	Oxidation (M)	0.000040000000000.0			C:\ProgramData\Matrix Science\Mascot Daemon\MGF\1151 20201203 MA\20201202_MA_AD_1.4479.4479.2.dta
2	K1C16_HUMAN	Keratin, type I cytoskeletal 16 OS=Homo sapiens GN=KRT16 PE=1 SV=4	817	51578	37	34	20	18	6910	1	1	1	689.047	2064.12	3	2064.12	-0.0019	0	49.08	0.019	K	IIAATIENAQPILQIDNAR	L	Deamidated (NQ)	0.0000000000000000200.0			C:\ProgramData\Matrix Science\Mascot Daemon\MGF\1151 20201203 MA\20201202_MA_AD_1.11185.11185.3.dta
2	K1C16_HUMAN	Keratin, type I cytoskeletal 16 OS=Homo sapiens GN=KRT16 PE=1 SV=4	817	51578	37	34	20	18	6911	1	1	1	689.047	2064.12	3	2064.12	-0.0017	0	43.89	0.06	K	IIAATIENAQPILQIDNAR	L	Deamidated (NQ)	0.0000000200000000000.0			C:\ProgramData\Matrix Science\Mascot Daemon\MGF\1151 20201203 MA\20201202_MA_AD_1.11316.11316.3.dta
2	K1C16_HUMAN	Keratin, type I cytoskeletal 16 OS=Homo sapiens GN=KRT16 PE=1 SV=4	817	51578	37	34	20	18	6979	2	1	1	1044.49	2086.96	2	2086.96	-0.0031	0	48.83	0.024	R	GQTGGDVNVEMDAAPGVDLSR	I					C:\ProgramData\Matrix Science\Mascot Daemon\MGF\1151 20201203 MA\20201202_MA_AD_1.9412.9412.2.dta
2	K1C16_HUMAN	Keratin, type I cytoskeletal 16 OS=Homo sapiens GN=KRT16 PE=1 SV=4	817	51578	37	34	20	18	6982	1	1	1	1044.49	2086.96	2	2086.96	0.0001	0	70.94	0.00015	R	GQTGGDVNVEMDAAPGVDLSR	I					C:\ProgramData\Matrix Science\Mascot Daemon\MGF\1151 20201203 MA\20201202_MA_AD_1.8840.8840.2.dta
2	K1C16_HUMAN	Keratin, type I cytoskeletal 16 OS=Homo sapiens GN=KRT16 PE=1 SV=4	817	51578	37	34	20	18	7056	1	1	1	1052.48	2102.95	2	2102.95	0.0003	0	55.21	0.0048	R	GQTGGDVNVEMDAAPGVDLSR	I	Oxidation (M)	0.000000000040000000000.0			C:\ProgramData\Matrix Science\Mascot Daemon\MGF\1151 20201203 MA\20201202_MA_AD_1.6945.6945.2.dta
2	K1C16_HUMAN	Keratin, type I cytoskeletal 16 OS=Homo sapiens GN=KRT16 PE=1 SV=4	817	51578	37	34	20	18	7060	1	1	1	1052.99	2103.96	2	2103.94	0.0195	0	65.7	0.00049	R	GQTGGDVNVEMDAAPGVDLSR	I	Deamidated (NQ); Oxidation (M)	0.000000020040000000000.0			C:\ProgramData\Matrix Science\Mascot Daemon\MGF\1151 20201203 MA\20201202_MA_AD_1.7220.7220.2.dta
2	K1C16_HUMAN	Keratin, type I cytoskeletal 16 OS=Homo sapiens GN=KRT16 PE=1 SV=4	817	51578	37	34	20	18	7105	1	1	1	1060.53	2119.04	2	2119.04	-0.0023	1	46.69	0.073	K	TEELNKEVASNSELVQSSR	S					C:\ProgramData\Matrix Science\Mascot Daemon\MGF\1151 20201203 MA\20201202_MA_AD_1.5405.5405.2.dta
2	K1C16_HUMAN	Keratin, type I cytoskeletal 16 OS=Homo sapiens GN=KRT16 PE=1 SV=4	817	51578	37	34	20	18	7668	1	1	1	1153.64	2305.27	2	2305.28	-0.0006	1	105	2.9e-08	R	NKIIAATIENAQPILQIDNAR	L					C:\ProgramData\Matrix Science\Mascot Daemon\MGF\1151 20201203 MA\20201202_MA_AD_1.10772.10772.2.dta
2	K1C16_HUMAN	Keratin, type I cytoskeletal 16 OS=Homo sapiens GN=KRT16 PE=1 SV=4	817	51578	37	34	20	18	7669	1	1	1	769.433	2305.28	3	2305.28	0.0003	1	47.66	0.016	R	NKIIAATIENAQPILQIDNAR	L					C:\ProgramData\Matrix Science\Mascot Daemon\MGF\1151 20201203 MA\20201202_MA_AD_1.10797.10797.3.dta
2	K1C16_HUMAN	Keratin, type I cytoskeletal 16 OS=Homo sapiens GN=KRT16 PE=1 SV=4	817	51578	37	34	20	18	7673	1	1	1	769.76	2306.26	3	2306.26	-0.0019	1	44.02	0.052	R	NKIIAATIENAQPILQIDNAR	L	Deamidated (NQ)	0.000000000200000000000.0			C:\ProgramData\Matrix Science\Mascot Daemon\MGF\1151 20201203 MA\20201202_MA_AD_1.10391.10391.3.dta
2	K1C16_HUMAN	Keratin, type I cytoskeletal 16 OS=Homo sapiens GN=KRT16 PE=1 SV=4	817	51578	37	34	20	18	8093	1	1	1	836.403	2506.19	3	2506.17	0.0201	1	52.85	0.018	R	RLLEGEDAHLSSQQASGQSYSSR	E	Deamidated (NQ)	0.00000000000020000000000.0			C:\ProgramData\Matrix Science\Mascot Daemon\MGF\1151 20201203 MA\20201202_MA_AD_1.3962.3962.3.dta
3	K22E_HUMAN	Keratin, type II cytoskeletal 2 epidermal OS=Homo sapiens GN=KRT2 PE=1 SV=2	810	65678	26	26	18	18	1121	1	1	1	519.267	1036.52	2	1036.52	0.0005	0	55.13	0.0038	R	YLDGLTAER	T					C:\ProgramData\Matrix Science\Mascot Daemon\MGF\1151 20201203 MA\20201202_MA_AD_1.6018.6018.2.dta
3	K22E_HUMAN	Keratin, type II cytoskeletal 2 epidermal OS=Homo sapiens GN=KRT2 PE=1 SV=2	810	65678	26	26	18	18	1355	1	1	0	541.803	1081.59	2	1081.59	0.0004	1	45.51	0.017	K	FASFIDKVR	F					C:\ProgramData\Matrix Science\Mascot Daemon\MGF\1151 20201203 MA\20201202_MA_AD_1.6445.6445.2.dta
3	K22E_HUMAN	Keratin, type II cytoskeletal 2 epidermal OS=Homo sapiens GN=KRT2 PE=1 SV=2	810	65678	26	26	18	18	1525	1	1	0	554.275	1106.54	2	1106.54	0	0	53.69	0.0061	K	AQYEEIAQR	S					C:\ProgramData\Matrix Science\Mascot Daemon\MGF\1151 20201203 MA\20201202_MA_AD_1.2968.2968.2.dta
3	K22E_HUMAN	Keratin, type II cytoskeletal 2 epidermal OS=Homo sapiens GN=KRT2 PE=1 SV=2	810	65678	26	26	18	18	2069	1	1	1	597.312	1192.61	2	1192.61	0.0002	0	67.91	0.00032	K	YEELQVTVGR	H					C:\ProgramData\Matrix Science\Mascot Daemon\MGF\1151 20201203 MA\20201202_MA_AD_1.6378.6378.2.dta
3	K22E_HUMAN	Keratin, type II cytoskeletal 2 epidermal OS=Homo sapiens GN=KRT2 PE=1 SV=2	810	65678	26	26	18	18	2162	1	1	1	604.811	1207.61	2	1207.61	-0.0002	0	59.88	0.0019	R	TAAENDFVTLK	K					C:\ProgramData\Matrix Science\Mascot Daemon\MGF\1151 20201203 MA\20201202_MA_AD_1.6704.6704.2.dta
3	K22E_HUMAN	Keratin, type II cytoskeletal 2 epidermal OS=Homo sapiens GN=KRT2 PE=1 SV=2	810	65678	26	26	18	18	2401	1	1	0	627.807	1253.6	2	1253.6	-0.0001	0	67.96	0.00019	R	GFSSGSAVVSGGSR	R					C:\ProgramData\Matrix Science\Mascot Daemon\MGF\1151 20201203 MA\20201202_MA_AD_1.3182.3182.2.dta
3	K22E_HUMAN	Keratin, type II cytoskeletal 2 epidermal OS=Homo sapiens GN=KRT2 PE=1 SV=2	810	65678	26	26	18	18	2468	1	1	0	632.351	1262.69	2	1262.69	0	0	88.72	1.9e-06	K	LALDVEIATYR	K					C:\ProgramData\Matrix Science\Mascot Daemon\MGF\1151 20201203 MA\20201202_MA_AD_1.10631.10631.2.dta
3	K22E_HUMAN	Keratin, type II cytoskeletal 2 epidermal OS=Homo sapiens GN=KRT2 PE=1 SV=2	810	65678	26	26	18	18	2846	1	1	1	440.866	1319.58	3	1319.58	-0.0002	0	56.43	0.0011	R	HGGGGGGFGGGGFGSR	S					C:\ProgramData\Matrix Science\Mascot Daemon\MGF\1151 20201203 MA\20201202_MA_AD_1.2572.2572.3.dta
3	K22E_HUMAN	Keratin, type II cytoskeletal 2 epidermal OS=Homo sapiens GN=KRT2 PE=1 SV=2	810	65678	26	26	18	18	2898	1	1	1	665.323	1328.63	2	1328.63	-0.0006	0	66.68	0.00024	K	NVQDAIADAEQR	G					C:\ProgramData\Matrix Science\Mascot Daemon\MGF\1151 20201203 MA\20201202_MA_AD_1.6327.6327.2.dta
3	K22E_HUMAN	Keratin, type II cytoskeletal 2 epidermal OS=Homo sapiens GN=KRT2 PE=1 SV=2	810	65678	26	26	18	18	3760	1	1	1	730.904	1459.79	2	1459.79	0.0011	0	70.17	0.00017	K	VDLLNQEIEFLK	V					C:\ProgramData\Matrix Science\Mascot Daemon\MGF\1151 20201203 MA\20201202_MA_AD_1.12089.12089.2.dta
3	K22E_HUMAN	Keratin, type II cytoskeletal 2 epidermal OS=Homo sapiens GN=KRT2 PE=1 SV=2	810	65678	26	26	18	18	3851	1	0	0	738.396	1474.78	2	1474.78	-0.0003	0	77.02	4.2e-05	R	FLEQQNQVLQTK	W					C:\ProgramData\Matrix Science\Mascot Daemon\MGF\1151 20201203 MA\20201202_MA_AD_1.5971.5971.2.dta
3	K22E_HUMAN	Keratin, type II cytoskeletal 2 epidermal OS=Homo sapiens GN=KRT2 PE=1 SV=2	810	65678	26	26	18	18	3852	1	0	0	738.396	1474.78	2	1474.78	-0.0002	0	55.95	0.0055	R	FLEQQNQVLQTK	W					C:\ProgramData\Matrix Science\Mascot Daemon\MGF\1151 20201203 MA\20201202_MA_AD_1.6106.6106.2.dta
3	K22E_HUMAN	Keratin, type II cytoskeletal 2 epidermal OS=Homo sapiens GN=KRT2 PE=1 SV=2	810	65678	26	26	18	18	3856	1	0	0	738.397	1474.78	2	1474.78	0.0007	0	68.29	0.00034	R	FLEQQNQVLQTK	W					C:\ProgramData\Matrix Science\Mascot Daemon\MGF\1151 20201203 MA\20201202_MA_AD_1.5837.5837.2.dta
3	K22E_HUMAN	Keratin, type II cytoskeletal 2 epidermal OS=Homo sapiens GN=KRT2 PE=1 SV=2	810	65678	26	26	18	18	3867	1	0	0	738.887	1475.76	2	1475.76	-0.0025	0	69.95	0.00026	R	FLEQQNQVLQTK	W	Deamidated (NQ)	0.000020000000.0			C:\ProgramData\Matrix Science\Mascot Daemon\MGF\1151 20201203 MA\20201202_MA_AD_1.6963.6963.2.dta
3	K22E_HUMAN	Keratin, type II cytoskeletal 2 epidermal OS=Homo sapiens GN=KRT2 PE=1 SV=2	810	65678	26	26	18	18	3868	1	0	0	738.888	1475.76	2	1475.76	-0.0015	0	58.63	0.0035	R	FLEQQNQVLQTK	W	Deamidated (NQ)	0.000000200000.0			C:\ProgramData\Matrix Science\Mascot Daemon\MGF\1151 20201203 MA\20201202_MA_AD_1.6371.6371.2.dta
3	K22E_HUMAN	Keratin, type II cytoskeletal 2 epidermal OS=Homo sapiens GN=KRT2 PE=1 SV=2	810	65678	26	26	18	18	3869	1	0	0	738.888	1475.76	2	1475.76	0.0002	0	82.31	1.5e-05	R	FLEQQNQVLQTK	W	Deamidated (NQ)	0.000002000000.0			C:\ProgramData\Matrix Science\Mascot Daemon\MGF\1151 20201203 MA\20201202_MA_AD_1.6238.6238.2.dta
3	K22E_HUMAN	Keratin, type II cytoskeletal 2 epidermal OS=Homo sapiens GN=KRT2 PE=1 SV=2	810	65678	26	26	18	18	3870	1	0	0	738.888	1475.76	2	1475.76	0.0002	0	76.06	6.3e-05	R	FLEQQNQVLQTK	W	Deamidated (NQ)	0.000200000000.0			C:\ProgramData\Matrix Science\Mascot Daemon\MGF\1151 20201203 MA\20201202_MA_AD_1.6499.6499.2.dta
3	K22E_HUMAN	Keratin, type II cytoskeletal 2 epidermal OS=Homo sapiens GN=KRT2 PE=1 SV=2	810	65678	26	26	18	18	4636	1	1	1	807.428	1612.84	2	1612.84	0	1	73.51	9.1e-05	R	NKLNDLEEALQQAK	E					C:\ProgramData\Matrix Science\Mascot Daemon\MGF\1151 20201203 MA\20201202_MA_AD_1.9687.9687.2.dta
3	K22E_HUMAN	Keratin, type II cytoskeletal 2 epidermal OS=Homo sapiens GN=KRT2 PE=1 SV=2	810	65678	26	26	18	18	4852	1	1	0	551.642	1651.9	3	1651.9	0.0001	2	49.94	0.013	K	TLNNKFASFIDKVR	F					C:\ProgramData\Matrix Science\Mascot Daemon\MGF\1151 20201203 MA\20201202_MA_AD_1.8739.8739.3.dta
3	K22E_HUMAN	Keratin, type II cytoskeletal 2 epidermal OS=Homo sapiens GN=KRT2 PE=1 SV=2	810	65678	26	26	18	18	5291	1	1	1	870.856	1739.7	2	1739.7	-0.0012	0	94.27	5.2e-08	R	GSSSGGGYSSGSSSYGSGGR	Q					C:\ProgramData\Matrix Science\Mascot Daemon\MGF\1151 20201203 MA\20201202_MA_AD_1.1667.1667.2.dta
3	K22E_HUMAN	Keratin, type II cytoskeletal 2 epidermal OS=Homo sapiens GN=KRT2 PE=1 SV=2	810	65678	26	26	18	18	5299	1	1	1	871.376	1740.74	2	1740.74	-0.003	0	55.38	0.0013	R	GGSGGGGSISGGGYGSGGGSGGR	Y					C:\ProgramData\Matrix Science\Mascot Daemon\MGF\1151 20201203 MA\20201202_MA_AD_1.1962.1962.2.dta
3	K22E_HUMAN	Keratin, type II cytoskeletal 2 epidermal OS=Homo sapiens GN=KRT2 PE=1 SV=2	810	65678	26	26	18	18	5300	1	1	1	871.377	1740.74	2	1740.74	-0.0009	0	85.12	1.4e-06	R	GGSGGGGSISGGGYGSGGGSGGR	Y					C:\ProgramData\Matrix Science\Mascot Daemon\MGF\1151 20201203 MA\20201202_MA_AD_1.1816.1816.2.dta
3	K22E_HUMAN	Keratin, type II cytoskeletal 2 epidermal OS=Homo sapiens GN=KRT2 PE=1 SV=2	810	65678	26	26	18	18	6243	1	1	1	945.932	1889.85	2	1889.85	-0.0002	1	47.32	0.025	R	YGSGGGSKGGSISGGGYGSGGGK	H					C:\ProgramData\Matrix Science\Mascot Daemon\MGF\1151 20201203 MA\20201202_MA_AD_1.1615.1615.2.dta
3	K22E_HUMAN	Keratin, type II cytoskeletal 2 epidermal OS=Homo sapiens GN=KRT2 PE=1 SV=2	810	65678	26	26	18	18	7915	1	1	1	1200.01	2398.01	2	2398.01	-0.0024	0	106.49	1.2e-08	R	GGGFGGGSSFGGGSGFSGGGFGGGGFGGGR	F					C:\ProgramData\Matrix Science\Mascot Daemon\MGF\1151 20201203 MA\20201202_MA_AD_1.10687.10687.2.dta
3	K22E_HUMAN	Keratin, type II cytoskeletal 2 epidermal OS=Homo sapiens GN=KRT2 PE=1 SV=2	810	65678	26	26	18	18	7916	1	1	1	1200.01	2398.01	2	2398.01	0.0013	0	56.28	0.0014	R	GGGFGGGSSFGGGSGFSGGGFGGGGFGGGR	F					C:\ProgramData\Matrix Science\Mascot Daemon\MGF\1151 20201203 MA\20201202_MA_AD_1.10696.10696.2.dta
3	K22E_HUMAN	Keratin, type II cytoskeletal 2 epidermal OS=Homo sapiens GN=KRT2 PE=1 SV=2	810	65678	26	26	18	18	8080	1	1	1	834.36	2500.06	3	2500.06	-0.0013	1	62.54	0.00033	K	AAFGGSGGRGSSSGGGYSSGSSSYGSGGR	Q					C:\ProgramData\Matrix Science\Mascot Daemon\MGF\1151 20201203 MA\20201202_MA_AD_1.2385.2385.3.dta
4	K1C10_HUMAN	Keratin, type I cytoskeletal 10 OS=Homo sapiens GN=KRT10 PE=1 SV=6	726	59020	20	20	13	13	1102	1	1	0	516.303	1030.59	2	1030.59	-0.0001	0	57.36	0.0013	R	VLDELTLTK	A					C:\ProgramData\Matrix Science\Mascot Daemon\MGF\1151 20201203 MA\20201202_MA_AD_1.7789.7789.2.dta
4	K1C10_HUMAN	Keratin, type I cytoskeletal 10 OS=Homo sapiens GN=KRT10 PE=1 SV=6	726	59020	20	20	13	13	1245	1	0	0	532.809	1063.6	2	1063.6	0.0001	1	50.81	0.0043	R	LASYLDKVR	A					C:\ProgramData\Matrix Science\Mascot Daemon\MGF\1151 20201203 MA\20201202_MA_AD_1.4278.4278.2.dta
4	K1C10_HUMAN	Keratin, type I cytoskeletal 10 OS=Homo sapiens GN=KRT10 PE=1 SV=6	726	59020	20	20	13	13	1394	1	0	0	545.769	1089.52	2	1089.52	0.0001	0	66.04	0.00031	K	VTMQNLNDR	L					C:\ProgramData\Matrix Science\Mascot Daemon\MGF\1151 20201203 MA\20201202_MA_AD_1.3128.3128.2.dta
4	K1C10_HUMAN	Keratin, type I cytoskeletal 10 OS=Homo sapiens GN=KRT10 PE=1 SV=6	726	59020	20	20	13	13	1409	1	0	0	546.261	1090.51	2	1090.51	0.0001	0	63.46	0.0004	K	VTMQNLNDR	L	Deamidated (NQ)	0.000000200.0			C:\ProgramData\Matrix Science\Mascot Daemon\MGF\1151 20201203 MA\20201202_MA_AD_1.3616.3616.2.dta
4	K1C10_HUMAN	Keratin, type I cytoskeletal 10 OS=Homo sapiens GN=KRT10 PE=1 SV=6	726	59020	20	20	13	13	1537	1	1	0	555.248	1108.48	2	1108.48	-0.0002	0	45.93	0.011	K	DAEAWFNEK	S					C:\ProgramData\Matrix Science\Mascot Daemon\MGF\1151 20201203 MA\20201202_MA_AD_1.8274.8274.2.dta
4	K1C10_HUMAN	Keratin, type I cytoskeletal 10 OS=Homo sapiens GN=KRT10 PE=1 SV=6	726	59020	20	20	13	13	2120	1	1	0	601.312	1200.61	2	1200.61	-0.0003	0	46.38	0.036	R	QSVEADINGLR	R					C:\ProgramData\Matrix Science\Mascot Daemon\MGF\1151 20201203 MA\20201202_MA_AD_1.6753.6753.2.dta
4	K1C10_HUMAN	Keratin, type I cytoskeletal 10 OS=Homo sapiens GN=KRT10 PE=1 SV=6	726	59020	20	20	13	13	2125	1	1	0	601.804	1201.59	2	1201.59	-0.0006	0	58.58	0.0021	R	QSVEADINGLR	R	Deamidated (NQ)	0.00000002000.0			C:\ProgramData\Matrix Science\Mascot Daemon\MGF\1151 20201203 MA\20201202_MA_AD_1.5550.5550.2.dta
4	K1C10_HUMAN	Keratin, type I cytoskeletal 10 OS=Homo sapiens GN=KRT10 PE=1 SV=6	726	59020	20	20	13	13	2293	1	1	0	617.843	1233.67	2	1233.67	0.0002	1	55.68	0.0044	R	LKYENEVALR	Q					C:\ProgramData\Matrix Science\Mascot Daemon\MGF\1151 20201203 MA\20201202_MA_AD_1.4271.4271.2.dta
4	K1C10_HUMAN	Keratin, type I cytoskeletal 10 OS=Homo sapiens GN=KRT10 PE=1 SV=6	726	59020	20	20	13	13	3260	1	1	0	691.328	1380.64	2	1380.64	-0.0001	0	64.53	0.00045	R	ALEESNYELEGK	I					C:\ProgramData\Matrix Science\Mascot Daemon\MGF\1151 20201203 MA\20201202_MA_AD_1.5057.5057.2.dta
4	K1C10_HUMAN	Keratin, type I cytoskeletal 10 OS=Homo sapiens GN=KRT10 PE=1 SV=6	726	59020	20	20	13	13	3586	1	1	0	717.889	1433.76	2	1433.76	0.0011	1	53.33	0.0099	K	IRLENEIQTYR	S					C:\ProgramData\Matrix Science\Mascot Daemon\MGF\1151 20201203 MA\20201202_MA_AD_1.5864.5864.2.dta
4	K1C10_HUMAN	Keratin, type I cytoskeletal 10 OS=Homo sapiens GN=KRT10 PE=1 SV=6	726	59020	20	20	13	13	3987	1	1	1	747.863	1493.71	2	1493.71	-0.0002	1	58.28	0.0027	R	SQYEQLAEQNRK	D	Deamidated (NQ)	0.000000000200.0			C:\ProgramData\Matrix Science\Mascot Daemon\MGF\1151 20201203 MA\20201202_MA_AD_1.2373.2373.2.dta
4	K1C10_HUMAN	Keratin, type I cytoskeletal 10 OS=Homo sapiens GN=KRT10 PE=1 SV=6	726	59020	20	20	13	13	3991	1	1	0	748.353	1494.69	2	1494.69	0.001	1	57.95	0.0023	K	SSSSGSVGESSSKGPR	Y					C:\ProgramData\Matrix Science\Mascot Daemon\MGF\1151 20201203 MA\20201202_MA_AD_1.1326.1326.2.dta
4	K1C10_HUMAN	Keratin, type I cytoskeletal 10 OS=Homo sapiens GN=KRT10 PE=1 SV=6	726	59020	20	20	13	13	5128	1	1	1	854.389	1706.76	2	1706.76	-0.0011	0	122.04	6.3e-10	K	GSLGGGFSSGGFSGGSFSR	G					C:\ProgramData\Matrix Science\Mascot Daemon\MGF\1151 20201203 MA\20201202_MA_AD_1.9261.9261.2.dta
4	K1C10_HUMAN	Keratin, type I cytoskeletal 10 OS=Homo sapiens GN=KRT10 PE=1 SV=6	726	59020	20	20	13	13	5129	1	1	1	854.389	1706.76	2	1706.76	-0.001	0	48.11	0.016	K	GSLGGGFSSGGFSGGSFSR	G					C:\ProgramData\Matrix Science\Mascot Daemon\MGF\1151 20201203 MA\20201202_MA_AD_1.9375.9375.2.dta
4	K1C10_HUMAN	Keratin, type I cytoskeletal 10 OS=Homo sapiens GN=KRT10 PE=1 SV=6	726	59020	20	20	13	13	5130	1	1	1	854.389	1706.76	2	1706.76	-0.0007	0	122.06	6.3e-10	K	GSLGGGFSSGGFSGGSFSR	G					C:\ProgramData\Matrix Science\Mascot Daemon\MGF\1151 20201203 MA\20201202_MA_AD_1.9134.9134.2.dta
4	K1C10_HUMAN	Keratin, type I cytoskeletal 10 OS=Homo sapiens GN=KRT10 PE=1 SV=6	726	59020	20	20	13	13	5131	1	1	1	854.389	1706.76	2	1706.76	-0.0004	0	118.94	1.3e-09	K	GSLGGGFSSGGFSGGSFSR	G					C:\ProgramData\Matrix Science\Mascot Daemon\MGF\1151 20201203 MA\20201202_MA_AD_1.9009.9009.2.dta
4	K1C10_HUMAN	Keratin, type I cytoskeletal 10 OS=Homo sapiens GN=KRT10 PE=1 SV=6	726	59020	20	20	13	13	5132	1	1	1	854.39	1706.76	2	1706.76	-0.0003	0	48.67	0.014	K	GSLGGGFSSGGFSGGSFSR	G					C:\ProgramData\Matrix Science\Mascot Daemon\MGF\1151 20201203 MA\20201202_MA_AD_1.9155.9155.2.dta
4	K1C10_HUMAN	Keratin, type I cytoskeletal 10 OS=Homo sapiens GN=KRT10 PE=1 SV=6	726	59020	20	20	13	13	7357	1	1	1	737.354	2209.04	3	2209.04	-0.0006	1	54.89	0.0095	R	ISSSKGSLGGGFSSGGFSGGSFSR	G					C:\ProgramData\Matrix Science\Mascot Daemon\MGF\1151 20201203 MA\20201202_MA_AD_1.7564.7564.3.dta
4	K1C10_HUMAN	Keratin, type I cytoskeletal 10 OS=Homo sapiens GN=KRT10 PE=1 SV=6	726	59020	20	20	13	13	7772	1	1	1	1172	2341.98	2	2341.98	0	0	85.44	1.1e-06	R	GSSGGGCFGGSSGGYGGLGGFGGGSFR	G					C:\ProgramData\Matrix Science\Mascot Daemon\MGF\1151 20201203 MA\20201202_MA_AD_1.10387.10387.2.dta
4	K1C10_HUMAN	Keratin, type I cytoskeletal 10 OS=Homo sapiens GN=KRT10 PE=1 SV=6	726	59020	20	20	13	13	7774	1	1	1	781.667	2341.98	3	2341.98	0.0009	0	48.4	0.0059	R	GSSGGGCFGGSSGGYGGLGGFGGGSFR	G					C:\ProgramData\Matrix Science\Mascot Daemon\MGF\1151 20201203 MA\20201202_MA_AD_1.10512.10512.3.dta
5	K2C6A_HUMAN	Keratin, type II cytoskeletal 6A OS=Homo sapiens GN=KRT6A PE=1 SV=3	637	60293	24	22	16	16	1014	1	1	1	506.756	1011.5	2	1011.5	-0.0003	0	47.28	0.013	R	SGFSSVSVSR	S					C:\ProgramData\Matrix Science\Mascot Daemon\MGF\1151 20201203 MA\20201202_MA_AD_1.3800.3800.2.dta
5	K2C6A_HUMAN	Keratin, type II cytoskeletal 6A OS=Homo sapiens GN=KRT6A PE=1 SV=3	637	60293	24	22	16	16	1027	1	1	0	508.772	1015.53	2	1015.53	-0.0004	0	64.17	0.00044	R	QLDSIVGER	G					C:\ProgramData\Matrix Science\Mascot Daemon\MGF\1151 20201203 MA\20201202_MA_AD_1.4847.4847.2.dta
5	K2C6A_HUMAN	Keratin, type II cytoskeletal 6A OS=Homo sapiens GN=KRT6A PE=1 SV=3	637	60293	24	22	16	16	1355	1	0	0	541.803	1081.59	2	1081.59	0.0004	1	45.51	0.017	K	FASFIDKVR	F					C:\ProgramData\Matrix Science\Mascot Daemon\MGF\1151 20201203 MA\20201202_MA_AD_1.6445.6445.2.dta
5	K2C6A_HUMAN	Keratin, type II cytoskeletal 6A OS=Homo sapiens GN=KRT6A PE=1 SV=3	637	60293	24	22	16	16	1525	1	0	0	554.275	1106.54	2	1106.54	0	0	53.69	0.0061	K	AQYEEIAQR	S					C:\ProgramData\Matrix Science\Mascot Daemon\MGF\1151 20201203 MA\20201202_MA_AD_1.2968.2968.2.dta
5	K2C6A_HUMAN	Keratin, type II cytoskeletal 6A OS=Homo sapiens GN=KRT6A PE=1 SV=3	637	60293	24	22	16	16	1894	1	1	0	583.296	1164.58	2	1164.58	-0.0004	0	65.28	0.00055	K	YEELQVTAGR	H					C:\ProgramData\Matrix Science\Mascot Daemon\MGF\1151 20201203 MA\20201202_MA_AD_1.4708.4708.2.dta
5	K2C6A_HUMAN	Keratin, type II cytoskeletal 6A OS=Homo sapiens GN=KRT6A PE=1 SV=3	637	60293	24	22	16	16	1896	1	1	0	583.296	1164.58	2	1164.58	0	0	51.43	0.013	K	YEELQVTAGR	H					C:\ProgramData\Matrix Science\Mascot Daemon\MGF\1151 20201203 MA\20201202_MA_AD_1.4842.4842.2.dta
5	K2C6A_HUMAN	Keratin, type II cytoskeletal 6A OS=Homo sapiens GN=KRT6A PE=1 SV=3	637	60293	24	22	16	16	1898	1	1	0	583.296	1164.58	2	1164.58	0.0005	0	44.65	0.057	K	YEELQVTAGR	H					C:\ProgramData\Matrix Science\Mascot Daemon\MGF\1151 20201203 MA\20201202_MA_AD_1.4968.4968.2.dta
5	K2C6A_HUMAN	Keratin, type II cytoskeletal 6A OS=Homo sapiens GN=KRT6A PE=1 SV=3	637	60293	24	22	16	16	1904	1	1	0	583.788	1165.56	2	1165.56	-0.0001	0	70.38	0.00013	K	YEELQVTAGR	H	Deamidated (NQ)	0.0000200000.0			C:\ProgramData\Matrix Science\Mascot Daemon\MGF\1151 20201203 MA\20201202_MA_AD_1.5121.5121.2.dta
5	K2C6A_HUMAN	Keratin, type II cytoskeletal 6A OS=Homo sapiens GN=KRT6A PE=1 SV=3	637	60293	24	22	16	16	2178	1	1	0	606.78	1211.55	2	1211.55	-0.0001	0	46.64	0.016	R	AEAESWYQTK	Y					C:\ProgramData\Matrix Science\Mascot Daemon\MGF\1151 20201203 MA\20201202_MA_AD_1.4447.4447.2.dta
5	K2C6A_HUMAN	Keratin, type II cytoskeletal 6A OS=Homo sapiens GN=KRT6A PE=1 SV=3	637	60293	24	22	16	16	2468	1	0	0	632.351	1262.69	2	1262.69	0	0	88.72	1.9e-06	K	LALDVEIATYR	K					C:\ProgramData\Matrix Science\Mascot Daemon\MGF\1151 20201203 MA\20201202_MA_AD_1.10631.10631.2.dta
5	K2C6A_HUMAN	Keratin, type II cytoskeletal 6A OS=Homo sapiens GN=KRT6A PE=1 SV=3	637	60293	24	22	16	16	2808	1	1	0	658.352	1314.69	2	1314.69	-0.0006	1	54.85	0.0062	R	NTKQEIAEINR	M					C:\ProgramData\Matrix Science\Mascot Daemon\MGF\1151 20201203 MA\20201202_MA_AD_1.2169.2169.2.dta
5	K2C6A_HUMAN	Keratin, type II cytoskeletal 6A OS=Homo sapiens GN=KRT6A PE=1 SV=3	637	60293	24	22	16	16	3031	1	1	0	675.866	1349.72	2	1349.72	-0.002	1	63.12	0.00087	R	TAAENEFVTLKK	D					C:\ProgramData\Matrix Science\Mascot Daemon\MGF\1151 20201203 MA\20201202_MA_AD_1.4274.4274.2.dta
5	K2C6A_HUMAN	Keratin, type II cytoskeletal 6A OS=Homo sapiens GN=KRT6A PE=1 SV=3	637	60293	24	22	16	16	3422	1	1	0	704.36	1406.71	2	1406.7	0.0014	0	61.34	0.0017	K	ADTLTDEINFLR	A					C:\ProgramData\Matrix Science\Mascot Daemon\MGF\1151 20201203 MA\20201202_MA_AD_1.11564.11564.2.dta
5	K2C6A_HUMAN	Keratin, type II cytoskeletal 6A OS=Homo sapiens GN=KRT6A PE=1 SV=3	637	60293	24	22	16	16	3523	1	1	0	712.82	1423.63	2	1423.63	-0.0003	0	71.14	5.4e-05	R	GSGGLGGACGGAGFGSR	S					C:\ProgramData\Matrix Science\Mascot Daemon\MGF\1151 20201203 MA\20201202_MA_AD_1.4079.4079.2.dta
5	K2C6A_HUMAN	Keratin, type II cytoskeletal 6A OS=Homo sapiens GN=KRT6A PE=1 SV=3	637	60293	24	22	16	16	3674	1	1	0	724.391	1446.77	2	1446.77	-0.0004	0	53.59	0.0086	R	AIGGGLSSVGGGSSTIK	Y					C:\ProgramData\Matrix Science\Mascot Daemon\MGF\1151 20201203 MA\20201202_MA_AD_1.5667.5667.2.dta
5	K2C6A_HUMAN	Keratin, type II cytoskeletal 6A OS=Homo sapiens GN=KRT6A PE=1 SV=3	637	60293	24	22	16	16	3675	1	1	0	724.391	1446.77	2	1446.77	0.0001	0	70.34	0.00018	R	AIGGGLSSVGGGSSTIK	Y					C:\ProgramData\Matrix Science\Mascot Daemon\MGF\1151 20201203 MA\20201202_MA_AD_1.5811.5811.2.dta
5	K2C6A_HUMAN	Keratin, type II cytoskeletal 6A OS=Homo sapiens GN=KRT6A PE=1 SV=3	637	60293	24	22	16	16	3678	1	1	0	724.392	1446.77	2	1446.77	0.002	0	44.54	0.078	R	AIGGGLSSVGGGSSTIK	Y					C:\ProgramData\Matrix Science\Mascot Daemon\MGF\1151 20201203 MA\20201202_MA_AD_1.6079.6079.2.dta
5	K2C6A_HUMAN	Keratin, type II cytoskeletal 6A OS=Homo sapiens GN=KRT6A PE=1 SV=3	637	60293	24	22	16	16	3871	1	1	0	738.906	1475.8	2	1475.8	-0.0005	1	54.72	0.0065	R	FLEQQNKVLETK	W					C:\ProgramData\Matrix Science\Mascot Daemon\MGF\1151 20201203 MA\20201202_MA_AD_1.4279.4279.2.dta
5	K2C6A_HUMAN	Keratin, type II cytoskeletal 6A OS=Homo sapiens GN=KRT6A PE=1 SV=3	637	60293	24	22	16	16	4551	1	1	0	799.883	1597.75	2	1597.75	-0.0008	0	63.11	0.00078	R	ISIGGGSCAISGGYGSR	A					C:\ProgramData\Matrix Science\Mascot Daemon\MGF\1151 20201203 MA\20201202_MA_AD_1.6914.6914.2.dta
5	K2C6A_HUMAN	Keratin, type II cytoskeletal 6A OS=Homo sapiens GN=KRT6A PE=1 SV=3	637	60293	24	22	16	16	4552	1	1	0	799.883	1597.75	2	1597.75	-0.0002	0	70.63	0.00014	R	ISIGGGSCAISGGYGSR	A					C:\ProgramData\Matrix Science\Mascot Daemon\MGF\1151 20201203 MA\20201202_MA_AD_1.6667.6667.2.dta
5	K2C6A_HUMAN	Keratin, type II cytoskeletal 6A OS=Homo sapiens GN=KRT6A PE=1 SV=3	637	60293	24	22	16	16	4554	1	1	0	799.883	1597.75	2	1597.75	-0.0001	0	58.83	0.0022	R	ISIGGGSCAISGGYGSR	A					C:\ProgramData\Matrix Science\Mascot Daemon\MGF\1151 20201203 MA\20201202_MA_AD_1.6794.6794.2.dta
5	K2C6A_HUMAN	Keratin, type II cytoskeletal 6A OS=Homo sapiens GN=KRT6A PE=1 SV=3	637	60293	24	22	16	16	4556	1	1	0	799.883	1597.75	2	1597.75	0.0003	0	102.02	1e-07	R	ISIGGGSCAISGGYGSR	A					C:\ProgramData\Matrix Science\Mascot Daemon\MGF\1151 20201203 MA\20201202_MA_AD_1.6525.6525.2.dta
5	K2C6A_HUMAN	Keratin, type II cytoskeletal 6A OS=Homo sapiens GN=KRT6A PE=1 SV=3	637	60293	24	22	16	16	4852	1	0	0	551.642	1651.9	3	1651.9	0.0001	2	49.94	0.013	K	TLNNKFASFIDKVR	F					C:\ProgramData\Matrix Science\Mascot Daemon\MGF\1151 20201203 MA\20201202_MA_AD_1.8739.8739.3.dta
5	K2C6A_HUMAN	Keratin, type II cytoskeletal 6A OS=Homo sapiens GN=KRT6A PE=1 SV=3	637	60293	24	22	16	16	5067	2	1	0	847.924	1693.83	2	1693.83	0	1	69.79	0.00025	K	DVDAAYMNKVELQAK	A					C:\ProgramData\Matrix Science\Mascot Daemon\MGF\1151 20201203 MA\20201202_MA_AD_1.7227.7227.2.dta
6	K2C6C_HUMAN	Keratin, type II cytoskeletal 6C OS=Homo sapiens GN=KRT6C PE=1 SV=3	636	60273	24	22	15	15	1027	1	0	0	508.772	1015.53	2	1015.53	-0.0004	0	64.17	0.00044	R	QLDSIVGER	G					C:\ProgramData\Matrix Science\Mascot Daemon\MGF\1151 20201203 MA\20201202_MA_AD_1.4847.4847.2.dta
6	K2C6C_HUMAN	Keratin, type II cytoskeletal 6C OS=Homo sapiens GN=KRT6C PE=1 SV=3	636	60273	24	22	15	15	1067	1	1	0	513.764	1025.51	2	1025.51	-0.0002	0	58.19	0.0011	R	SGFSSISVSR	S					C:\ProgramData\Matrix Science\Mascot Daemon\MGF\1151 20201203 MA\20201202_MA_AD_1.5087.5087.2.dta
6	K2C6C_HUMAN	Keratin, type II cytoskeletal 6C OS=Homo sapiens GN=KRT6C PE=1 SV=3	636	60273	24	22	15	15	1068	1	1	0	513.764	1025.51	2	1025.51	-0.0002	0	43.97	0.029	R	SGFSSISVSR	S					C:\ProgramData\Matrix Science\Mascot Daemon\MGF\1151 20201203 MA\20201202_MA_AD_1.5487.5487.2.dta
6	K2C6C_HUMAN	Keratin, type II cytoskeletal 6C OS=Homo sapiens GN=KRT6C PE=1 SV=3	636	60273	24	22	15	15	1355	1	0	0	541.803	1081.59	2	1081.59	0.0004	1	45.51	0.017	K	FASFIDKVR	F					C:\ProgramData\Matrix Science\Mascot Daemon\MGF\1151 20201203 MA\20201202_MA_AD_1.6445.6445.2.dta
6	K2C6C_HUMAN	Keratin, type II cytoskeletal 6C OS=Homo sapiens GN=KRT6C PE=1 SV=3	636	60273	24	22	15	15	1525	1	0	0	554.275	1106.54	2	1106.54	0	0	53.69	0.0061	K	AQYEEIAQR	S					C:\ProgramData\Matrix Science\Mascot Daemon\MGF\1151 20201203 MA\20201202_MA_AD_1.2968.2968.2.dta
6	K2C6C_HUMAN	Keratin, type II cytoskeletal 6C OS=Homo sapiens GN=KRT6C PE=1 SV=3	636	60273	24	22	15	15	1894	1	0	0	583.296	1164.58	2	1164.58	-0.0004	0	65.28	0.00055	K	YEELQVTAGR	H					C:\ProgramData\Matrix Science\Mascot Daemon\MGF\1151 20201203 MA\20201202_MA_AD_1.4708.4708.2.dta
6	K2C6C_HUMAN	Keratin, type II cytoskeletal 6C OS=Homo sapiens GN=KRT6C PE=1 SV=3	636	60273	24	22	15	15	1896	1	0	0	583.296	1164.58	2	1164.58	0	0	51.43	0.013	K	YEELQVTAGR	H					C:\ProgramData\Matrix Science\Mascot Daemon\MGF\1151 20201203 MA\20201202_MA_AD_1.4842.4842.2.dta
6	K2C6C_HUMAN	Keratin, type II cytoskeletal 6C OS=Homo sapiens GN=KRT6C PE=1 SV=3	636	60273	24	22	15	15	1898	1	0	0	583.296	1164.58	2	1164.58	0.0005	0	44.65	0.057	K	YEELQVTAGR	H					C:\ProgramData\Matrix Science\Mascot Daemon\MGF\1151 20201203 MA\20201202_MA_AD_1.4968.4968.2.dta
6	K2C6C_HUMAN	Keratin, type II cytoskeletal 6C OS=Homo sapiens GN=KRT6C PE=1 SV=3	636	60273	24	22	15	15	1904	1	0	0	583.788	1165.56	2	1165.56	-0.0001	0	70.38	0.00013	K	YEELQVTAGR	H	Deamidated (NQ)	0.0000200000.0			C:\ProgramData\Matrix Science\Mascot Daemon\MGF\1151 20201203 MA\20201202_MA_AD_1.5121.5121.2.dta
6	K2C6C_HUMAN	Keratin, type II cytoskeletal 6C OS=Homo sapiens GN=KRT6C PE=1 SV=3	636	60273	24	22	15	15	2178	1	0	0	606.78	1211.55	2	1211.55	-0.0001	0	46.64	0.016	R	AEAESWYQTK	Y					C:\ProgramData\Matrix Science\Mascot Daemon\MGF\1151 20201203 MA\20201202_MA_AD_1.4447.4447.2.dta
6	K2C6C_HUMAN	Keratin, type II cytoskeletal 6C OS=Homo sapiens GN=KRT6C PE=1 SV=3	636	60273	24	22	15	15	2468	1	0	0	632.351	1262.69	2	1262.69	0	0	88.72	1.9e-06	K	LALDVEIATYR	K					C:\ProgramData\Matrix Science\Mascot Daemon\MGF\1151 20201203 MA\20201202_MA_AD_1.10631.10631.2.dta
6	K2C6C_HUMAN	Keratin, type II cytoskeletal 6C OS=Homo sapiens GN=KRT6C PE=1 SV=3	636	60273	24	22	15	15	2808	1	0	0	658.352	1314.69	2	1314.69	-0.0006	1	54.85	0.0062	R	NTKQEIAEINR	M					C:\ProgramData\Matrix Science\Mascot Daemon\MGF\1151 20201203 MA\20201202_MA_AD_1.2169.2169.2.dta
6	K2C6C_HUMAN	Keratin, type II cytoskeletal 6C OS=Homo sapiens GN=KRT6C PE=1 SV=3	636	60273	24	22	15	15	3031	1	0	0	675.866	1349.72	2	1349.72	-0.002	1	63.12	0.00087	R	TAAENEFVTLKK	D					C:\ProgramData\Matrix Science\Mascot Daemon\MGF\1151 20201203 MA\20201202_MA_AD_1.4274.4274.2.dta
6	K2C6C_HUMAN	Keratin, type II cytoskeletal 6C OS=Homo sapiens GN=KRT6C PE=1 SV=3	636	60273	24	22	15	15	3422	1	0	0	704.36	1406.71	2	1406.7	0.0014	0	61.34	0.0017	K	ADTLTDEINFLR	A					C:\ProgramData\Matrix Science\Mascot Daemon\MGF\1151 20201203 MA\20201202_MA_AD_1.11564.11564.2.dta
6	K2C6C_HUMAN	Keratin, type II cytoskeletal 6C OS=Homo sapiens GN=KRT6C PE=1 SV=3	636	60273	24	22	15	15	3523	1	0	0	712.82	1423.63	2	1423.63	-0.0003	0	71.14	5.4e-05	R	GSGGLGGACGGAGFGSR	S					C:\ProgramData\Matrix Science\Mascot Daemon\MGF\1151 20201203 MA\20201202_MA_AD_1.4079.4079.2.dta
6	K2C6C_HUMAN	Keratin, type II cytoskeletal 6C OS=Homo sapiens GN=KRT6C PE=1 SV=3	636	60273	24	22	15	15	3674	1	0	0	724.391	1446.77	2	1446.77	-0.0004	0	53.59	0.0086	R	AIGGGLSSVGGGSSTIK	Y					C:\ProgramData\Matrix Science\Mascot Daemon\MGF\1151 20201203 MA\20201202_MA_AD_1.5667.5667.2.dta
6	K2C6C_HUMAN	Keratin, type II cytoskeletal 6C OS=Homo sapiens GN=KRT6C PE=1 SV=3	636	60273	24	22	15	15	3675	1	0	0	724.391	1446.77	2	1446.77	0.0001	0	70.34	0.00018	R	AIGGGLSSVGGGSSTIK	Y					C:\ProgramData\Matrix Science\Mascot Daemon\MGF\1151 20201203 MA\20201202_MA_AD_1.5811.5811.2.dta
6	K2C6C_HUMAN	Keratin, type II cytoskeletal 6C OS=Homo sapiens GN=KRT6C PE=1 SV=3	636	60273	24	22	15	15	3678	1	0	0	724.392	1446.77	2	1446.77	0.002	0	44.54	0.078	R	AIGGGLSSVGGGSSTIK	Y					C:\ProgramData\Matrix Science\Mascot Daemon\MGF\1151 20201203 MA\20201202_MA_AD_1.6079.6079.2.dta
6	K2C6C_HUMAN	Keratin, type II cytoskeletal 6C OS=Homo sapiens GN=KRT6C PE=1 SV=3	636	60273	24	22	15	15	4551	1	0	0	799.883	1597.75	2	1597.75	-0.0008	0	63.11	0.00078	R	ISIGGGSCAISGGYGSR	A					C:\ProgramData\Matrix Science\Mascot Daemon\MGF\1151 20201203 MA\20201202_MA_AD_1.6914.6914.2.dta
6	K2C6C_HUMAN	Keratin, type II cytoskeletal 6C OS=Homo sapiens GN=KRT6C PE=1 SV=3	636	60273	24	22	15	15	4552	1	0	0	799.883	1597.75	2	1597.75	-0.0002	0	70.63	0.00014	R	ISIGGGSCAISGGYGSR	A					C:\ProgramData\Matrix Science\Mascot Daemon\MGF\1151 20201203 MA\20201202_MA_AD_1.6667.6667.2.dta
6	K2C6C_HUMAN	Keratin, type II cytoskeletal 6C OS=Homo sapiens GN=KRT6C PE=1 SV=3	636	60273	24	22	15	15	4554	1	0	0	799.883	1597.75	2	1597.75	-0.0001	0	58.83	0.0022	R	ISIGGGSCAISGGYGSR	A					C:\ProgramData\Matrix Science\Mascot Daemon\MGF\1151 20201203 MA\20201202_MA_AD_1.6794.6794.2.dta
6	K2C6C_HUMAN	Keratin, type II cytoskeletal 6C OS=Homo sapiens GN=KRT6C PE=1 SV=3	636	60273	24	22	15	15	4556	1	0	0	799.883	1597.75	2	1597.75	0.0003	0	102.02	1e-07	R	ISIGGGSCAISGGYGSR	A					C:\ProgramData\Matrix Science\Mascot Daemon\MGF\1151 20201203 MA\20201202_MA_AD_1.6525.6525.2.dta
6	K2C6C_HUMAN	Keratin, type II cytoskeletal 6C OS=Homo sapiens GN=KRT6C PE=1 SV=3	636	60273	24	22	15	15	4852	1	0	0	551.642	1651.9	3	1651.9	0.0001	2	49.94	0.013	K	TLNNKFASFIDKVR	F					C:\ProgramData\Matrix Science\Mascot Daemon\MGF\1151 20201203 MA\20201202_MA_AD_1.8739.8739.3.dta
6	K2C6C_HUMAN	Keratin, type II cytoskeletal 6C OS=Homo sapiens GN=KRT6C PE=1 SV=3	636	60273	24	22	15	15	5067	2	0	0	847.924	1693.83	2	1693.83	0	1	69.79	0.00025	K	DVDAAYMNKVELQAK	A					C:\ProgramData\Matrix Science\Mascot Daemon\MGF\1151 20201203 MA\20201202_MA_AD_1.7227.7227.2.dta
7	K1C9_HUMAN	Keratin, type I cytoskeletal 9 OS=Homo sapiens GN=KRT9 PE=1 SV=3	610	62255	22	20	15	13	876	1	1	1	491.72	981.426	2	981.427	-0.0005	0	48.38	0.0051	R	FSSSGGGGGGGR	F					C:\ProgramData\Matrix Science\Mascot Daemon\MGF\1151 20201203 MA\20201202_MA_AD_1.622.622.2.dta
7	K1C9_HUMAN	Keratin, type I cytoskeletal 9 OS=Homo sapiens GN=KRT9 PE=1 SV=3	610	62255	22	20	15	13	881	1	1	1	491.721	981.426	2	981.427	0	0	63.1	0.00017	R	FSSSGGGGGGGR	F					C:\ProgramData\Matrix Science\Mascot Daemon\MGF\1151 20201203 MA\20201202_MA_AD_1.1281.1281.2.dta
7	K1C9_HUMAN	Keratin, type I cytoskeletal 9 OS=Homo sapiens GN=KRT9 PE=1 SV=3	610	62255	22	20	15	13	882	1	1	1	491.721	981.426	2	981.427	0	0	49.18	0.0042	R	FSSSGGGGGGGR	F					C:\ProgramData\Matrix Science\Mascot Daemon\MGF\1151 20201203 MA\20201202_MA_AD_1.874.874.2.dta
7	K1C9_HUMAN	Keratin, type I cytoskeletal 9 OS=Homo sapiens GN=KRT9 PE=1 SV=3	610	62255	22	20	15	13	883	1	1	1	491.721	981.427	2	981.427	0	0	50.26	0.0033	R	FSSSGGGGGGGR	F					C:\ProgramData\Matrix Science\Mascot Daemon\MGF\1151 20201203 MA\20201202_MA_AD_1.1120.1120.2.dta
7	K1C9_HUMAN	Keratin, type I cytoskeletal 9 OS=Homo sapiens GN=KRT9 PE=1 SV=3	610	62255	22	20	15	13	885	1	1	1	491.721	981.427	2	981.427	0.0001	0	48.92	0.0045	R	FSSSGGGGGGGR	F					C:\ProgramData\Matrix Science\Mascot Daemon\MGF\1151 20201203 MA\20201202_MA_AD_1.791.791.2.dta
7	K1C9_HUMAN	Keratin, type I cytoskeletal 9 OS=Homo sapiens GN=KRT9 PE=1 SV=3	610	62255	22	20	15	13	886	1	1	1	491.721	981.427	2	981.427	0.0001	0	50.9	0.0029	R	FSSSGGGGGGGR	F					C:\ProgramData\Matrix Science\Mascot Daemon\MGF\1151 20201203 MA\20201202_MA_AD_1.1200.1200.2.dta
7	K1C9_HUMAN	Keratin, type I cytoskeletal 9 OS=Homo sapiens GN=KRT9 PE=1 SV=3	610	62255	22	20	15	13	887	1	1	1	491.721	981.427	2	981.427	0.0001	0	57.7	0.0006	R	FSSSGGGGGGGR	F					C:\ProgramData\Matrix Science\Mascot Daemon\MGF\1151 20201203 MA\20201202_MA_AD_1.705.705.2.dta
7	K1C9_HUMAN	Keratin, type I cytoskeletal 9 OS=Homo sapiens GN=KRT9 PE=1 SV=3	610	62255	22	20	15	13	1246	1	1	1	533.253	1064.49	2	1064.49	-0.0001	0	66.1	0.00019	K	STMQELNSR	L					C:\ProgramData\Matrix Science\Mascot Daemon\MGF\1151 20201203 MA\20201202_MA_AD_1.2316.2316.2.dta
7	K1C9_HUMAN	Keratin, type I cytoskeletal 9 OS=Homo sapiens GN=KRT9 PE=1 SV=3	610	62255	22	20	15	13	1841	1	1	1	579.791	1157.57	2	1157.57	-0.0001	0	63.67	0.0005	R	QGVDADINGLR	Q	Deamidated (NQ)	0.00000002000.0			C:\ProgramData\Matrix Science\Mascot Daemon\MGF\1151 20201203 MA\20201202_MA_AD_1.5509.5509.2.dta
7	K1C9_HUMAN	Keratin, type I cytoskeletal 9 OS=Homo sapiens GN=KRT9 PE=1 SV=3	610	62255	22	20	15	13	1842	1	1	1	579.791	1157.57	2	1157.57	0.0001	0	58.46	0.0017	R	QGVDADINGLR	Q	Deamidated (NQ)	0.00000002000.0			C:\ProgramData\Matrix Science\Mascot Daemon\MGF\1151 20201203 MA\20201202_MA_AD_1.6129.6129.2.dta
7	K1C9_HUMAN	Keratin, type I cytoskeletal 9 OS=Homo sapiens GN=KRT9 PE=1 SV=3	610	62255	22	20	15	13	2281	1	1	1	616.803	1231.59	2	1231.59	-0.0001	0	46.06	0.03	R	SGGGGGGGLGSGGSIR	S					C:\ProgramData\Matrix Science\Mascot Daemon\MGF\1151 20201203 MA\20201202_MA_AD_1.2125.2125.2.dta
7	K1C9_HUMAN	Keratin, type I cytoskeletal 9 OS=Homo sapiens GN=KRT9 PE=1 SV=3	610	62255	22	20	15	13	2295	1	1	1	618.268	1234.52	2	1234.52	-0.0001	0	67.32	5.6e-05	R	FSSSSGYGGGSSR	V					C:\ProgramData\Matrix Science\Mascot Daemon\MGF\1151 20201203 MA\20201202_MA_AD_1.1778.1778.2.dta
7	K1C9_HUMAN	Keratin, type I cytoskeletal 9 OS=Homo sapiens GN=KRT9 PE=1 SV=3	610	62255	22	20	15	13	2867	1	1	1	662.34	1322.67	2	1322.67	0.0001	1	44.75	0.057	R	IKFEMEQNLR	Q	Oxidation (M)	0.0000400000.0			C:\ProgramData\Matrix Science\Mascot Daemon\MGF\1151 20201203 MA\20201202_MA_AD_1.3762.3762.2.dta
7	K1C9_HUMAN	Keratin, type I cytoskeletal 9 OS=Homo sapiens GN=KRT9 PE=1 SV=3	610	62255	22	20	15	13	3841	1	1	1	492.267	1473.78	3	1473.78	-0.0004	2	45.07	0.067	K	AALEKSLEDTKNR	Y					C:\ProgramData\Matrix Science\Mascot Daemon\MGF\1151 20201203 MA\20201202_MA_AD_1.2003.2003.3.dta
7	K1C9_HUMAN	Keratin, type I cytoskeletal 9 OS=Homo sapiens GN=KRT9 PE=1 SV=3	610	62255	22	20	15	13	5654	1	1	1	896.367	1790.72	2	1790.72	-0.0002	0	125.03	4.8e-11	R	GGSGGSYGGGGSGGGYGGGSGSR	G					C:\ProgramData\Matrix Science\Mascot Daemon\MGF\1151 20201203 MA\20201202_MA_AD_1.1620.1620.2.dta
7	K1C9_HUMAN	Keratin, type I cytoskeletal 9 OS=Homo sapiens GN=KRT9 PE=1 SV=3	610	62255	22	20	15	13	5947	1	1	1	919.486	1836.96	2	1836.96	0	0	85.64	6.6e-06	R	HGVQELEIELQSQLSK	K					C:\ProgramData\Matrix Science\Mascot Daemon\MGF\1151 20201203 MA\20201202_MA_AD_1.10763.10763.2.dta
7	K1C9_HUMAN	Keratin, type I cytoskeletal 9 OS=Homo sapiens GN=KRT9 PE=1 SV=3	610	62255	22	20	15	13	6026	1	1	1	926.959	1851.9	2	1851.9	0.0005	1	59.14	0.0036	K	TLNDMRQEYEQLIAK	N	Deamidated (NQ)	0.000000200000000.0			C:\ProgramData\Matrix Science\Mascot Daemon\MGF\1151 20201203 MA\20201202_MA_AD_1.10862.10862.2.dta
7	K1C9_HUMAN	Keratin, type I cytoskeletal 9 OS=Homo sapiens GN=KRT9 PE=1 SV=3	610	62255	22	20	15	13	6595	1	1	1	656.025	1965.05	3	1965.05	0.0005	1	60.57	0.0015	R	HGVQELEIELQSQLSKK	A					C:\ProgramData\Matrix Science\Mascot Daemon\MGF\1151 20201203 MA\20201202_MA_AD_1.9869.9869.3.dta
7	K1C9_HUMAN	Keratin, type I cytoskeletal 9 OS=Homo sapiens GN=KRT9 PE=1 SV=3	610	62255	22	20	15	13	7870	1	1	1	1189.1	2376.18	2	2376.18	-0.002	1	55.83	0.011	R	LASYLDKVQALEEANNDLENK	I					C:\ProgramData\Matrix Science\Mascot Daemon\MGF\1151 20201203 MA\20201202_MA_AD_1.10617.10617.2.dta
7	K1C9_HUMAN	Keratin, type I cytoskeletal 9 OS=Homo sapiens GN=KRT9 PE=1 SV=3	610	62255	22	20	15	13	8096	1	1	1	837.382	2509.12	3	2509.12	-0.0013	0	52.08	0.011	K	EIETYHNLLEGGQEDFESSGAGK	I					C:\ProgramData\Matrix Science\Mascot Daemon\MGF\1151 20201203 MA\20201202_MA_AD_1.9467.9467.3.dta
7	K1C9_HUMAN	Keratin, type I cytoskeletal 9 OS=Homo sapiens GN=KRT9 PE=1 SV=3	610	62255	22	20	15	13	8341	1	1	1	1353.08	2704.15	2	2704.15	-0.0003	0	85.21	2.2e-06	R	GGGGSFGYSYGGGSGGGFSASSLGGGFGGGSR	G					C:\ProgramData\Matrix Science\Mascot Daemon\MGF\1151 20201203 MA\20201202_MA_AD_1.10701.10701.2.dta
7	K1C9_HUMAN	Keratin, type I cytoskeletal 9 OS=Homo sapiens GN=KRT9 PE=1 SV=3	610	62255	22	20	15	13	8721	1	1	1	1075.1	3222.28	3	3222.27	0.0026	0	55.39	0.00037	R	GGSGGSHGGGSGFGGESGGSYGGGEEASGSGGGYGGGSGK	S					C:\ProgramData\Matrix Science\Mascot Daemon\MGF\1151 20201203 MA\20201202_MA_AD_1.3314.3314.3.dta
8	K1C14_HUMAN	Keratin, type I cytoskeletal 14 OS=Homo sapiens GN=KRT14 PE=1 SV=4	586	51872	27	26	14	14	1081	1	0	0	515.301	1028.59	2	1028.59	-0.0001	0	63.34	0.00038	R	VLDELTLAR	A					C:\ProgramData\Matrix Science\Mascot Daemon\MGF\1151 20201203 MA\20201202_MA_AD_1.8237.8237.2.dta
8	K1C14_HUMAN	Keratin, type I cytoskeletal 14 OS=Homo sapiens GN=KRT14 PE=1 SV=4	586	51872	27	26	14	14	1245	1	0	0	532.809	1063.6	2	1063.6	0.0001	1	50.81	0.0043	R	LASYLDKVR	A					C:\ProgramData\Matrix Science\Mascot Daemon\MGF\1151 20201203 MA\20201202_MA_AD_1.4278.4278.2.dta
8	K1C14_HUMAN	Keratin, type I cytoskeletal 14 OS=Homo sapiens GN=KRT14 PE=1 SV=4	586	51872	27	26	14	14	1394	1	0	0	545.769	1089.52	2	1089.52	0.0001	0	66.04	0.00031	K	VTMQNLNDR	L					C:\ProgramData\Matrix Science\Mascot Daemon\MGF\1151 20201203 MA\20201202_MA_AD_1.3128.3128.2.dta
8	K1C14_HUMAN	Keratin, type I cytoskeletal 14 OS=Homo sapiens GN=KRT14 PE=1 SV=4	586	51872	27	26	14	14	1409	1	0	0	546.261	1090.51	2	1090.51	0.0001	0	63.46	0.0004	K	VTMQNLNDR	L	Deamidated (NQ)	0.000000200.0			C:\ProgramData\Matrix Science\Mascot Daemon\MGF\1151 20201203 MA\20201202_MA_AD_1.3616.3616.2.dta
8	K1C14_HUMAN	Keratin, type I cytoskeletal 14 OS=Homo sapiens GN=KRT14 PE=1 SV=4	586	51872	27	26	14	14	1516	1	0	0	553.785	1105.55	2	1105.56	-0.0003	0	68.11	0.00029	R	ISSVLAGGSCR	A					C:\ProgramData\Matrix Science\Mascot Daemon\MGF\1151 20201203 MA\20201202_MA_AD_1.3388.3388.2.dta
8	K1C14_HUMAN	Keratin, type I cytoskeletal 14 OS=Homo sapiens GN=KRT14 PE=1 SV=4	586	51872	27	26	14	14	1518	1	0	0	553.785	1105.56	2	1105.56	0	0	51.51	0.011	R	ISSVLAGGSCR	A					C:\ProgramData\Matrix Science\Mascot Daemon\MGF\1151 20201203 MA\20201202_MA_AD_1.3108.3108.2.dta
8	K1C14_HUMAN	Keratin, type I cytoskeletal 14 OS=Homo sapiens GN=KRT14 PE=1 SV=4	586	51872	27	26	14	14	1520	1	0	0	553.785	1105.56	2	1105.56	0.0005	0	48.39	0.022	R	ISSVLAGGSCR	A					C:\ProgramData\Matrix Science\Mascot Daemon\MGF\1151 20201203 MA\20201202_MA_AD_1.3524.3524.2.dta
8	K1C14_HUMAN	Keratin, type I cytoskeletal 14 OS=Homo sapiens GN=KRT14 PE=1 SV=4	586	51872	27	26	14	14	1933	1	1	1	586.767	1171.52	2	1171.52	0.0008	0	51.27	0.0034	K	DAEEWFFTK	T					C:\ProgramData\Matrix Science\Mascot Daemon\MGF\1151 20201203 MA\20201202_MA_AD_1.11372.11372.2.dta
8	K1C14_HUMAN	Keratin, type I cytoskeletal 14 OS=Homo sapiens GN=KRT14 PE=1 SV=4	586	51872	27	26	14	14	2706	1	0	0	651.333	1300.65	2	1300.65	-0.0003	0	60.58	0.0014	R	ALEEANADLEVK	I					C:\ProgramData\Matrix Science\Mascot Daemon\MGF\1151 20201203 MA\20201202_MA_AD_1.5545.5545.2.dta
8	K1C14_HUMAN	Keratin, type I cytoskeletal 14 OS=Homo sapiens GN=KRT14 PE=1 SV=4	586	51872	27	26	14	14	2709	1	0	0	651.333	1300.65	2	1300.65	0.0001	0	54.99	0.005	R	ALEEANADLEVK	I					C:\ProgramData\Matrix Science\Mascot Daemon\MGF\1151 20201203 MA\20201202_MA_AD_1.5691.5691.2.dta
8	K1C14_HUMAN	Keratin, type I cytoskeletal 14 OS=Homo sapiens GN=KRT14 PE=1 SV=4	586	51872	27	26	14	14	2712	1	0	0	651.333	1300.65	2	1300.65	0.0007	0	51.96	0.01	R	ALEEANADLEVK	I					C:\ProgramData\Matrix Science\Mascot Daemon\MGF\1151 20201203 MA\20201202_MA_AD_1.5872.5872.2.dta
8	K1C14_HUMAN	Keratin, type I cytoskeletal 14 OS=Homo sapiens GN=KRT14 PE=1 SV=4	586	51872	27	26	14	14	2715	1	0	0	651.333	1300.65	2	1300.65	0.0011	0	46.59	0.034	R	ALEEANADLEVK	I					C:\ProgramData\Matrix Science\Mascot Daemon\MGF\1151 20201203 MA\20201202_MA_AD_1.6139.6139.2.dta
8	K1C14_HUMAN	Keratin, type I cytoskeletal 14 OS=Homo sapiens GN=KRT14 PE=1 SV=4	586	51872	27	26	14	14	2716	1	0	0	651.333	1300.65	2	1300.65	0.0014	0	45.31	0.046	R	ALEEANADLEVK	I					C:\ProgramData\Matrix Science\Mascot Daemon\MGF\1151 20201203 MA\20201202_MA_AD_1.6005.6005.2.dta
8	K1C14_HUMAN	Keratin, type I cytoskeletal 14 OS=Homo sapiens GN=KRT14 PE=1 SV=4	586	51872	27	26	14	14	3252	1	0	0	690.367	1378.72	2	1378.72	-0.0004	1	54.9	0.006	K	TRLEQEIATYR	R					C:\ProgramData\Matrix Science\Mascot Daemon\MGF\1151 20201203 MA\20201202_MA_AD_1.5567.5567.2.dta
8	K1C14_HUMAN	Keratin, type I cytoskeletal 14 OS=Homo sapiens GN=KRT14 PE=1 SV=4	586	51872	27	26	14	14	3533	1	1	1	713.352	1424.69	2	1424.69	-0.0008	0	49.38	0.019	R	APSTYGGGLSVSSSR	F					C:\ProgramData\Matrix Science\Mascot Daemon\MGF\1151 20201203 MA\20201202_MA_AD_1.4501.4501.2.dta
8	K1C14_HUMAN	Keratin, type I cytoskeletal 14 OS=Homo sapiens GN=KRT14 PE=1 SV=4	586	51872	27	26	14	14	3534	1	1	1	713.352	1424.69	2	1424.69	0.0002	0	73.25	8e-05	R	APSTYGGGLSVSSSR	F					C:\ProgramData\Matrix Science\Mascot Daemon\MGF\1151 20201203 MA\20201202_MA_AD_1.4232.4232.2.dta
8	K1C14_HUMAN	Keratin, type I cytoskeletal 14 OS=Homo sapiens GN=KRT14 PE=1 SV=4	586	51872	27	26	14	14	3535	1	1	1	713.352	1424.69	2	1424.69	0.0002	0	46.13	0.041	R	APSTYGGGLSVSSSR	F					C:\ProgramData\Matrix Science\Mascot Daemon\MGF\1151 20201203 MA\20201202_MA_AD_1.3961.3961.2.dta
8	K1C14_HUMAN	Keratin, type I cytoskeletal 14 OS=Homo sapiens GN=KRT14 PE=1 SV=4	586	51872	27	26	14	14	3536	1	1	1	713.353	1424.69	2	1424.69	0.0022	0	101.62	1.2e-07	R	APSTYGGGLSVSSSR	F					C:\ProgramData\Matrix Science\Mascot Daemon\MGF\1151 20201203 MA\20201202_MA_AD_1.4373.4373.2.dta
8	K1C14_HUMAN	Keratin, type I cytoskeletal 14 OS=Homo sapiens GN=KRT14 PE=1 SV=4	586	51872	27	26	14	14	3584	1	0	0	717.857	1433.7	2	1433.7	0.0005	1	53.5	0.0083	K	ASLENSLEETKGR	Y	Deamidated (NQ)	0.0000200000000.0			C:\ProgramData\Matrix Science\Mascot Daemon\MGF\1151 20201203 MA\20201202_MA_AD_1.2670.2670.2.dta
8	K1C14_HUMAN	Keratin, type I cytoskeletal 14 OS=Homo sapiens GN=KRT14 PE=1 SV=4	586	51872	27	26	14	14	3924	1	1	0	743.8	1485.59	2	1485.59	-0.0002	0	49.88	0.00096	R	CEMEQQNQEYK	I					C:\ProgramData\Matrix Science\Mascot Daemon\MGF\1151 20201203 MA\20201202_MA_AD_1.1876.1876.2.dta
8	K1C14_HUMAN	Keratin, type I cytoskeletal 14 OS=Homo sapiens GN=KRT14 PE=1 SV=4	586	51872	27	26	14	14	6369	1	1	1	957.947	1913.88	2	1913.88	0.0008	1	71.8	0.00011	K	DAEEWFFTKTEELNR	E					C:\ProgramData\Matrix Science\Mascot Daemon\MGF\1151 20201203 MA\20201202_MA_AD_1.11215.11215.2.dta
8	K1C14_HUMAN	Keratin, type I cytoskeletal 14 OS=Homo sapiens GN=KRT14 PE=1 SV=4	586	51872	27	26	14	14	6970	1	1	1	1043.5	2084.98	2	2084.98	-0.0001	0	49.51	0.027	R	GQVGGDVNVEMDAAPGVDLSR	I					C:\ProgramData\Matrix Science\Mascot Daemon\MGF\1151 20201203 MA\20201202_MA_AD_1.9542.9542.2.dta
8	K1C14_HUMAN	Keratin, type I cytoskeletal 14 OS=Homo sapiens GN=KRT14 PE=1 SV=4	586	51872	27	26	14	14	6979	1	0	1	1044.49	2086.96	2	2086.95	0.0082	0	57.01	0.0037	R	GQVGGDVNVEMDAAPGVDLSR	I	2 Deamidated (NQ)	0.020000020000000000000.0			C:\ProgramData\Matrix Science\Mascot Daemon\MGF\1151 20201203 MA\20201202_MA_AD_1.9412.9412.2.dta
8	K1C14_HUMAN	Keratin, type I cytoskeletal 14 OS=Homo sapiens GN=KRT14 PE=1 SV=4	586	51872	27	26	14	14	7049	1	1	1	1051.49	2100.97	2	2100.97	-0.0016	0	43.86	0.089	R	GQVGGDVNVEMDAAPGVDLSR	I	Oxidation (M)	0.000000000040000000000.0			C:\ProgramData\Matrix Science\Mascot Daemon\MGF\1151 20201203 MA\20201202_MA_AD_1.7967.7967.2.dta
8	K1C14_HUMAN	Keratin, type I cytoskeletal 14 OS=Homo sapiens GN=KRT14 PE=1 SV=4	586	51872	27	26	14	14	7057	1	1	0	702.022	2103.04	3	2103.04	-0.0006	1	61.63	0.0024	K	TEELNREVATNSELVQSGK	S					C:\ProgramData\Matrix Science\Mascot Daemon\MGF\1151 20201203 MA\20201202_MA_AD_1.5370.5370.3.dta
8	K1C14_HUMAN	Keratin, type I cytoskeletal 14 OS=Homo sapiens GN=KRT14 PE=1 SV=4	586	51872	27	26	14	14	7062	1	1	0	702.351	2104.03	3	2104.03	0.0012	1	49.7	0.035	K	TEELNREVATNSELVQSGK	S	Deamidated (NQ)	0.0000000000200000000.0			C:\ProgramData\Matrix Science\Mascot Daemon\MGF\1151 20201203 MA\20201202_MA_AD_1.5233.5233.3.dta
8	K1C14_HUMAN	Keratin, type I cytoskeletal 14 OS=Homo sapiens GN=KRT14 PE=1 SV=4	586	51872	27	26	14	14	7682	1	1	1	1155.04	2308.06	2	2308.06	-0.0007	0	59.74	0.0022	R	LLEGEDAHLSSSQFSSGSQSSR	D					C:\ProgramData\Matrix Science\Mascot Daemon\MGF\1151 20201203 MA\20201202_MA_AD_1.5965.5965.2.dta
9	K2C6B_HUMAN	Keratin, type II cytoskeletal 6B OS=Homo sapiens GN=KRT6B PE=1 SV=5	528	60315	19	19	15	15	1067	1	0	0	513.764	1025.51	2	1025.51	-0.0002	0	58.19	0.0011	R	SGFSSISVSR	S					C:\ProgramData\Matrix Science\Mascot Daemon\MGF\1151 20201203 MA\20201202_MA_AD_1.5087.5087.2.dta
9	K2C6B_HUMAN	Keratin, type II cytoskeletal 6B OS=Homo sapiens GN=KRT6B PE=1 SV=5	528	60315	19	19	15	15	1068	1	0	0	513.764	1025.51	2	1025.51	-0.0002	0	43.97	0.029	R	SGFSSISVSR	S					C:\ProgramData\Matrix Science\Mascot Daemon\MGF\1151 20201203 MA\20201202_MA_AD_1.5487.5487.2.dta
9	K2C6B_HUMAN	Keratin, type II cytoskeletal 6B OS=Homo sapiens GN=KRT6B PE=1 SV=5	528	60315	19	19	15	15	1355	1	0	0	541.803	1081.59	2	1081.59	0.0004	1	45.51	0.017	K	FASFIDKVR	F					C:\ProgramData\Matrix Science\Mascot Daemon\MGF\1151 20201203 MA\20201202_MA_AD_1.6445.6445.2.dta
9	K2C6B_HUMAN	Keratin, type II cytoskeletal 6B OS=Homo sapiens GN=KRT6B PE=1 SV=5	528	60315	19	19	15	15	1525	1	0	0	554.275	1106.54	2	1106.54	0	0	53.69	0.0061	K	AQYEEIAQR	S					C:\ProgramData\Matrix Science\Mascot Daemon\MGF\1151 20201203 MA\20201202_MA_AD_1.2968.2968.2.dta
9	K2C6B_HUMAN	Keratin, type II cytoskeletal 6B OS=Homo sapiens GN=KRT6B PE=1 SV=5	528	60315	19	19	15	15	1986	1	0	0	590.304	1178.59	2	1178.59	0.0001	0	57.96	0.0032	K	YEELQITAGR	H					C:\ProgramData\Matrix Science\Mascot Daemon\MGF\1151 20201203 MA\20201202_MA_AD_1.6116.6116.2.dta
9	K2C6B_HUMAN	Keratin, type II cytoskeletal 6B OS=Homo sapiens GN=KRT6B PE=1 SV=5	528	60315	19	19	15	15	2178	1	0	0	606.78	1211.55	2	1211.55	-0.0001	0	46.64	0.016	R	AEAESWYQTK	Y					C:\ProgramData\Matrix Science\Mascot Daemon\MGF\1151 20201203 MA\20201202_MA_AD_1.4447.4447.2.dta
9	K2C6B_HUMAN	Keratin, type II cytoskeletal 6B OS=Homo sapiens GN=KRT6B PE=1 SV=5	528	60315	19	19	15	15	2468	1	0	0	632.351	1262.69	2	1262.69	0	0	88.72	1.9e-06	K	LALDVEIATYR	K					C:\ProgramData\Matrix Science\Mascot Daemon\MGF\1151 20201203 MA\20201202_MA_AD_1.10631.10631.2.dta
9	K2C6B_HUMAN	Keratin, type II cytoskeletal 6B OS=Homo sapiens GN=KRT6B PE=1 SV=5	528	60315	19	19	15	15	2808	1	0	0	658.352	1314.69	2	1314.69	-0.0006	1	54.85	0.0062	R	NTKQEIAEINR	M					C:\ProgramData\Matrix Science\Mascot Daemon\MGF\1151 20201203 MA\20201202_MA_AD_1.2169.2169.2.dta
9	K2C6B_HUMAN	Keratin, type II cytoskeletal 6B OS=Homo sapiens GN=KRT6B PE=1 SV=5	528	60315	19	19	15	15	3031	1	0	0	675.866	1349.72	2	1349.72	-0.002	1	63.12	0.00087	R	TAAENEFVTLKK	D					C:\ProgramData\Matrix Science\Mascot Daemon\MGF\1151 20201203 MA\20201202_MA_AD_1.4274.4274.2.dta
9	K2C6B_HUMAN	Keratin, type II cytoskeletal 6B OS=Homo sapiens GN=KRT6B PE=1 SV=5	528	60315	19	19	15	15	3422	1	0	0	704.36	1406.71	2	1406.7	0.0014	0	61.34	0.0017	K	ADTLTDEINFLR	A					C:\ProgramData\Matrix Science\Mascot Daemon\MGF\1151 20201203 MA\20201202_MA_AD_1.11564.11564.2.dta
9	K2C6B_HUMAN	Keratin, type II cytoskeletal 6B OS=Homo sapiens GN=KRT6B PE=1 SV=5	528	60315	19	19	15	15	3523	1	0	0	712.82	1423.63	2	1423.63	-0.0003	0	71.14	5.4e-05	R	GSGGLGGACGGAGFGSR	S					C:\ProgramData\Matrix Science\Mascot Daemon\MGF\1151 20201203 MA\20201202_MA_AD_1.4079.4079.2.dta
9	K2C6B_HUMAN	Keratin, type II cytoskeletal 6B OS=Homo sapiens GN=KRT6B PE=1 SV=5	528	60315	19	19	15	15	3588	1	1	1	718.373	1434.73	2	1434.73	0.0002	0	91.95	1.3e-06	R	ATGGGLSSVGGGSSTIK	Y					C:\ProgramData\Matrix Science\Mascot Daemon\MGF\1151 20201203 MA\20201202_MA_AD_1.3793.3793.2.dta
9	K2C6B_HUMAN	Keratin, type II cytoskeletal 6B OS=Homo sapiens GN=KRT6B PE=1 SV=5	528	60315	19	19	15	15	4551	1	0	0	799.883	1597.75	2	1597.75	-0.0008	0	63.11	0.00078	R	ISIGGGSCAISGGYGSR	A					C:\ProgramData\Matrix Science\Mascot Daemon\MGF\1151 20201203 MA\20201202_MA_AD_1.6914.6914.2.dta
9	K2C6B_HUMAN	Keratin, type II cytoskeletal 6B OS=Homo sapiens GN=KRT6B PE=1 SV=5	528	60315	19	19	15	15	4552	1	0	0	799.883	1597.75	2	1597.75	-0.0002	0	70.63	0.00014	R	ISIGGGSCAISGGYGSR	A					C:\ProgramData\Matrix Science\Mascot Daemon\MGF\1151 20201203 MA\20201202_MA_AD_1.6667.6667.2.dta
9	K2C6B_HUMAN	Keratin, type II cytoskeletal 6B OS=Homo sapiens GN=KRT6B PE=1 SV=5	528	60315	19	19	15	15	4554	1	0	0	799.883	1597.75	2	1597.75	-0.0001	0	58.83	0.0022	R	ISIGGGSCAISGGYGSR	A					C:\ProgramData\Matrix Science\Mascot Daemon\MGF\1151 20201203 MA\20201202_MA_AD_1.6794.6794.2.dta
9	K2C6B_HUMAN	Keratin, type II cytoskeletal 6B OS=Homo sapiens GN=KRT6B PE=1 SV=5	528	60315	19	19	15	15	4556	1	0	0	799.883	1597.75	2	1597.75	0.0003	0	102.02	1e-07	R	ISIGGGSCAISGGYGSR	A					C:\ProgramData\Matrix Science\Mascot Daemon\MGF\1151 20201203 MA\20201202_MA_AD_1.6525.6525.2.dta
9	K2C6B_HUMAN	Keratin, type II cytoskeletal 6B OS=Homo sapiens GN=KRT6B PE=1 SV=5	528	60315	19	19	15	15	4852	1	0	0	551.642	1651.9	3	1651.9	0.0001	2	49.94	0.013	K	TLNNKFASFIDKVR	F					C:\ProgramData\Matrix Science\Mascot Daemon\MGF\1151 20201203 MA\20201202_MA_AD_1.8739.8739.3.dta
9	K2C6B_HUMAN	Keratin, type II cytoskeletal 6B OS=Homo sapiens GN=KRT6B PE=1 SV=5	528	60315	19	19	15	15	5067	2	0	0	847.924	1693.83	2	1693.83	0	1	69.79	0.00025	K	DVDAAYMNKVELQAK	A					C:\ProgramData\Matrix Science\Mascot Daemon\MGF\1151 20201203 MA\20201202_MA_AD_1.7227.7227.2.dta
9	K2C6B_HUMAN	Keratin, type II cytoskeletal 6B OS=Homo sapiens GN=KRT6B PE=1 SV=5	528	60315	19	19	15	15	7933	1	1	1	1203.59	2405.17	2	2405.17	0.0022	1	51.98	0.025	R	ATGGGLSSVGGGSSTIKYTTTSSSSR	K					C:\ProgramData\Matrix Science\Mascot Daemon\MGF\1151 20201203 MA\20201202_MA_AD_1.4743.4743.2.dta
10	DESP_HUMAN	Desmoplakin OS=Homo sapiens GN=DSP PE=1 SV=3	472	334021	25	22	23	21	700	1	1	1	462.747	923.479	2	923.479	0.0001	0	49.13	0.012	K	LGIYEAMK	I					C:\ProgramData\Matrix Science\Mascot Daemon\MGF\1151 20201203 MA\20201202_MA_AD_1.6657.6657.2.dta
10	DESP_HUMAN	Desmoplakin OS=Homo sapiens GN=DSP PE=1 SV=3	472	334021	25	22	23	21	768	1	1	1	473.272	944.529	2	944.529	0.0003	0	46.21	0.029	K	LTVDSAIAR	D					C:\ProgramData\Matrix Science\Mascot Daemon\MGF\1151 20201203 MA\20201202_MA_AD_1.4792.4792.2.dta
10	DESP_HUMAN	Desmoplakin OS=Homo sapiens GN=DSP PE=1 SV=3	472	334021	25	22	23	21	992	1	1	1	503.272	1004.53	2	1004.53	0.0001	0	43.35	0.065	K	FLDQNLQK	Y					C:\ProgramData\Matrix Science\Mascot Daemon\MGF\1151 20201203 MA\20201202_MA_AD_1.4272.4272.2.dta
10	DESP_HUMAN	Desmoplakin OS=Homo sapiens GN=DSP PE=1 SV=3	472	334021	25	22	23	21	1055	1	1	1	511.767	1021.52	2	1021.52	-0.0003	0	43.64	0.059	K	YGDGIQLTR	S					C:\ProgramData\Matrix Science\Mascot Daemon\MGF\1151 20201203 MA\20201202_MA_AD_1.5421.5421.2.dta
10	DESP_HUMAN	Desmoplakin OS=Homo sapiens GN=DSP PE=1 SV=3	472	334021	25	22	23	21	1056	1	1	1	511.767	1021.52	2	1021.52	-0.0002	0	53.11	0.0067	K	YGDGIQLTR	S					C:\ProgramData\Matrix Science\Mascot Daemon\MGF\1151 20201203 MA\20201202_MA_AD_1.5010.5010.2.dta
10	DESP_HUMAN	Desmoplakin OS=Homo sapiens GN=DSP PE=1 SV=3	472	334021	25	22	23	21	1145	1	1	1	521.735	1041.45	2	1041.45	-0.0002	0	54.32	0.0011	K	FGDSNTVMR	F	Oxidation (M)	0.000000040.0			C:\ProgramData\Matrix Science\Mascot Daemon\MGF\1151 20201203 MA\20201202_MA_AD_1.1869.1869.2.dta
10	DESP_HUMAN	Desmoplakin OS=Homo sapiens GN=DSP PE=1 SV=3	472	334021	25	22	23	21	1157	1	1	1	522.788	1043.56	2	1043.56	-0.0002	0	47.46	0.022	R	VLLQEEGTR	K					C:\ProgramData\Matrix Science\Mascot Daemon\MGF\1151 20201203 MA\20201202_MA_AD_1.3426.3426.2.dta
10	DESP_HUMAN	Desmoplakin OS=Homo sapiens GN=DSP PE=1 SV=3	472	334021	25	22	23	21	1161	1	1	1	523.286	1044.56	2	1044.56	0.0004	0	43.28	0.066	R	GIVDSITGQR	L					C:\ProgramData\Matrix Science\Mascot Daemon\MGF\1151 20201203 MA\20201202_MA_AD_1.6781.6781.2.dta
10	DESP_HUMAN	Desmoplakin OS=Homo sapiens GN=DSP PE=1 SV=3	472	334021	25	22	23	21	1211	1	1	1	529.814	1057.61	2	1057.61	0.0009	1	50.53	0.011	K	LASLEELKR	Q					C:\ProgramData\Matrix Science\Mascot Daemon\MGF\1151 20201203 MA\20201202_MA_AD_1.4259.4259.2.dta
10	DESP_HUMAN	Desmoplakin OS=Homo sapiens GN=DSP PE=1 SV=3	472	334021	25	22	23	21	1215	1	1	1	530.281	1058.55	2	1058.55	0.0001	0	43.91	0.041	R	SQLQISNNR	T					C:\ProgramData\Matrix Science\Mascot Daemon\MGF\1151 20201203 MA\20201202_MA_AD_1.2149.2149.2.dta
10	DESP_HUMAN	Desmoplakin OS=Homo sapiens GN=DSP PE=1 SV=3	472	334021	25	22	23	21	1581	1	1	1	558.78	1115.54	2	1115.55	-0.001	0	46.12	0.022	R	VEEDIQQQK	A					C:\ProgramData\Matrix Science\Mascot Daemon\MGF\1151 20201203 MA\20201202_MA_AD_1.1663.1663.2.dta
10	DESP_HUMAN	Desmoplakin OS=Homo sapiens GN=DSP PE=1 SV=3	472	334021	25	22	23	21	1671	1	1	1	565.309	1128.6	2	1128.6	0.0005	0	48.67	0.022	K	IEVLEEELR	L					C:\ProgramData\Matrix Science\Mascot Daemon\MGF\1151 20201203 MA\20201202_MA_AD_1.8649.8649.2.dta
10	DESP_HUMAN	Desmoplakin OS=Homo sapiens GN=DSP PE=1 SV=3	472	334021	25	22	23	21	1731	1	1	1	570.337	1138.66	2	1138.66	0.0004	0	62.42	0.00023	R	AELIVQPELK	Y					C:\ProgramData\Matrix Science\Mascot Daemon\MGF\1151 20201203 MA\20201202_MA_AD_1.7758.7758.2.dta
10	DESP_HUMAN	Desmoplakin OS=Homo sapiens GN=DSP PE=1 SV=3	472	334021	25	22	23	21	1846	1	1	1	579.818	1157.62	2	1157.62	-0.0004	0	51.59	0.01	R	LLQLQEQMR	A					C:\ProgramData\Matrix Science\Mascot Daemon\MGF\1151 20201203 MA\20201202_MA_AD_1.6764.6764.2.dta
10	DESP_HUMAN	Desmoplakin OS=Homo sapiens GN=DSP PE=1 SV=3	472	334021	25	22	23	21	2451	1	1	1	631.301	1260.59	2	1260.59	-0.0005	0	54.55	0.0037	K	NQCTQVVQER	E					C:\ProgramData\Matrix Science\Mascot Daemon\MGF\1151 20201203 MA\20201202_MA_AD_1.1777.1777.2.dta
10	DESP_HUMAN	Desmoplakin OS=Homo sapiens GN=DSP PE=1 SV=3	472	334021	25	22	23	21	2522	1	1	1	636.357	1270.7	2	1270.7	0.0006	0	54.63	0.0053	R	QLQNIIQATSR	E					C:\ProgramData\Matrix Science\Mascot Daemon\MGF\1151 20201203 MA\20201202_MA_AD_1.6320.6320.2.dta
10	DESP_HUMAN	Desmoplakin OS=Homo sapiens GN=DSP PE=1 SV=3	472	334021	25	22	23	21	2527	1	1	1	636.831	1271.65	2	1271.65	0	1	57.35	0.0028	R	RVEEDIQQQK	A					C:\ProgramData\Matrix Science\Mascot Daemon\MGF\1151 20201203 MA\20201202_MA_AD_1.1491.1491.2.dta
10	DESP_HUMAN	Desmoplakin OS=Homo sapiens GN=DSP PE=1 SV=3	472	334021	25	22	23	21	2907	1	1	1	665.852	1329.69	2	1329.69	-0.0002	1	67.68	0.00035	R	GAGSIAGASASPKEK	Y					C:\ProgramData\Matrix Science\Mascot Daemon\MGF\1151 20201203 MA\20201202_MA_AD_1.1500.1500.2.dta
10	DESP_HUMAN	Desmoplakin OS=Homo sapiens GN=DSP PE=1 SV=3	472	334021	25	22	23	21	3300	1	1	1	694.362	1386.71	2	1386.71	0	0	86.43	4.7e-06	R	LNDSILQATEQR	R					C:\ProgramData\Matrix Science\Mascot Daemon\MGF\1151 20201203 MA\20201202_MA_AD_1.7187.7187.2.dta
10	DESP_HUMAN	Desmoplakin OS=Homo sapiens GN=DSP PE=1 SV=3	472	334021	25	22	23	21	4090	1	1	1	756.923	1511.83	2	1511.83	0.0008	0	62.54	0.00081	R	TLELQGLINDLQR	E					C:\ProgramData\Matrix Science\Mascot Daemon\MGF\1151 20201203 MA\20201202_MA_AD_1.11967.11967.2.dta
10	DESP_HUMAN	Desmoplakin OS=Homo sapiens GN=DSP PE=1 SV=3	472	334021	25	22	23	21	4091	1	1	1	504.951	1511.83	3	1511.83	0.001	0	47.99	0.023	R	TLELQGLINDLQR	E					C:\ProgramData\Matrix Science\Mascot Daemon\MGF\1151 20201203 MA\20201202_MA_AD_1.11976.11976.3.dta
10	DESP_HUMAN	Desmoplakin OS=Homo sapiens GN=DSP PE=1 SV=3	472	334021	25	22	23	21	4241	1	1	1	769.943	1537.87	2	1537.87	0.0006	0	92.03	4.6e-07	R	LLEAQIATGGIIDPK	E					C:\ProgramData\Matrix Science\Mascot Daemon\MGF\1151 20201203 MA\20201202_MA_AD_1.10248.10248.2.dta
10	DESP_HUMAN	Desmoplakin OS=Homo sapiens GN=DSP PE=1 SV=3	472	334021	25	22	23	21	5023	1	1	1	843.476	1684.94	2	1684.94	0.0007	0	75	4.2e-05	K	ITNLTQQLEQASIVK	K					C:\ProgramData\Matrix Science\Mascot Daemon\MGF\1151 20201203 MA\20201202_MA_AD_1.10539.10539.2.dta
10	DESP_HUMAN	Desmoplakin OS=Homo sapiens GN=DSP PE=1 SV=3	472	334021	25	22	23	21	6254	1	1	1	947.389	1892.76	2	1892.76	-0.0001	0	65.27	5.2e-05	K	GGGGYTCQSGSGWDEFTK	H					C:\ProgramData\Matrix Science\Mascot Daemon\MGF\1151 20201203 MA\20201202_MA_AD_1.8084.8084.2.dta
10	DESP_HUMAN	Desmoplakin OS=Homo sapiens GN=DSP PE=1 SV=3	472	334021	25	22	23	21	6994	1	1	1	1045.45	2088.89	2	2088.88	0.0013	0	57.15	0.001	R	GVITDQNSDGYCQTGTMSR	H					C:\ProgramData\Matrix Science\Mascot Daemon\MGF\1151 20201203 MA\20201202_MA_AD_1.4979.4979.2.dta
11	K2C5_HUMAN	Keratin, type II cytoskeletal 5 OS=Homo sapiens GN=KRT5 PE=1 SV=3	354	62568	17	15	14	14	749	1	1	0	469.751	937.487	2	937.487	-0.0001	0	48.07	0.012	R	SLYNLGGSK	R					C:\ProgramData\Matrix Science\Mascot Daemon\MGF\1151 20201203 MA\20201202_MA_AD_1.4642.4642.2.dta
11	K2C5_HUMAN	Keratin, type II cytoskeletal 5 OS=Homo sapiens GN=KRT5 PE=1 SV=3	354	62568	17	15	14	14	849	1	1	0	486.243	970.472	2	970.472	0	0	46.91	0.01	K	FVSTTSSSR	K					C:\ProgramData\Matrix Science\Mascot Daemon\MGF\1151 20201203 MA\20201202_MA_AD_1.1512.1512.2.dta
11	K2C5_HUMAN	Keratin, type II cytoskeletal 5 OS=Homo sapiens GN=KRT5 PE=1 SV=3	354	62568	17	15	14	14	1027	1	0	0	508.772	1015.53	2	1015.53	-0.0004	0	64.17	0.00044	R	QLDSIVGER	G					C:\ProgramData\Matrix Science\Mascot Daemon\MGF\1151 20201203 MA\20201202_MA_AD_1.4847.4847.2.dta
11	K2C5_HUMAN	Keratin, type II cytoskeletal 5 OS=Homo sapiens GN=KRT5 PE=1 SV=3	354	62568	17	15	14	14	1355	1	0	0	541.803	1081.59	2	1081.59	0.0004	1	45.51	0.017	K	FASFIDKVR	F					C:\ProgramData\Matrix Science\Mascot Daemon\MGF\1151 20201203 MA\20201202_MA_AD_1.6445.6445.2.dta
11	K2C5_HUMAN	Keratin, type II cytoskeletal 5 OS=Homo sapiens GN=KRT5 PE=1 SV=3	354	62568	17	15	14	14	1431	1	1	0	547.268	1092.52	2	1092.52	0.0004	0	46.75	0.029	K	AQYEEIANR	S					C:\ProgramData\Matrix Science\Mascot Daemon\MGF\1151 20201203 MA\20201202_MA_AD_1.2893.2893.2.dta
11	K2C5_HUMAN	Keratin, type II cytoskeletal 5 OS=Homo sapiens GN=KRT5 PE=1 SV=3	354	62568	17	15	14	14	1558	1	1	1	556.291	1110.57	2	1110.57	0.0003	0	55.37	0.003	R	ISISTSGGSFR	N					C:\ProgramData\Matrix Science\Mascot Daemon\MGF\1151 20201203 MA\20201202_MA_AD_1.5747.5747.2.dta
11	K2C5_HUMAN	Keratin, type II cytoskeletal 5 OS=Homo sapiens GN=KRT5 PE=1 SV=3	354	62568	17	15	14	14	2074	1	1	0	597.791	1193.57	2	1193.57	-0.0003	0	50.55	0.013	K	YEELQQTAGR	H					C:\ProgramData\Matrix Science\Mascot Daemon\MGF\1151 20201203 MA\20201202_MA_AD_1.2552.2552.2.dta
11	K2C5_HUMAN	Keratin, type II cytoskeletal 5 OS=Homo sapiens GN=KRT5 PE=1 SV=3	354	62568	17	15	14	14	2342	1	1	0	621.785	1241.56	2	1241.56	0.0001	0	61.47	0.00042	R	TEAESWYQTK	Y					C:\ProgramData\Matrix Science\Mascot Daemon\MGF\1151 20201203 MA\20201202_MA_AD_1.4654.4654.2.dta
11	K2C5_HUMAN	Keratin, type II cytoskeletal 5 OS=Homo sapiens GN=KRT5 PE=1 SV=3	354	62568	17	15	14	14	2468	1	0	0	632.351	1262.69	2	1262.69	0	0	88.72	1.9e-06	K	LALDVEIATYR	K					C:\ProgramData\Matrix Science\Mascot Daemon\MGF\1151 20201203 MA\20201202_MA_AD_1.10631.10631.2.dta
11	K2C5_HUMAN	Keratin, type II cytoskeletal 5 OS=Homo sapiens GN=KRT5 PE=1 SV=3	354	62568	17	15	14	14	3289	1	1	1	693.385	1384.76	2	1384.76	-0.0004	1	52.26	0.011	R	NKLAELEEALQK	A					C:\ProgramData\Matrix Science\Mascot Daemon\MGF\1151 20201203 MA\20201202_MA_AD_1.8884.8884.2.dta
11	K2C5_HUMAN	Keratin, type II cytoskeletal 5 OS=Homo sapiens GN=KRT5 PE=1 SV=3	354	62568	17	15	14	14	3440	1	1	1	705.843	1409.67	2	1409.67	-0.0001	0	71.16	0.00013	R	VSLAGACGVGGYGSR	S					C:\ProgramData\Matrix Science\Mascot Daemon\MGF\1151 20201203 MA\20201202_MA_AD_1.5836.5836.2.dta
11	K2C5_HUMAN	Keratin, type II cytoskeletal 5 OS=Homo sapiens GN=KRT5 PE=1 SV=3	354	62568	17	15	14	14	3441	1	1	1	470.898	1409.67	3	1409.67	0.0005	0	44.09	0.065	R	VSLAGACGVGGYGSR	S					C:\ProgramData\Matrix Science\Mascot Daemon\MGF\1151 20201203 MA\20201202_MA_AD_1.5782.5782.3.dta
11	K2C5_HUMAN	Keratin, type II cytoskeletal 5 OS=Homo sapiens GN=KRT5 PE=1 SV=3	354	62568	17	15	14	14	3443	1	1	1	705.844	1409.67	2	1409.67	0.0007	0	44.99	0.053	R	VSLAGACGVGGYGSR	S					C:\ProgramData\Matrix Science\Mascot Daemon\MGF\1151 20201203 MA\20201202_MA_AD_1.5038.5038.2.dta
11	K2C5_HUMAN	Keratin, type II cytoskeletal 5 OS=Homo sapiens GN=KRT5 PE=1 SV=3	354	62568	17	15	14	14	3626	1	1	1	720.36	1438.71	2	1438.71	0.0009	0	52.33	0.011	R	GLGVGFGSGGGSSSSVK	F					C:\ProgramData\Matrix Science\Mascot Daemon\MGF\1151 20201203 MA\20201202_MA_AD_1.5569.5569.2.dta
11	K2C5_HUMAN	Keratin, type II cytoskeletal 5 OS=Homo sapiens GN=KRT5 PE=1 SV=3	354	62568	17	15	14	14	3632	1	1	0	721.339	1440.66	2	1440.66	0.0004	0	81.45	7.9e-06	K	VDALMDEINFMK	M	Oxidation (M)	0.000000000040.0			C:\ProgramData\Matrix Science\Mascot Daemon\MGF\1151 20201203 MA\20201202_MA_AD_1.10762.10762.2.dta
11	K2C5_HUMAN	Keratin, type II cytoskeletal 5 OS=Homo sapiens GN=KRT5 PE=1 SV=3	354	62568	17	15	14	14	3633	1	1	0	721.339	1440.66	2	1440.66	0.0012	0	50.57	0.0098	K	VDALMDEINFMK	M	Oxidation (M)	0.000040000000.0			C:\ProgramData\Matrix Science\Mascot Daemon\MGF\1151 20201203 MA\20201202_MA_AD_1.10998.10998.2.dta
11	K2C5_HUMAN	Keratin, type II cytoskeletal 5 OS=Homo sapiens GN=KRT5 PE=1 SV=3	354	62568	17	15	14	14	4852	1	0	0	551.642	1651.9	3	1651.9	0.0001	2	49.94	0.013	K	TLNNKFASFIDKVR	F					C:\ProgramData\Matrix Science\Mascot Daemon\MGF\1151 20201203 MA\20201202_MA_AD_1.8739.8739.3.dta
12	DSG1_HUMAN	Desmoglein-1 OS=Homo sapiens GN=DSG1 PE=1 SV=2	296	114702	8	8	6	6	1389	1	1	1	545.28	1088.55	2	1088.55	-0.0003	0	44.23	0.052	R	DGSNVIVTER	V					C:\ProgramData\Matrix Science\Mascot Daemon\MGF\1151 20201203 MA\20201202_MA_AD_1.3490.3490.2.dta
12	DSG1_HUMAN	Desmoglein-1 OS=Homo sapiens GN=DSG1 PE=1 SV=2	296	114702	8	8	6	6	2173	1	1	1	606.303	1210.59	2	1210.59	0.0004	0	55.7	0.0035	R	MTGFELTEGVK	T					C:\ProgramData\Matrix Science\Mascot Daemon\MGF\1151 20201203 MA\20201202_MA_AD_1.8467.8467.2.dta
12	DSG1_HUMAN	Desmoglein-1 OS=Homo sapiens GN=DSG1 PE=1 SV=2	296	114702	8	8	6	6	2265	1	1	1	614.3	1226.59	2	1226.59	-0.0001	0	44	0.043	R	MTGFELTEGVK	T	Oxidation (M)	0.40000000000.0			C:\ProgramData\Matrix Science\Mascot Daemon\MGF\1151 20201203 MA\20201202_MA_AD_1.7058.7058.2.dta
12	DSG1_HUMAN	Desmoglein-1 OS=Homo sapiens GN=DSG1 PE=1 SV=2	296	114702	8	8	6	6	4918	1	1	1	831.886	1661.76	2	1661.76	-0.0008	0	81.65	8.2e-06	K	IHSDCAANQQVTYR	I					C:\ProgramData\Matrix Science\Mascot Daemon\MGF\1151 20201203 MA\20201202_MA_AD_1.1878.1878.2.dta
12	DSG1_HUMAN	Desmoglein-1 OS=Homo sapiens GN=DSG1 PE=1 SV=2	296	114702	8	8	6	6	4919	1	1	1	554.927	1661.76	3	1661.76	-0.0001	0	61.89	0.00083	K	IHSDCAANQQVTYR	I					C:\ProgramData\Matrix Science\Mascot Daemon\MGF\1151 20201203 MA\20201202_MA_AD_1.1877.1877.3.dta
12	DSG1_HUMAN	Desmoglein-1 OS=Homo sapiens GN=DSG1 PE=1 SV=2	296	114702	8	8	6	6	5235	1	1	1	865.327	1728.64	2	1728.64	-0.0005	0	67.38	4.4e-06	R	DGGADGMSAECECNIK	I	Oxidation (M)	0.0000004000000000.0			C:\ProgramData\Matrix Science\Mascot Daemon\MGF\1151 20201203 MA\20201202_MA_AD_1.2505.2505.2.dta
12	DSG1_HUMAN	Desmoglein-1 OS=Homo sapiens GN=DSG1 PE=1 SV=2	296	114702	8	8	6	6	5267	1	1	1	867.927	1733.84	2	1733.84	-0.0003	0	110.09	2.4e-08	R	YVMGNNPADLLAVDSR	T					C:\ProgramData\Matrix Science\Mascot Daemon\MGF\1151 20201203 MA\20201202_MA_AD_1.10905.10905.2.dta
12	DSG1_HUMAN	Desmoglein-1 OS=Homo sapiens GN=DSG1 PE=1 SV=2	296	114702	8	8	6	6	7185	1	1	1	715.614	2143.82	3	2143.82	-0.0001	1	49.43	0.00057	R	GSDRDGGADGMSAECECNIK	I	Oxidation (M)	0.00000000004000000000.0			C:\ProgramData\Matrix Science\Mascot Daemon\MGF\1151 20201203 MA\20201202_MA_AD_1.1784.1784.3.dta
13	PLAK_HUMAN	Junction plakoglobin OS=Homo sapiens GN=JUP PE=1 SV=3	261	82434	9	9	7	7	108	1	1	0	372.242	742.47	2	742.47	0	0	52	0.0006	K	ATIGLIR	N					C:\ProgramData\Matrix Science\Mascot Daemon\MGF\1151 20201203 MA\20201202_MA_AD_1.5198.5198.2.dta
13	PLAK_HUMAN	Junction plakoglobin OS=Homo sapiens GN=JUP PE=1 SV=3	261	82434	9	9	7	7	952	1	1	0	499.798	997.581	2	997.581	0.0002	0	45.89	0.0062	R	LAEPSQLLK	S					C:\ProgramData\Matrix Science\Mascot Daemon\MGF\1151 20201203 MA\20201202_MA_AD_1.6583.6583.2.dta
13	PLAK_HUMAN	Junction plakoglobin OS=Homo sapiens GN=JUP PE=1 SV=3	261	82434	9	9	7	7	2305	1	1	0	618.845	1235.68	2	1235.68	-0.0001	0	61.97	0.00066	R	VSVELTNSLFK	H					C:\ProgramData\Matrix Science\Mascot Daemon\MGF\1151 20201203 MA\20201202_MA_AD_1.10430.10430.2.dta
13	PLAK_HUMAN	Junction plakoglobin OS=Homo sapiens GN=JUP PE=1 SV=3	261	82434	9	9	7	7	2479	1	1	1	633.758	1265.5	2	1265.5	0.0004	0	43.61	0.0057	K	GIMEEDEACGR	Q					C:\ProgramData\Matrix Science\Mascot Daemon\MGF\1151 20201203 MA\20201202_MA_AD_1.3643.3643.2.dta
13	PLAK_HUMAN	Junction plakoglobin OS=Homo sapiens GN=JUP PE=1 SV=3	261	82434	9	9	7	7	2585	1	1	1	641.756	1281.5	2	1281.5	0.0004	0	43.78	0.0035	K	GIMEEDEACGR	Q	Oxidation (M)	0.00400000000.0			C:\ProgramData\Matrix Science\Mascot Daemon\MGF\1151 20201203 MA\20201202_MA_AD_1.1996.1996.2.dta
13	PLAK_HUMAN	Junction plakoglobin OS=Homo sapiens GN=JUP PE=1 SV=3	261	82434	9	9	7	7	3165	1	1	0	684.806	1367.6	2	1367.6	-0.0005	0	60.77	0.00052	R	TMQNTSDLDTAR	C	Oxidation (M)	0.040000000000.0			C:\ProgramData\Matrix Science\Mascot Daemon\MGF\1151 20201203 MA\20201202_MA_AD_1.1851.1851.2.dta
13	PLAK_HUMAN	Junction plakoglobin OS=Homo sapiens GN=JUP PE=1 SV=3	261	82434	9	9	7	7	3455	1	1	0	706.408	1410.8	2	1410.8	-0.0002	0	52.45	0.0034	R	ALMGSPQLVAAVVR	T					C:\ProgramData\Matrix Science\Mascot Daemon\MGF\1151 20201203 MA\20201202_MA_AD_1.10729.10729.2.dta
13	PLAK_HUMAN	Junction plakoglobin OS=Homo sapiens GN=JUP PE=1 SV=3	261	82434	9	9	7	7	3550	1	1	0	714.405	1426.8	2	1426.8	-0.0001	0	87.64	1.8e-06	R	ALMGSPQLVAAVVR	T	Oxidation (M)	0.00400000000000.0			C:\ProgramData\Matrix Science\Mascot Daemon\MGF\1151 20201203 MA\20201202_MA_AD_1.9125.9125.2.dta
13	PLAK_HUMAN	Junction plakoglobin OS=Homo sapiens GN=JUP PE=1 SV=3	261	82434	9	9	7	7	3915	1	1	0	742.381	1482.75	2	1482.75	0.0003	0	75.85	4.7e-05	R	NEGTATYAAAVLFR	I					C:\ProgramData\Matrix Science\Mascot Daemon\MGF\1151 20201203 MA\20201202_MA_AD_1.10778.10778.2.dta
14	K1C17_HUMAN	Keratin, type I cytoskeletal 17 OS=Homo sapiens GN=KRT17 PE=1 SV=2	232	48361	9	9	7	7	1081	1	0	0	515.301	1028.59	2	1028.59	-0.0001	0	63.34	0.00038	R	VLDELTLAR	A					C:\ProgramData\Matrix Science\Mascot Daemon\MGF\1151 20201203 MA\20201202_MA_AD_1.8237.8237.2.dta
14	K1C17_HUMAN	Keratin, type I cytoskeletal 17 OS=Homo sapiens GN=KRT17 PE=1 SV=2	232	48361	9	9	7	7	1110	1	1	1	517.756	1033.5	2	1033.5	-0.0002	0	60.86	0.00094	R	LSGGLGAGSCR	L					C:\ProgramData\Matrix Science\Mascot Daemon\MGF\1151 20201203 MA\20201202_MA_AD_1.2072.2072.2.dta
14	K1C17_HUMAN	Keratin, type I cytoskeletal 17 OS=Homo sapiens GN=KRT17 PE=1 SV=2	232	48361	9	9	7	7	1245	1	0	0	532.809	1063.6	2	1063.6	0.0001	1	50.81	0.0043	R	LASYLDKVR	A					C:\ProgramData\Matrix Science\Mascot Daemon\MGF\1151 20201203 MA\20201202_MA_AD_1.4278.4278.2.dta
14	K1C17_HUMAN	Keratin, type I cytoskeletal 17 OS=Homo sapiens GN=KRT17 PE=1 SV=2	232	48361	9	9	7	7	3252	1	0	0	690.367	1378.72	2	1378.72	-0.0004	1	54.9	0.006	K	TRLEQEIATYR	R					C:\ProgramData\Matrix Science\Mascot Daemon\MGF\1151 20201203 MA\20201202_MA_AD_1.5567.5567.2.dta
14	K1C17_HUMAN	Keratin, type I cytoskeletal 17 OS=Homo sapiens GN=KRT17 PE=1 SV=2	232	48361	9	9	7	7	3924	1	0	0	743.8	1485.59	2	1485.59	-0.0002	0	49.88	0.00096	R	CEMEQQNQEYK	I					C:\ProgramData\Matrix Science\Mascot Daemon\MGF\1151 20201203 MA\20201202_MA_AD_1.1876.1876.2.dta
14	K1C17_HUMAN	Keratin, type I cytoskeletal 17 OS=Homo sapiens GN=KRT17 PE=1 SV=2	232	48361	9	9	7	7	4903	1	1	1	830.448	1658.88	2	1658.88	-0.0014	1	58.35	0.0036	R	TIVEEVQDGKVISSR	E					C:\ProgramData\Matrix Science\Mascot Daemon\MGF\1151 20201203 MA\20201202_MA_AD_1.5510.5510.2.dta
14	K1C17_HUMAN	Keratin, type I cytoskeletal 17 OS=Homo sapiens GN=KRT17 PE=1 SV=2	232	48361	9	9	7	7	4904	1	1	1	830.449	1658.88	2	1658.88	-0.0003	1	58.96	0.0029	R	TIVEEVQDGKVISSR	E					C:\ProgramData\Matrix Science\Mascot Daemon\MGF\1151 20201203 MA\20201202_MA_AD_1.6469.6469.2.dta
14	K1C17_HUMAN	Keratin, type I cytoskeletal 17 OS=Homo sapiens GN=KRT17 PE=1 SV=2	232	48361	9	9	7	7	7057	1	0	0	702.022	2103.04	3	2103.04	-0.0006	1	61.63	0.0024	K	TEELNREVATNSELVQSGK	S					C:\ProgramData\Matrix Science\Mascot Daemon\MGF\1151 20201203 MA\20201202_MA_AD_1.5370.5370.3.dta
14	K1C17_HUMAN	Keratin, type I cytoskeletal 17 OS=Homo sapiens GN=KRT17 PE=1 SV=2	232	48361	9	9	7	7	7062	1	0	0	702.351	2104.03	3	2104.03	0.0012	1	49.7	0.035	K	TEELNREVATNSELVQSGK	S	Deamidated (NQ)	0.0000000000200000000.0			C:\ProgramData\Matrix Science\Mascot Daemon\MGF\1151 20201203 MA\20201202_MA_AD_1.5233.5233.3.dta
15	CH60_VARPS	60 kDa chaperonin OS=Variovorax paradoxus (strain S110) GN=groL PE=3 SV=1	214	57385	8	8	6	6	1012	1	1	0	506.264	1010.51	2	1010.51	-0.0002	0	62.47	0.00044	R	VEDALHATR	A					C:\ProgramData\Matrix Science\Mascot Daemon\MGF\1151 20201203 MA\20201202_MA_AD_1.1627.1627.2.dta
15	CH60_VARPS	60 kDa chaperonin OS=Variovorax paradoxus (strain S110) GN=groL PE=3 SV=1	214	57385	8	8	6	6	1112	1	1	0	517.763	1033.51	2	1033.51	-0.0001	0	49	0.019	K	VGAATEVEMK	E					C:\ProgramData\Matrix Science\Mascot Daemon\MGF\1151 20201203 MA\20201202_MA_AD_1.2956.2956.2.dta
15	CH60_VARPS	60 kDa chaperonin OS=Variovorax paradoxus (strain S110) GN=groL PE=3 SV=1	214	57385	8	8	6	6	1864	1	1	1	580.821	1159.63	2	1159.63	0.0002	1	45.3	0.056	K	LIADAMDKVGK	E					C:\ProgramData\Matrix Science\Mascot Daemon\MGF\1151 20201203 MA\20201202_MA_AD_1.4582.4582.2.dta
15	CH60_VARPS	60 kDa chaperonin OS=Variovorax paradoxus (strain S110) GN=groL PE=3 SV=1	214	57385	8	8	6	6	2703	1	1	0	650.871	1299.73	2	1299.73	-0.0004	0	53.7	0.0052	K	VIAEEVGLTLEK	V					C:\ProgramData\Matrix Science\Mascot Daemon\MGF\1151 20201203 MA\20201202_MA_AD_1.8919.8919.2.dta
15	CH60_VARPS	60 kDa chaperonin OS=Variovorax paradoxus (strain S110) GN=groL PE=3 SV=1	214	57385	8	8	6	6	3091	1	1	0	679.379	1356.74	2	1356.74	-0.0001	0	77.12	3e-05	R	MVEGVNILANAVK	V					C:\ProgramData\Matrix Science\Mascot Daemon\MGF\1151 20201203 MA\20201202_MA_AD_1.10600.10600.2.dta
15	CH60_VARPS	60 kDa chaperonin OS=Variovorax paradoxus (strain S110) GN=groL PE=3 SV=1	214	57385	8	8	6	6	3202	1	1	0	687.376	1372.74	2	1372.74	0.0001	0	73.66	8e-05	R	MVEGVNILANAVK	V	Oxidation (M)	0.4000000000000.0			C:\ProgramData\Matrix Science\Mascot Daemon\MGF\1151 20201203 MA\20201202_MA_AD_1.9637.9637.2.dta
15	CH60_VARPS	60 kDa chaperonin OS=Variovorax paradoxus (strain S110) GN=groL PE=3 SV=1	214	57385	8	8	6	6	4391	2	1	0	523.298	1566.87	3	1566.87	-0.0007	0	62.21	0.00054	R	AAVEEGVVAGGGVALLR	A					C:\ProgramData\Matrix Science\Mascot Daemon\MGF\1151 20201203 MA\20201202_MA_AD_1.9865.9865.3.dta
15	CH60_VARPS	60 kDa chaperonin OS=Variovorax paradoxus (strain S110) GN=groL PE=3 SV=1	214	57385	8	8	6	6	4392	1	1	0	784.443	1566.87	2	1566.87	-0.0005	0	60.42	0.00082	R	AAVEEGVVAGGGVALLR	A					C:\ProgramData\Matrix Science\Mascot Daemon\MGF\1151 20201203 MA\20201202_MA_AD_1.9855.9855.2.dta
16	PRVA_ESOLU	Parvalbumin alpha OS=Esox lucius PE=1 SV=1	206	11700	8	7	7	6	588	1	1	1	447.776	893.538	2	893.538	0.0001	0	47.78	0.0032	K	FFALVGLK	A					C:\ProgramData\Matrix Science\Mascot Daemon\MGF\1151 20201203 MA\20201202_MA_AD_1.11122.11122.2.dta
16	PRVA_ESOLU	Parvalbumin alpha OS=Esox lucius PE=1 SV=1	206	11700	8	7	7	6	3348	1	1	1	697.861	1393.71	2	1393.71	-0.0004	1	66.85	0.00042	R	DLTDAETKAFLK	A	Carbamyl (K)	0.000000010000.0			C:\ProgramData\Matrix Science\Mascot Daemon\MGF\1151 20201203 MA\20201202_MA_AD_1.10526.10526.2.dta
16	PRVA_ESOLU	Parvalbumin alpha OS=Esox lucius PE=1 SV=1	206	11700	8	7	7	6	3520	1	1	1	712.373	1422.73	2	1422.73	0.0017	2	47.57	0.033	K	AMSANDVKKVFK	A	2 Carbamyl (K)	0.000000011000.0			C:\ProgramData\Matrix Science\Mascot Daemon\MGF\1151 20201203 MA\20201202_MA_AD_1.8412.8412.2.dta
16	PRVA_ESOLU	Parvalbumin alpha OS=Esox lucius PE=1 SV=1	206	11700	8	7	7	6	3831	1	1	1	736.867	1471.72	2	1471.72	-0.0003	0	71.56	0.00011	K	IGIDEFETLVHEA	-					C:\ProgramData\Matrix Science\Mascot Daemon\MGF\1151 20201203 MA\20201202_MA_AD_1.12157.12157.2.dta
16	PRVA_ESOLU	Parvalbumin alpha OS=Esox lucius PE=1 SV=1	206	11700	8	7	7	6	3832	1	1	1	736.868	1471.72	2	1471.72	0.0012	0	48.38	0.023	K	IGIDEFETLVHEA	-					C:\ProgramData\Matrix Science\Mascot Daemon\MGF\1151 20201203 MA\20201202_MA_AD_1.11640.11640.2.dta
16	PRVA_ESOLU	Parvalbumin alpha OS=Esox lucius PE=1 SV=1	206	11700	8	7	7	6	4538	1	1	1	798.877	1595.74	2	1595.74	-0.0035	1	50.99	0.012	K	SFAADGRDLTDAETK	A					C:\ProgramData\Matrix Science\Mascot Daemon\MGF\1151 20201203 MA\20201202_MA_AD_1.4696.4696.2.dta
16	PRVA_ESOLU	Parvalbumin alpha OS=Esox lucius PE=1 SV=1	206	11700	8	7	7	6	5274	1	1	1	868.915	1735.82	2	1735.82	0.0003	0	68.55	0.00029	K	AIDADASGFIEEEELK	F					C:\ProgramData\Matrix Science\Mascot Daemon\MGF\1151 20201203 MA\20201202_MA_AD_1.10770.10770.2.dta
16	PRVA_ESOLU	Parvalbumin alpha OS=Esox lucius PE=1 SV=1	206	11700	8	7	7	6	7032	1	1	1	700.352	2098.03	3	2098.03	-0.0002	2	43.78	0.14	K	SFAADGRDLTDAETKAFLK	A	Carbamyl (K)	0.0000000000000010000.0			C:\ProgramData\Matrix Science\Mascot Daemon\MGF\1151 20201203 MA\20201202_MA_AD_1.10545.10545.3.dta
17	PKP1_HUMAN	Plakophilin-1 OS=Homo sapiens GN=PKP1 PE=1 SV=2	203	84119	5	4	3	2	3222	1	1	1	688.853	1375.69	2	1375.69	-0.0007	0	45.81	0.052	R	VMGNQVFPEVTR	L					C:\ProgramData\Matrix Science\Mascot Daemon\MGF\1151 20201203 MA\20201202_MA_AD_1.7892.7892.2.dta
17	PKP1_HUMAN	Plakophilin-1 OS=Homo sapiens GN=PKP1 PE=1 SV=2	203	84119	5	4	3	2	4161	1	1	1	762.897	1523.78	2	1523.78	-0.0005	0	71.9	0.00014	R	SPNQNVQQAAAGALR	N					C:\ProgramData\Matrix Science\Mascot Daemon\MGF\1151 20201203 MA\20201202_MA_AD_1.5112.5112.2.dta
17	PKP1_HUMAN	Plakophilin-1 OS=Homo sapiens GN=PKP1 PE=1 SV=2	203	84119	5	4	3	2	6647	1	1	1	992.921	1983.83	2	1983.83	-0.0002	0	81.01	2.9e-06	R	GSMYDGLADNYNYGTTSR	S					C:\ProgramData\Matrix Science\Mascot Daemon\MGF\1151 20201203 MA\20201202_MA_AD_1.8590.8590.2.dta
17	PKP1_HUMAN	Plakophilin-1 OS=Homo sapiens GN=PKP1 PE=1 SV=2	203	84119	5	4	3	2	6700	1	1	1	1000.92	1999.82	2	1999.82	0.0001	0	59.47	0.00029	R	GSMYDGLADNYNYGTTSR	S	Oxidation (M)	0.004000000000000000.0			C:\ProgramData\Matrix Science\Mascot Daemon\MGF\1151 20201203 MA\20201202_MA_AD_1.7093.7093.2.dta
17	PKP1_HUMAN	Plakophilin-1 OS=Homo sapiens GN=PKP1 PE=1 SV=2	203	84119	5	4	3	2	6701	1	1	1	1000.92	1999.82	2	1999.82	0.0009	0	49.55	0.0029	R	GSMYDGLADNYNYGTTSR	S	Oxidation (M)	0.004000000000000000.0			C:\ProgramData\Matrix Science\Mascot Daemon\MGF\1151 20201203 MA\20201202_MA_AD_1.6676.6676.2.dta
18	K1C10_MOUSE	Keratin, type I cytoskeletal 10 OS=Mus musculus GN=Krt10 PE=1 SV=3	170	57906	6	6	4	4	1394	1	0	0	545.769	1089.52	2	1089.52	0.0001	0	66.04	0.00031	R	VTMQNLNDR	L					C:\ProgramData\Matrix Science\Mascot Daemon\MGF\1151 20201203 MA\20201202_MA_AD_1.3128.3128.2.dta
18	K1C10_MOUSE	Keratin, type I cytoskeletal 10 OS=Mus musculus GN=Krt10 PE=1 SV=3	170	57906	6	6	4	4	1409	1	0	0	546.261	1090.51	2	1090.51	0.0001	0	63.46	0.0004	R	VTMQNLNDR	L	Deamidated (NQ)	0.000000200.0			C:\ProgramData\Matrix Science\Mascot Daemon\MGF\1151 20201203 MA\20201202_MA_AD_1.3616.3616.2.dta
18	K1C10_MOUSE	Keratin, type I cytoskeletal 10 OS=Mus musculus GN=Krt10 PE=1 SV=3	170	57906	6	6	4	4	2120	1	0	0	601.312	1200.61	2	1200.61	-0.0003	0	46.38	0.036	R	QSVEADINGLR	R					C:\ProgramData\Matrix Science\Mascot Daemon\MGF\1151 20201203 MA\20201202_MA_AD_1.6753.6753.2.dta
18	K1C10_MOUSE	Keratin, type I cytoskeletal 10 OS=Mus musculus GN=Krt10 PE=1 SV=3	170	57906	6	6	4	4	2125	1	0	0	601.804	1201.59	2	1201.59	-0.0006	0	58.58	0.0021	R	QSVEADINGLR	R	Deamidated (NQ)	0.00000002000.0			C:\ProgramData\Matrix Science\Mascot Daemon\MGF\1151 20201203 MA\20201202_MA_AD_1.5550.5550.2.dta
18	K1C10_MOUSE	Keratin, type I cytoskeletal 10 OS=Mus musculus GN=Krt10 PE=1 SV=3	170	57906	6	6	4	4	3260	1	0	0	691.328	1380.64	2	1380.64	-0.0001	0	64.53	0.00045	R	ALEESNYELEGK	I					C:\ProgramData\Matrix Science\Mascot Daemon\MGF\1151 20201203 MA\20201202_MA_AD_1.5057.5057.2.dta
18	K1C10_MOUSE	Keratin, type I cytoskeletal 10 OS=Mus musculus GN=Krt10 PE=1 SV=3	170	57906	6	6	4	4	5206	1	1	0	862.388	1722.76	2	1722.76	0.0008	0	43.79	0.036	R	GSLGGGYSSGGFSGGSFSR	G					C:\ProgramData\Matrix Science\Mascot Daemon\MGF\1151 20201203 MA\20201202_MA_AD_1.8833.8833.2.dta
19	ALBU_HUMAN	Serum albumin OS=Homo sapiens GN=ALB PE=1 SV=2	157	71317	5	5	3	3	2980	1	1	1	671.822	1341.63	2	1341.63	0.0013	0	54.22	0.0042	K	AVMDDFAAFVEK	C					C:\ProgramData\Matrix Science\Mascot Daemon\MGF\1151 20201203 MA\20201202_MA_AD_1.11662.11662.2.dta
19	ALBU_HUMAN	Serum albumin OS=Homo sapiens GN=ALB PE=1 SV=2	157	71317	5	5	3	3	3093	1	1	1	679.818	1357.62	2	1357.62	-0.0009	0	44.1	0.031	K	AVMDDFAAFVEK	C	Oxidation (M)	0.004000000000.0			C:\ProgramData\Matrix Science\Mascot Daemon\MGF\1151 20201203 MA\20201202_MA_AD_1.10460.10460.2.dta
19	ALBU_HUMAN	Serum albumin OS=Homo sapiens GN=ALB PE=1 SV=2	157	71317	5	5	3	3	3645	1	1	1	722.324	1442.63	2	1442.63	-0.0005	0	45.27	0.019	K	YICENQDSISSK	L					C:\ProgramData\Matrix Science\Mascot Daemon\MGF\1151 20201203 MA\20201202_MA_AD_1.2813.2813.2.dta
19	ALBU_HUMAN	Serum albumin OS=Homo sapiens GN=ALB PE=1 SV=2	157	71317	5	5	3	3	3646	1	1	1	722.325	1442.64	2	1442.63	0.0016	0	66.54	0.00014	K	YICENQDSISSK	L					C:\ProgramData\Matrix Science\Mascot Daemon\MGF\1151 20201203 MA\20201202_MA_AD_1.2965.2965.2.dta
19	ALBU_HUMAN	Serum albumin OS=Homo sapiens GN=ALB PE=1 SV=2	157	71317	5	5	3	3	4007	1	1	1	749.793	1497.57	2	1497.57	0.0008	0	76.09	1.2e-06	K	TCVADESAENCDK	S					C:\ProgramData\Matrix Science\Mascot Daemon\MGF\1151 20201203 MA\20201202_MA_AD_1.1702.1702.2.dta
20	TPM1_BOVIN	Tropomyosin alpha-1 chain OS=Bos taurus GN=TPM1 PE=2 SV=1	154	32732	4	4	4	4	2032	1	1	1	593.837	1185.66	2	1185.66	-0.0003	0	49.21	0.019	K	LVIIESDLER	A					C:\ProgramData\Matrix Science\Mascot Daemon\MGF\1151 20201203 MA\20201202_MA_AD_1.8727.8727.2.dta
20	TPM1_BOVIN	Tropomyosin alpha-1 chain OS=Bos taurus GN=TPM1 PE=2 SV=1	154	32732	4	4	4	4	2347	1	1	0	622.33	1242.65	2	1242.65	0.0001	0	45.86	0.039	R	IQLVEEELDR	A					C:\ProgramData\Matrix Science\Mascot Daemon\MGF\1151 20201203 MA\20201202_MA_AD_1.8270.8270.2.dta
20	TPM1_BOVIN	Tropomyosin alpha-1 chain OS=Bos taurus GN=TPM1 PE=2 SV=1	154	32732	4	4	4	4	3859	1	1	0	738.844	1475.67	2	1475.67	-0.0001	1	57.47	0.0018	K	LEEAEKAADESER	G					C:\ProgramData\Matrix Science\Mascot Daemon\MGF\1151 20201203 MA\20201202_MA_AD_1.1717.1717.2.dta
20	TPM1_BOVIN	Tropomyosin alpha-1 chain OS=Bos taurus GN=TPM1 PE=2 SV=1	154	32732	4	4	4	4	4037	1	1	1	752.374	1502.73	2	1502.73	-0.0001	1	118.92	2.5e-09	K	KATDAEADVASLNR	R	Carbamyl (K)	0.10000000000000.0			C:\ProgramData\Matrix Science\Mascot Daemon\MGF\1151 20201203 MA\20201202_MA_AD_1.5638.5638.2.dta
21	K2C78_HUMAN	Keratin, type II cytoskeletal 78 OS=Homo sapiens GN=KRT78 PE=1 SV=2	150	57629	6	5	5	4	2991	1	1	1	672.37	1342.72	2	1342.72	0	0	44.93	0.052	K	IEIDPQFQVVR	T					C:\ProgramData\Matrix Science\Mascot Daemon\MGF\1151 20201203 MA\20201202_MA_AD_1.9992.9992.2.dta
21	K2C78_HUMAN	Keratin, type II cytoskeletal 78 OS=Homo sapiens GN=KRT78 PE=1 SV=2	150	57629	6	5	5	4	3271	1	1	1	692.32	1382.62	2	1382.62	0	0	54.42	0.0033	R	SLNSFGGCLEGSR	G					C:\ProgramData\Matrix Science\Mascot Daemon\MGF\1151 20201203 MA\20201202_MA_AD_1.6754.6754.2.dta
21	K2C78_HUMAN	Keratin, type II cytoskeletal 78 OS=Homo sapiens GN=KRT78 PE=1 SV=2	150	57629	6	5	5	4	3275	1	1	1	692.812	1383.61	2	1383.61	-0.0005	0	57.51	0.0011	R	SLNSFGGCLEGSR	G	Deamidated (NQ)	0.0020000000000.0			C:\ProgramData\Matrix Science\Mascot Daemon\MGF\1151 20201203 MA\20201202_MA_AD_1.7437.7437.2.dta
21	K2C78_HUMAN	Keratin, type II cytoskeletal 78 OS=Homo sapiens GN=KRT78 PE=1 SV=2	150	57629	6	5	5	4	3538	1	1	1	713.365	1424.72	2	1424.71	0.0007	1	57.76	0.0027	R	SSKAEAEALYQTK	Y					C:\ProgramData\Matrix Science\Mascot Daemon\MGF\1151 20201203 MA\20201202_MA_AD_1.2609.2609.2.dta
21	K2C78_HUMAN	Keratin, type II cytoskeletal 78 OS=Homo sapiens GN=KRT78 PE=1 SV=2	150	57629	6	5	5	4	3643	1	1	1	721.881	1441.75	2	1441.75	0.0013	0	70.3	0.00016	R	YLDFSSIITEVR	A					C:\ProgramData\Matrix Science\Mascot Daemon\MGF\1151 20201203 MA\20201202_MA_AD_1.12175.12175.2.dta
21	K2C78_HUMAN	Keratin, type II cytoskeletal 78 OS=Homo sapiens GN=KRT78 PE=1 SV=2	150	57629	6	5	5	4	3871	1	0	0	738.906	1475.8	2	1475.8	-0.0005	1	54.72	0.0065	R	FLEQQNKVLETK	W					C:\ProgramData\Matrix Science\Mascot Daemon\MGF\1151 20201203 MA\20201202_MA_AD_1.4279.4279.2.dta
22	TPM1_LIZAU	Tropomyosin alpha-1 chain OS=Liza aurata PE=1 SV=1	137	32767	5	5	5	5	2347	1	0	0	622.33	1242.65	2	1242.65	0.0001	0	45.86	0.039	R	IQLVEEELDR	A					C:\ProgramData\Matrix Science\Mascot Daemon\MGF\1151 20201203 MA\20201202_MA_AD_1.8270.8270.2.dta
22	TPM1_LIZAU	Tropomyosin alpha-1 chain OS=Liza aurata PE=1 SV=1	137	32767	5	5	5	5	2521	1	1	1	636.346	1270.68	2	1270.68	0.0001	0	69.55	0.00018	K	QLEDDLVALQK	K					C:\ProgramData\Matrix Science\Mascot Daemon\MGF\1151 20201203 MA\20201202_MA_AD_1.9016.9016.2.dta
22	TPM1_LIZAU	Tropomyosin alpha-1 chain OS=Liza aurata PE=1 SV=1	137	32767	5	5	5	5	3473	1	1	1	708.901	1415.79	2	1415.79	0	1	69.41	0.0002	R	LATALTKLEEAEK	A					C:\ProgramData\Matrix Science\Mascot Daemon\MGF\1151 20201203 MA\20201202_MA_AD_1.6606.6606.2.dta
22	TPM1_LIZAU	Tropomyosin alpha-1 chain OS=Liza aurata PE=1 SV=1	137	32767	5	5	5	5	3859	1	0	0	738.844	1475.67	2	1475.67	-0.0001	1	57.47	0.0018	K	LEEAEKAADESER	G					C:\ProgramData\Matrix Science\Mascot Daemon\MGF\1151 20201203 MA\20201202_MA_AD_1.1717.1717.2.dta
22	TPM1_LIZAU	Tropomyosin alpha-1 chain OS=Liza aurata PE=1 SV=1	137	32767	5	5	5	5	4185	1	1	1	765.412	1528.81	2	1528.81	0.0004	1	52.76	0.013	R	SKQLEDDLVALQK	K	Carbamyl (K)	0.0100000000000.0			C:\ProgramData\Matrix Science\Mascot Daemon\MGF\1151 20201203 MA\20201202_MA_AD_1.9722.9722.2.dta
23	KPRP_HUMAN	Keratinocyte proline-rich protein OS=Homo sapiens GN=KPRP PE=1 SV=1	134	67172	5	5	4	4	1339	2	1	1	540.797	1079.58	2	1079.58	-0.0002	0	46.68	0.019	R	CPVEIPPIR	R					C:\ProgramData\Matrix Science\Mascot Daemon\MGF\1151 20201203 MA\20201202_MA_AD_1.7300.7300.2.dta
23	KPRP_HUMAN	Keratinocyte proline-rich protein OS=Homo sapiens GN=KPRP PE=1 SV=1	134	67172	5	5	4	4	1607	1	1	1	561.288	1120.56	2	1120.56	-0.0004	1	51.32	0.013	R	RSEPIYNSR	C					C:\ProgramData\Matrix Science\Mascot Daemon\MGF\1151 20201203 MA\20201202_MA_AD_1.1503.1503.2.dta
23	KPRP_HUMAN	Keratinocyte proline-rich protein OS=Homo sapiens GN=KPRP PE=1 SV=1	134	67172	5	5	4	4	2209	1	1	0	609.784	1217.55	2	1217.55	-0.0003	0	52.26	0.0043	R	IEISSPCCPR	Q					C:\ProgramData\Matrix Science\Mascot Daemon\MGF\1151 20201203 MA\20201202_MA_AD_1.4354.4354.2.dta
23	KPRP_HUMAN	Keratinocyte proline-rich protein OS=Homo sapiens GN=KPRP PE=1 SV=1	134	67172	5	5	4	4	8084	1	1	1	835.018	2502.03	3	2502.03	-0.0011	0	44.44	0.012	R	FSTQCQYQGSYSSCGPQFQSR	A					C:\ProgramData\Matrix Science\Mascot Daemon\MGF\1151 20201203 MA\20201202_MA_AD_1.6585.6585.3.dta
23	KPRP_HUMAN	Keratinocyte proline-rich protein OS=Homo sapiens GN=KPRP PE=1 SV=1	134	67172	5	5	4	4	8085	1	1	1	1252.02	2502.04	2	2502.03	0.0024	0	56.95	0.0007	R	FSTQCQYQGSYSSCGPQFQSR	A					C:\ProgramData\Matrix Science\Mascot Daemon\MGF\1151 20201203 MA\20201202_MA_AD_1.6615.6615.2.dta
24	TRYP_PIG	Trypsin OS=Sus scrofa PE=1 SV=1	114	25078	5	4	2	1	1159	1	1	1	523.285	1044.56	2	1044.56	-0.0005	0	54.06	0.0055	K	LSSPATLNSR	V					C:\ProgramData\Matrix Science\Mascot Daemon\MGF\1151 20201203 MA\20201202_MA_AD_1.3088.3088.2.dta
24	TRYP_PIG	Trypsin OS=Sus scrofa PE=1 SV=1	114	25078	5	4	2	1	1160	1	1	1	523.286	1044.56	2	1044.56	0.0004	0	45.95	0.036	K	LSSPATLNSR	V					C:\ProgramData\Matrix Science\Mascot Daemon\MGF\1151 20201203 MA\20201202_MA_AD_1.2948.2948.2.dta
24	TRYP_PIG	Trypsin OS=Sus scrofa PE=1 SV=1	114	25078	5	4	2	1	1164	1	1	1	523.777	1045.54	2	1045.54	-0.0007	0	44.99	0.049	K	LSSPATLNSR	V	Deamidated (NQ)	0.0000000200.0			C:\ProgramData\Matrix Science\Mascot Daemon\MGF\1151 20201203 MA\20201202_MA_AD_1.3484.3484.2.dta
24	TRYP_PIG	Trypsin OS=Sus scrofa PE=1 SV=1	114	25078	5	4	2	1	1165	1	1	1	523.778	1045.54	2	1045.54	0.0003	0	51.02	0.012	K	LSSPATLNSR	V	Deamidated (NQ)	0.0000000200.0			C:\ProgramData\Matrix Science\Mascot Daemon\MGF\1151 20201203 MA\20201202_MA_AD_1.3600.3600.2.dta
24	TRYP_PIG	Trypsin OS=Sus scrofa PE=1 SV=1	114	25078	5	4	2	1	7587	1	1	1	1142.59	2283.16	2	2283.16	-0.0008	0	47.99	0.056	K	IITHPNFNGNTLDNDIMLIK	L	Deamidated (NQ)	0.00000002000000000000.0			C:\ProgramData\Matrix Science\Mascot Daemon\MGF\1151 20201203 MA\20201202_MA_AD_1.11363.11363.2.dta
25	HORN_HUMAN	Hornerin OS=Homo sapiens GN=HRNR PE=1 SV=2	101	283140	3	3	3	3	1629	1	1	1	563.268	1124.52	2	1124.52	-0.0007	1	50.41	0.0073	R	SSSRGPYESR	S					C:\ProgramData\Matrix Science\Mascot Daemon\MGF\1151 20201203 MA\20201202_MA_AD_1.1324.1324.2.dta
25	HORN_HUMAN	Hornerin OS=Homo sapiens GN=HRNR PE=1 SV=2	101	283140	3	3	3	3	1734	1	1	1	570.749	1139.48	2	1139.48	-0.0003	0	47.66	0.006	R	GSGSGQSPSYGR	H	Deamidated (NQ)	0.000002000000.0			C:\ProgramData\Matrix Science\Mascot Daemon\MGF\1151 20201203 MA\20201202_MA_AD_1.1517.1517.2.dta
25	HORN_HUMAN	Hornerin OS=Homo sapiens GN=HRNR PE=1 SV=2	101	283140	3	3	3	3	3366	1	1	1	699.301	1396.59	2	1396.59	0.0021	0	62.71	0.0002	R	YGQQGSGSGQSPSR	G	2 Deamidated (NQ)	0.00200000020000.0			C:\ProgramData\Matrix Science\Mascot Daemon\MGF\1151 20201203 MA\20201202_MA_AD_1.1495.1495.2.dta
26	TGM1_HUMAN	Protein-glutamine gamma-glutamyltransferase K OS=Homo sapiens GN=TGM1 PE=1 SV=4	87	90529	2	2	2	2	3381	1	1	1	700.346	1398.68	2	1398.68	-0.0002	0	49.69	0.014	R	IYYGTEAQIGER	T					C:\ProgramData\Matrix Science\Mascot Daemon\MGF\1151 20201203 MA\20201202_MA_AD_1.5570.5570.2.dta
26	TGM1_HUMAN	Protein-glutamine gamma-glutamyltransferase K OS=Homo sapiens GN=TGM1 PE=1 SV=4	87	90529	2	2	2	2	4955	1	1	1	835.957	1669.9	2	1669.9	-0.0005	0	69.23	0.00022	K	ILNVGDIGGNETVTLR	Q					C:\ProgramData\Matrix Science\Mascot Daemon\MGF\1151 20201203 MA\20201202_MA_AD_1.10405.10405.2.dta
27	LEG7_HUMAN	Galectin-7 OS=Homo sapiens GN=LGALS7 PE=1 SV=2	85	15123	2	2	2	2	2318	1	1	1	619.817	1237.62	2	1237.62	0.0009	0	53.54	0.0069	R	LDTSEVVFNSK	E					C:\ProgramData\Matrix Science\Mascot Daemon\MGF\1151 20201203 MA\20201202_MA_AD_1.6776.6776.2.dta
27	LEG7_HUMAN	Galectin-7 OS=Homo sapiens GN=LGALS7 PE=1 SV=2	85	15123	2	2	2	2	3923	1	1	1	743.399	1484.78	2	1484.78	-0.0009	0	62.1	0.0012	R	LVEVGGDVQLDSVR	I					C:\ProgramData\Matrix Science\Mascot Daemon\MGF\1151 20201203 MA\20201202_MA_AD_1.8433.8433.2.dta
28	FABP5_HUMAN	Fatty acid-binding protein, epidermal OS=Homo sapiens GN=FABP5 PE=1 SV=3	76	15497	2	2	2	2	5072	1	1	1	848.396	1694.78	2	1694.78	-0.0017	0	46.08	0.039	K	LVVECVMNNVTCTR	I	Deamidated (NQ)	0.00000000200000.0			C:\ProgramData\Matrix Science\Mascot Daemon\MGF\1151 20201203 MA\20201202_MA_AD_1.8090.8090.2.dta
28	FABP5_HUMAN	Fatty acid-binding protein, epidermal OS=Homo sapiens GN=FABP5 PE=1 SV=3	76	15497	2	2	2	2	7937	1	1	1	803.047	2406.12	3	2406.1	0.0177	2	55.29	0.0082	K	TTQFSCTLGEKFEETTADGRK	T	Deamidated (NQ)	0.002000000000000000000.0			C:\ProgramData\Matrix Science\Mascot Daemon\MGF\1151 20201203 MA\20201202_MA_AD_1.7241.7241.3.dta
29	K2C80_HUMAN	Keratin, type II cytoskeletal 80 OS=Homo sapiens GN=KRT80 PE=1 SV=2	73	51007	2	2	2	2	1815	1	1	1	577.77	1153.53	2	1153.53	0	0	56.77	0.0018	R	SLEEAEAYSR	S					C:\ProgramData\Matrix Science\Mascot Daemon\MGF\1151 20201203 MA\20201202_MA_AD_1.3799.3799.2.dta
29	K2C80_HUMAN	Keratin, type II cytoskeletal 80 OS=Homo sapiens GN=KRT80 PE=1 SV=2	73	51007	2	2	2	2	2516	1	1	1	636.297	1270.58	2	1270.58	0.0005	0	52.19	0.0047	R	SAEYGSSLQSSR	S					C:\ProgramData\Matrix Science\Mascot Daemon\MGF\1151 20201203 MA\20201202_MA_AD_1.2383.2383.2.dta
30	FBX50_HUMAN	F-box only protein 50 OS=Homo sapiens GN=NCCRP1 PE=1 SV=1	72	30942	1	1	1	1	2843	1	1	1	660.343	1318.67	2	1318.67	-0.0014	1	71.65	0.00014	R	VTDSSVSVQLRE	-					C:\ProgramData\Matrix Science\Mascot Daemon\MGF\1151 20201203 MA\20201202_MA_AD_1.5209.5209.2.dta
31	MLE1_LIZRA	Myosin light chain 1, skeletal muscle isoform OS=Liza ramada PE=1 SV=1	69	20054	1	1	1	1	2649	1	1	1	647.335	1292.65	2	1292.65	0.0001	0	69.18	0.00022	K	VAYNQIADIMR	A					C:\ProgramData\Matrix Science\Mascot Daemon\MGF\1151 20201203 MA\20201202_MA_AD_1.9884.9884.2.dta
32	CO1A1_BOVIN	Collagen alpha-1(I) chain OS=Bos taurus GN=COL1A1 PE=1 SV=3	68	139880	1	1	1	1	3742	1	1	1	730.35	1458.68	2	1458.69	-0.0006	0	68.34	0.00019	R	GSAGPPGATGFPGAAGR	V	2 Oxidation (P)	0.00000500000500000.0			C:\ProgramData\Matrix Science\Mascot Daemon\MGF\1151 20201203 MA\20201202_MA_AD_1.3461.3461.2.dta
33	MYSS_CYPCA	Myosin heavy chain, fast skeletal muscle OS=Cyprinus carpio PE=2 SV=2	67	222318	2	2	2	2	3940	1	1	1	744.858	1487.7	2	1487.7	0.0017	0	56.9	0.0027	R	IEELEEEIEAER	A					C:\ProgramData\Matrix Science\Mascot Daemon\MGF\1151 20201203 MA\20201202_MA_AD_1.8744.8744.2.dta
33	MYSS_CYPCA	Myosin heavy chain, fast skeletal muscle OS=Cyprinus carpio PE=2 SV=2	67	222318	2	2	2	2	4533	1	1	1	798.383	1594.75	2	1594.75	0.0002	0	48.56	0.026	R	VIDSMQSTLDSEVR	S	Oxidation (M)	0.00004000000000.0			C:\ProgramData\Matrix Science\Mascot Daemon\MGF\1151 20201203 MA\20201202_MA_AD_1.4910.4910.2.dta
34	KPYM_CHICK	Pyruvate kinase PKM OS=Gallus gallus GN=PKM PE=2 SV=2	67	58434	3	3	3	3	103	1	1	1	367.684	733.354	2	733.354	-0.0004	0	43.04	0.011	K	SGMNVAR	L					C:\ProgramData\Matrix Science\Mascot Daemon\MGF\1151 20201203 MA\20201202_MA_AD_1.1525.1525.2.dta
34	KPYM_CHICK	Pyruvate kinase PKM OS=Gallus gallus GN=PKM PE=2 SV=2	67	58434	3	3	3	3	1749	1	1	1	571.309	1140.6	2	1140.6	0.0003	0	44.12	0.038	R	GDLGIEIPAEK	V					C:\ProgramData\Matrix Science\Mascot Daemon\MGF\1151 20201203 MA\20201202_MA_AD_1.8309.8309.2.dta
34	KPYM_CHICK	Pyruvate kinase PKM OS=Gallus gallus GN=PKM PE=2 SV=2	67	58434	3	3	3	3	3108	1	1	1	680.356	1358.7	2	1358.7	0.0006	0	57.37	0.0038	R	NTGIICTIGPASR	S					C:\ProgramData\Matrix Science\Mascot Daemon\MGF\1151 20201203 MA\20201202_MA_AD_1.6592.6592.2.dta
35	PRVB_ESOLU	Parvalbumin beta OS=Esox lucius PE=1 SV=1	66	11440	2	2	2	2	1460	1	1	1	549.777	1097.54	2	1097.54	0.0004	0	50.63	0.008	K	AFYVIDQDK	S					C:\ProgramData\Matrix Science\Mascot Daemon\MGF\1151 20201203 MA\20201202_MA_AD_1.6860.6860.2.dta
35	PRVB_ESOLU	Parvalbumin beta OS=Esox lucius PE=1 SV=1	66	11440	2	2	2	2	2572	1	1	1	640.343	1278.67	2	1278.67	0.0004	0	53.93	0.0067	K	LFLQNFSPSAR	A					C:\ProgramData\Matrix Science\Mascot Daemon\MGF\1151 20201203 MA\20201202_MA_AD_1.9979.9979.2.dta
36	CO1A2_ONCMY	Collagen alpha-2(I) chain OS=Oncorhynchus mykiss GN=col1a2 PE=2 SV=2	66	127364	1	1	1	1	569	1	1	1	441.743	881.471	2	881.472	-0.0004	0	65.78	0.0001	R	LGPAGASGPR	G					C:\ProgramData\Matrix Science\Mascot Daemon\MGF\1151 20201203 MA\20201202_MA_AD_1.1830.1830.2.dta
37	UBIQ_AVESA	Ubiquitin OS=Avena sativa PE=1 SV=1	65	8520	1	1	1	1	3322	1	1	0	695.378	1388.74	2	1388.74	0.0005	1	64.85	0.00069	R	LIFAGKQLEDGR	T	Carbamyl (K)	0.000001000000.0			C:\ProgramData\Matrix Science\Mascot Daemon\MGF\1151 20201203 MA\20201202_MA_AD_1.8839.8839.2.dta
38	ECM1_HUMAN	Extracellular matrix protein 1 OS=Homo sapiens GN=ECM1 PE=1 SV=2	64	62232	1	1	1	1	4711	1	1	1	813.91	1625.81	2	1625.8	0.0001	0	64.28	0.00084	R	QGETLNFLEIGYSR	C					C:\ProgramData\Matrix Science\Mascot Daemon\MGF\1151 20201203 MA\20201202_MA_AD_1.11575.11575.2.dta
39	SLUR2_HUMAN	Secreted Ly-6/uPAR domain-containing protein 2 OS=Homo sapiens GN=SLURP2 PE=1 SV=1	64	10723	1	1	1	1	3556	1	1	1	714.901	1427.79	2	1427.79	-0.0002	0	64.18	0.00067	R	VLSNTEDLPLVTK	M					C:\ProgramData\Matrix Science\Mascot Daemon\MGF\1151 20201203 MA\20201202_MA_AD_1.8428.8428.2.dta
40	TPIS_BOVIN	Triosephosphate isomerase OS=Bos taurus GN=TPI1 PE=2 SV=3	62	26901	1	1	1	1	2883	1	1	1	663.839	1325.66	2	1325.66	-0.0024	0	61.78	0.00098	R	IIYGGSVTGATCK	E					C:\ProgramData\Matrix Science\Mascot Daemon\MGF\1151 20201203 MA\20201202_MA_AD_1.4393.4393.2.dta
41	EF2_BOVIN	Elongation factor 2 OS=Bos taurus GN=EEF2 PE=2 SV=3	60	96276	2	1	2	1	2158	1	1	1	604.755	1207.5	2	1207.5	-0.0005	0	46.38	0.005	K	EGALCEENMR	G					C:\ProgramData\Matrix Science\Mascot Daemon\MGF\1151 20201203 MA\20201202_MA_AD_1.3198.3198.2.dta
41	EF2_BOVIN	Elongation factor 2 OS=Bos taurus GN=EEF2 PE=2 SV=3	60	96276	2	1	2	1	4526	1	1	1	797.885	1593.75	2	1593.76	-0.0011	0	43.61	0.081	R	ETVSEESNVLCLSK	S					C:\ProgramData\Matrix Science\Mascot Daemon\MGF\1151 20201203 MA\20201202_MA_AD_1.7730.7730.2.dta
42	K1C23_HUMAN	Keratin, type I cytoskeletal 23 OS=Homo sapiens GN=KRT23 PE=1 SV=2	60	48272	1	1	1	1	3796	1	1	1	733.352	1464.69	2	1464.69	0.001	0	60.15	0.0015	K	SALENMLSETQSR	Y					C:\ProgramData\Matrix Science\Mascot Daemon\MGF\1151 20201203 MA\20201202_MA_AD_1.9010.9010.2.dta
43	DSC1_HUMAN	Desmocollin-1 OS=Homo sapiens GN=DSC1 PE=1 SV=2	60	101406	1	1	1	1	3174	1	1	1	685.761	1369.51	2	1369.51	0.0005	0	59.9	2.9e-05	R	VCDCSTPSECR	M					C:\ProgramData\Matrix Science\Mascot Daemon\MGF\1151 20201203 MA\20201202_MA_AD_1.1544.1544.2.dta
44	TNNC2_ANGAN	Troponin C, skeletal muscle OS=Anguilla anguilla PE=1 SV=1	58	18120	1	1	1	1	5330	1	1	1	874.379	1746.74	2	1746.74	0.0026	0	58.14	0.00074	K	AAFDMFDTDGGGDISTK	E					C:\ProgramData\Matrix Science\Mascot Daemon\MGF\1151 20201203 MA\20201202_MA_AD_1.10787.10787.2.dta
45	LAMP1_CRIGR	Lysosome-associated membrane glycoprotein 1 OS=Cricetulus griseus GN=LAMP1 PE=2 SV=1	58	44215	1	1	1	1	1808	1	1	1	576.306	1150.6	2	1150.6	-0.0003	0	57.51	0.0028	R	ALQATVGNSYK	C					C:\ProgramData\Matrix Science\Mascot Daemon\MGF\1151 20201203 MA\20201202_MA_AD_1.3174.3174.2.dta
46	CASPE_HUMAN	Caspase-14 OS=Homo sapiens GN=CASP14 PE=1 SV=2	57	27947	1	1	1	1	2220	1	1	1	610.795	1219.58	2	1219.58	-0.0004	0	57.49	0.0023	R	MAEAELVQEGK	A	Oxidation (M)	0.40000000000.0			C:\ProgramData\Matrix Science\Mascot Daemon\MGF\1151 20201203 MA\20201202_MA_AD_1.3031.3031.2.dta
47	ARGI1_BOVIN	Arginase-1 OS=Bos taurus GN=ARG1 PE=2 SV=1	57	35272	1	1	1	1	1571	1	1	1	557.298	1112.58	2	1112.58	-0.0003	0	57.44	0.0015	R	GGVEEGPTVLR	K					C:\ProgramData\Matrix Science\Mascot Daemon\MGF\1151 20201203 MA\20201202_MA_AD_1.4446.4446.2.dta
48	ENO_ALTMD	Enolase OS=Alteromonas mediterranea (strain DSM 17117 / CIP 110805 / LMG 28347 / Deep ecotype) GN=eno PE=3 SV=1	51	45364	1	1	1	1	4288	1	1	1	774.917	1547.82	2	1547.82	0.0001	0	51.31	0.018	K	VQLVGDDLFVTNTK	I					C:\ProgramData\Matrix Science\Mascot Daemon\MGF\1151 20201203 MA\20201202_MA_AD_1.10799.10799.2.dta
49	PSA6_BOVIN	Proteasome subunit alpha type-6 OS=Bos taurus GN=PSMA6 PE=1 SV=1	50	27838	1	1	1	1	2602	1	1	1	643.365	1284.71	2	1284.71	-0.0003	0	50.5	0.012	K	AINQGGLTSVAVR	G					C:\ProgramData\Matrix Science\Mascot Daemon\MGF\1151 20201203 MA\20201202_MA_AD_1.5651.5651.2.dta
50	TGM3_HUMAN	Protein-glutamine gamma-glutamyltransferase E OS=Homo sapiens GN=TGM3 PE=1 SV=4	50	76926	1	1	1	1	4914	1	1	1	831.424	1660.83	2	1660.84	-0.0018	0	49.55	0.03	R	SQGVFQCGPASVIGVR	E					C:\ProgramData\Matrix Science\Mascot Daemon\MGF\1151 20201203 MA\20201202_MA_AD_1.9879.9879.2.dta
51	KLK7_HUMAN	Kallikrein-7 OS=Homo sapiens GN=KLK7 PE=1 SV=1	49	28191	1	1	1	1	3877	1	1	1	739.313	1476.61	2	1476.61	0.0031	0	49.22	0.0027	K	NACNGDSGGPLVCR	G	Deamidated (NQ)	0.00020000000000.0			C:\ProgramData\Matrix Science\Mascot Daemon\MGF\1151 20201203 MA\20201202_MA_AD_1.3429.3429.2.dta
52	POF1B_HUMAN	Protein POF1B OS=Homo sapiens GN=POF1B PE=1 SV=3	48	68878	1	1	1	1	2594	1	1	1	642.336	1282.66	2	1282.66	0.0016	0	48.5	0.017	R	YFGELLADLSR	K					C:\ProgramData\Matrix Science\Mascot Daemon\MGF\1151 20201203 MA\20201202_MA_AD_1.12065.12065.2.dta
53	RL3_VEREI	50S ribosomal protein L3 OS=Verminephrobacter eiseniae (strain EF01-2) GN=rplC PE=3 SV=1	48	23567	1	1	1	1	3481	1	1	1	709.867	1417.72	2	1417.72	-0.0012	0	48.4	0.036	K	AGVQAGEIIQEFR	V	Deamidated (NQ)	0.0002000000000.0			C:\ProgramData\Matrix Science\Mascot Daemon\MGF\1151 20201203 MA\20201202_MA_AD_1.10838.10838.2.dta
54	SPB12_HUMAN	Serpin B12 OS=Homo sapiens GN=SERPINB12 PE=1 SV=1	48	46646	1	1	1	1	3356	1	1	1	697.886	1393.76	2	1393.76	0.0003	1	48.22	0.018	R	IKTDYTLSIANR	L					C:\ProgramData\Matrix Science\Mascot Daemon\MGF\1151 20201203 MA\20201202_MA_AD_1.5954.5954.2.dta
55	EFTU_ACIAC	Elongation factor Tu OS=Acidovorax citrulli (strain AAC00-1) GN=tuf1 PE=3 SV=1	48	43386	1	1	1	1	4499	1	1	1	794.914	1587.81	2	1587.81	0	0	48.13	0.043	K	LAEALDTYIPTPER	A					C:\ProgramData\Matrix Science\Mascot Daemon\MGF\1151 20201203 MA\20201202_MA_AD_1.10267.10267.2.dta
56	ENOA_ANAPL	Alpha-enolase OS=Anas platyrhynchos GN=ENO1 PE=2 SV=2	46	47609	1	1	1	1	3539	1	1	1	713.367	1424.72	2	1424.72	0.0002	0	46.1	0.042	R	YISPDQLADLYK	G					C:\ProgramData\Matrix Science\Mascot Daemon\MGF\1151 20201203 MA\20201202_MA_AD_1.10960.10960.2.dta
57	ACTA_BOVIN	Actin, aortic smooth muscle OS=Bos taurus GN=ACTA2 PE=1 SV=1	46	42381	1	0	1	0	5653	1	1	1	895.949	1789.88	2	1789.88	-0.0005	0	45.78	0.078	K	SYELPDGQVITIGNER	F					C:\ProgramData\Matrix Science\Mascot Daemon\MGF\1151 20201203 MA\20201202_MA_AD_1.10774.10774.2.dta
58	UPP_BOVIN	Uracil phosphoribosyltransferase homolog OS=Bos taurus GN=UPRT PE=2 SV=1	44	33733	1	1	1	1	151	1	1	1	379.724	757.433	2	757.433	0	0	44.2	0.015	R	QIGAQLK	L	Deamidated (NQ)	0.0000200.0			C:\ProgramData\Matrix Science\Mascot Daemon\MGF\1151 20201203 MA\20201202_MA_AD_1.1307.1307.2.dta
59	ALDOC_CARAU	Fructose-bisphosphate aldolase C OS=Carassius auratus GN=aldoc PE=2 SV=2	44	39849	1	0	1	0	1428	1	1	1	546.788	1091.56	2	1091.56	-0.0006	0	44.09	0.064	R	QLLFTADER	M					C:\ProgramData\Matrix Science\Mascot Daemon\MGF\1151 20201203 MA\20201202_MA_AD_1.7360.7360.2.dta
60	JADE3_DANRE	Protein Jade-3 OS=Danio rerio GN=jade3 PE=2 SV=1	44	90584	1	1	1	1	791	1	1	1	477.754	953.493	2	953.493	-0.0001	0	44.04	0.024	K	AGEPGLSPAR	H					C:\ProgramData\Matrix Science\Mascot Daemon\MGF\1151 20201203 MA\20201202_MA_AD_1.2565.2565.2.dta
61	ANXA2_BOVIN	Annexin A2 OS=Bos taurus GN=ANXA2 PE=1 SV=2	44	38873	1	1	1	1	2350	1	1	1	622.815	1243.62	2	1243.62	0	0	44.01	0.051	R	TNQELQEINR	V					C:\ProgramData\Matrix Science\Mascot Daemon\MGF\1151 20201203 MA\20201202_MA_AD_1.3313.3313.2.dta
62	EFTU2_STRAW	Elongation factor Tu 2 OS=Streptomyces avermitilis (strain ATCC 31267 / DSM 46492 / JCM 5070 / NBRC 14893 / NCIMB 12804 / NRRL 8165 / MA-4680) GN=tuf2 PE=3 SV=1	43	41378	1	0	1	0	908	1	1	1	494.775	987.535	2	987.535	0.0002	0	43.1	0.069	R	GTVVTGAVER	G					C:\ProgramData\Matrix Science\Mascot Daemon\MGF\1151 20201203 MA\20201202_MA_AD_1.2449.2449.2.dta
Header	--------------------------------------------------------
Search title	Duck Fish DES (C:\ProgramData\Matrix Science\Mascot Daemon\parameters\Duck_Fish_2.par), submitted from Daemon on DESKTOP-F3KF54J
Timestamp	2022-02-04T15:34:26Z
User	mbdxwmp2
Email	manasij.palchowdhury@postgrad.manchester.ac.uk
Report URI	http://mascot.smith.man.ac.uk/mascot/cgi/master_results.pl?file=../data/20220204/F039485.dat
Peak list data path	\\nasr.man.ac.uk\epsrss$\snapped\replicated\Buckley\MB Lab\MGFs\Manasij_MS_Data\Cheryl_Duck+Fish_Pots\MGF_Files\DES_Extraction\20210122_Duck_Fish_DES_1B.mgf
Peak list format	Mascot generic
Search type	MIS
Mascot version	2.5.1
Database	SwissProt
Fasta file	SwissProt_2018_01.fasta
Total sequences	556568
Total residues	199530821
Sequences after taxonomy filter	556568
Number of queries	4928
Decoy	--------------------------------------------------------
Number of matches above identity threshold in search of real database	65
Number of matches above identity threshold in search of decoy database	3
Number of matches above homology threshold in search of real database	143
Number of matches above homology threshold in search of decoy database	10
Fixed modifications	--------------------------------------------------------
Identifier	Name	Delta	Neutral loss
1	Carbamidomethyl (C)	57.0215
Variable modifications	--------------------------------------------------------
Identifier	Name	Delta	Neutral loss(es)
1	Carbamyl (K)	43.0058
2	Deamidated (NQ)	0.984016
3	Oxidation (K)	15.9949
4	Oxidation (M)	15.9949	0	63.9983
5	Oxidation (P)	15.9949
Search Parameters	--------------------------------------------------------
Taxonomy filter	All entries
Enzyme	Trypsin
Maximum Missed Cleavages	2
Fixed modifications	Carbamidomethyl (C)
Variable modifications	Carbamyl (K),Deamidated (NQ),Oxidation (K),Oxidation (M),Oxidation (P)
Peptide Mass Tolerance	10
Peptide Mass Tolerance Units	ppm
Fragment Mass Tolerance	0.5
Fragment Mass Tolerance Units	Da
Mass values	Monoisotopic
Instrument type	Default
Decoy database also searched	1
Format parameters	--------------------------------------------------------
Significance threshold	0.05
Max. number of hits	0
Use MudPIT protein scoring	1
Ions score cut-off	42
Include same-set proteins	0
Include sub-set proteins	0
Include unassigned	0
Require bold red	1
Use homology threshold	0
Group protein families	0
Re-score using Percolator	0
Show duplicate peptides	1
Protein hits	--------------------------------------------------------
prot_hit_num	prot_acc	prot_desc	prot_score	prot_mass	prot_matches	prot_matches_sig	prot_sequences	prot_sequences_sig	pep_query	pep_rank	pep_isbold	pep_isunique	pep_exp_mz	pep_exp_mr	pep_exp_z	pep_calc_mr	pep_delta	pep_miss	pep_score	pep_expect	pep_res_before	pep_seq	pep_res_after	pep_var_mod	pep_var_mod_pos	pep_summed_mod_pos	pep_local_mod_pos	pep_scan_title
1	TPM1_BOVIN	Tropomyosin alpha-1 chain OS=Bos taurus GN=TPM1 PE=2 SV=1	246	32732	7	7	4	4	1350	1	1	0	622.33	1242.65	2	1242.65	-0.0002	0	59.84	0.0016	R	IQLVEEELDR	A					C:\ProgramData\Matrix Science\Mascot Daemon\MGF\1171 20210126 MC\20210122_MC_D_1B.6902.6902.2.dta
1	TPM1_BOVIN	Tropomyosin alpha-1 chain OS=Bos taurus GN=TPM1 PE=2 SV=1	246	32732	7	7	4	4	1616	1	1	1	666.823	1331.63	2	1331.63	0	0	85.85	3.4e-06	K	ATDAEADVASLNR	R					C:\ProgramData\Matrix Science\Mascot Daemon\MGF\1171 20210126 MC\20210122_MC_D_1B.4367.4367.2.dta
1	TPM1_BOVIN	Tropomyosin alpha-1 chain OS=Bos taurus GN=TPM1 PE=2 SV=1	246	32732	7	7	4	4	1959	1	1	1	730.87	1459.73	2	1459.73	-0.0006	1	60.93	0.0017	K	KATDAEADVASLNR	R					C:\ProgramData\Matrix Science\Mascot Daemon\MGF\1171 20210126 MC\20210122_MC_D_1B.3470.3470.2.dta
1	TPM1_BOVIN	Tropomyosin alpha-1 chain OS=Bos taurus GN=TPM1 PE=2 SV=1	246	32732	7	7	4	4	2010	1	1	0	738.845	1475.67	2	1475.67	0.0005	1	58.94	0.0013	K	LEEAEKAADESER	G					C:\ProgramData\Matrix Science\Mascot Daemon\MGF\1171 20210126 MC\20210122_MC_D_1B.1929.1929.2.dta
1	TPM1_BOVIN	Tropomyosin alpha-1 chain OS=Bos taurus GN=TPM1 PE=2 SV=1	246	32732	7	7	4	4	2070	1	1	1	752.374	1502.73	2	1502.73	0	1	85.32	5.7e-06	K	KATDAEADVASLNR	R	Carbamyl (K)	0.10000000000000.0			C:\ProgramData\Matrix Science\Mascot Daemon\MGF\1171 20210126 MC\20210122_MC_D_1B.4899.4899.2.dta
1	TPM1_BOVIN	Tropomyosin alpha-1 chain OS=Bos taurus GN=TPM1 PE=2 SV=1	246	32732	7	7	4	4	2071	1	1	1	752.374	1502.73	2	1502.73	0.0016	1	53.28	0.0094	K	KATDAEADVASLNR	R	Carbamyl (K)	0.10000000000000.0			C:\ProgramData\Matrix Science\Mascot Daemon\MGF\1171 20210126 MC\20210122_MC_D_1B.5091.5091.2.dta
1	TPM1_BOVIN	Tropomyosin alpha-1 chain OS=Bos taurus GN=TPM1 PE=2 SV=1	246	32732	7	7	4	4	2111	1	1	0	760.347	1518.68	2	1518.68	0.0003	1	61.35	0.00063	K	LEEAEKAADESER	G	Carbamyl (K)	0.0000010000000.0			C:\ProgramData\Matrix Science\Mascot Daemon\MGF\1171 20210126 MC\20210122_MC_D_1B.3069.3069.2.dta
2	PRVA_ESOLU	Parvalbumin alpha OS=Esox lucius PE=1 SV=1	220	11700	7	6	5	4	1803	1	1	1	697.862	1393.71	2	1393.71	0.0001	1	60.56	0.0017	R	DLTDAETKAFLK	A	Carbamyl (K)	0.000000010000.0			C:\ProgramData\Matrix Science\Mascot Daemon\MGF\1171 20210126 MC\20210122_MC_D_1B.8297.8297.2.dta
2	PRVA_ESOLU	Parvalbumin alpha OS=Esox lucius PE=1 SV=1	220	11700	7	6	5	4	1885	1	1	1	712.371	1422.73	2	1422.73	-0.0005	2	43.76	0.08	K	AMSANDVKKVFK	A	2 Carbamyl (K)	0.000000011000.0			C:\ProgramData\Matrix Science\Mascot Daemon\MGF\1171 20210126 MC\20210122_MC_D_1B.7013.7013.2.dta
2	PRVA_ESOLU	Parvalbumin alpha OS=Esox lucius PE=1 SV=1	220	11700	7	6	5	4	1915	1	1	1	719.365	1436.72	2	1436.71	0.0011	1	47.85	0.034	R	DLTDAETKAFLK	A	2 Carbamyl (K)	0.000000010001.0			C:\ProgramData\Matrix Science\Mascot Daemon\MGF\1171 20210126 MC\20210122_MC_D_1B.10013.10013.2.dta
2	PRVA_ESOLU	Parvalbumin alpha OS=Esox lucius PE=1 SV=1	220	11700	7	6	5	4	1992	1	1	1	736.867	1471.72	2	1471.72	0.0008	0	55.3	0.0046	K	IGIDEFETLVHEA	-					C:\ProgramData\Matrix Science\Mascot Daemon\MGF\1171 20210126 MC\20210122_MC_D_1B.9690.9690.2.dta
2	PRVA_ESOLU	Parvalbumin alpha OS=Esox lucius PE=1 SV=1	220	11700	7	6	5	4	1993	1	1	1	736.868	1471.72	2	1471.72	0.0016	0	66.13	0.00039	K	IGIDEFETLVHEA	-					C:\ProgramData\Matrix Science\Mascot Daemon\MGF\1171 20210126 MC\20210122_MC_D_1B.10153.10153.2.dta
2	PRVA_ESOLU	Parvalbumin alpha OS=Esox lucius PE=1 SV=1	220	11700	7	6	5	4	2312	1	1	1	798.879	1595.74	2	1595.74	-0.0001	1	63.8	0.00066	K	SFAADGRDLTDAETK	A					C:\ProgramData\Matrix Science\Mascot Daemon\MGF\1171 20210126 MC\20210122_MC_D_1B.4420.4420.2.dta
2	PRVA_ESOLU	Parvalbumin alpha OS=Esox lucius PE=1 SV=1	220	11700	7	6	5	4	2660	1	1	1	868.915	1735.82	2	1735.82	0.0005	0	81.63	1.4e-05	K	AIDADASGFIEEEELK	F					C:\ProgramData\Matrix Science\Mascot Daemon\MGF\1171 20210126 MC\20210122_MC_D_1B.8738.8738.2.dta
3	K1C10_HUMAN	Keratin, type I cytoskeletal 10 OS=Homo sapiens GN=KRT10 PE=1 SV=6	171	59020	5	5	5	5	945	1	1	0	555.249	1108.48	2	1108.48	0	0	43.54	0.018	K	DAEAWFNEK	S					C:\ProgramData\Matrix Science\Mascot Daemon\MGF\1171 20210126 MC\20210122_MC_D_1B.6947.6947.2.dta
3	K1C10_HUMAN	Keratin, type I cytoskeletal 10 OS=Homo sapiens GN=KRT10 PE=1 SV=6	171	59020	5	5	5	5	1758	1	1	0	691.328	1380.64	2	1380.64	0	0	63.08	0.0006	R	ALEESNYELEGK	I					C:\ProgramData\Matrix Science\Mascot Daemon\MGF\1171 20210126 MC\20210122_MC_D_1B.4446.4446.2.dta
3	K1C10_HUMAN	Keratin, type I cytoskeletal 10 OS=Homo sapiens GN=KRT10 PE=1 SV=6	171	59020	5	5	5	5	1786	1	1	1	695.845	1389.67	2	1389.67	0.0012	0	60.18	0.0016	K	QSLEASLAETEGR	Y					C:\ProgramData\Matrix Science\Mascot Daemon\MGF\1171 20210126 MC\20210122_MC_D_1B.5929.5929.2.dta
3	K1C10_HUMAN	Keratin, type I cytoskeletal 10 OS=Homo sapiens GN=KRT10 PE=1 SV=6	171	59020	5	5	5	5	2593	1	1	1	854.39	1706.77	2	1706.76	0.0014	0	61.41	0.00077	K	GSLGGGFSSGGFSGGSFSR	G					C:\ProgramData\Matrix Science\Mascot Daemon\MGF\1171 20210126 MC\20210122_MC_D_1B.7467.7467.2.dta
3	K1C10_HUMAN	Keratin, type I cytoskeletal 10 OS=Homo sapiens GN=KRT10 PE=1 SV=6	171	59020	5	5	5	5	4133	1	1	1	1172	2341.98	2	2341.98	0.0027	0	67.81	7e-05	R	GSSGGGCFGGSSGGYGGLGGFGGGSFR	G					C:\ProgramData\Matrix Science\Mascot Daemon\MGF\1171 20210126 MC\20210122_MC_D_1B.8618.8618.2.dta
4	K1C9_HUMAN	Keratin, type I cytoskeletal 9 OS=Homo sapiens GN=KRT9 PE=1 SV=3	163	62255	5	5	4	4	845	1	1	1	541.251	1080.49	2	1080.49	0	0	57.39	0.0011	K	STMQELNSR	L	Oxidation (M)	0.004000000.0			C:\ProgramData\Matrix Science\Mascot Daemon\MGF\1171 20210126 MC\20210122_MC_D_1B.1590.1590.2.dta
4	K1C9_HUMAN	Keratin, type I cytoskeletal 9 OS=Homo sapiens GN=KRT9 PE=1 SV=3	163	62255	5	5	4	4	1088	1	1	1	579.299	1156.58	2	1156.58	0.0004	0	44.45	0.034	R	QGVDADINGLR	Q					C:\ProgramData\Matrix Science\Mascot Daemon\MGF\1171 20210126 MC\20210122_MC_D_1B.5075.5075.2.dta
4	K1C9_HUMAN	Keratin, type I cytoskeletal 9 OS=Homo sapiens GN=KRT9 PE=1 SV=3	163	62255	5	5	4	4	1091	1	1	1	579.791	1157.57	2	1157.57	-0.0004	0	42.36	0.058	R	QGVDADINGLR	Q	Deamidated (NQ)	0.00000002000.0			C:\ProgramData\Matrix Science\Mascot Daemon\MGF\1171 20210126 MC\20210122_MC_D_1B.4806.4806.2.dta
4	K1C9_HUMAN	Keratin, type I cytoskeletal 9 OS=Homo sapiens GN=KRT9 PE=1 SV=3	163	62255	5	5	4	4	1320	1	1	1	618.268	1234.52	2	1234.52	0.0001	0	59.1	0.00037	R	FSSSSGYGGGSSR	V					C:\ProgramData\Matrix Science\Mascot Daemon\MGF\1171 20210126 MC\20210122_MC_D_1B.1927.1927.2.dta
4	K1C9_HUMAN	Keratin, type I cytoskeletal 9 OS=Homo sapiens GN=KRT9 PE=1 SV=3	163	62255	5	5	4	4	2806	1	1	1	896.367	1790.72	2	1790.72	-0.0018	0	80.03	1.4e-06	R	GGSGGSYGGGGSGGGYGGGSGSR	G					C:\ProgramData\Matrix Science\Mascot Daemon\MGF\1171 20210126 MC\20210122_MC_D_1B.1781.1781.2.dta
5	K2C1_HUMAN	Keratin, type II cytoskeletal 1 OS=Homo sapiens GN=KRT1 PE=1 SV=6	163	66170	6	6	6	6	384	1	1	1	437.753	873.491	2	873.492	-0.0008	0	48.66	0.019	R	SLVNLGGSK	S					C:\ProgramData\Matrix Science\Mascot Daemon\MGF\1171 20210126 MC\20210122_MC_D_1B.3959.3959.2.dta
5	K2C1_HUMAN	Keratin, type II cytoskeletal 1 OS=Homo sapiens GN=KRT1 PE=1 SV=6	163	66170	6	6	6	6	1541	1	1	0	651.863	1301.71	2	1301.71	0.0028	0	73.39	8.3e-05	R	SLDLDSIIAEVK	A					C:\ProgramData\Matrix Science\Mascot Daemon\MGF\1171 20210126 MC\20210122_MC_D_1B.10163.10163.2.dta
5	K2C1_HUMAN	Keratin, type II cytoskeletal 1 OS=Homo sapiens GN=KRT1 PE=1 SV=6	163	66170	6	6	6	6	1631	1	1	1	670.838	1339.66	2	1339.66	-0.0002	1	52.49	0.0078	K	SKAEAESLYQSK	Y					C:\ProgramData\Matrix Science\Mascot Daemon\MGF\1171 20210126 MC\20210122_MC_D_1B.2285.2285.2.dta
5	K2C1_HUMAN	Keratin, type II cytoskeletal 1 OS=Homo sapiens GN=KRT1 PE=1 SV=6	163	66170	6	6	6	6	2001	1	1	1	738.379	1474.74	2	1474.74	0.0021	0	63.98	0.00094	K	WELLQQVDTSTR	T					C:\ProgramData\Matrix Science\Mascot Daemon\MGF\1171 20210126 MC\20210122_MC_D_1B.8607.8607.2.dta
5	K2C1_HUMAN	Keratin, type II cytoskeletal 1 OS=Homo sapiens GN=KRT1 PE=1 SV=6	163	66170	6	6	6	6	2002	1	1	0	738.396	1474.78	2	1474.78	-0.0002	0	49.19	0.026	R	FLEQQNQVLQTK	W					C:\ProgramData\Matrix Science\Mascot Daemon\MGF\1171 20210126 MC\20210122_MC_D_1B.5053.5053.2.dta
5	K2C1_HUMAN	Keratin, type II cytoskeletal 1 OS=Homo sapiens GN=KRT1 PE=1 SV=6	163	66170	6	6	6	6	2732	1	1	1	883.371	1764.73	2	1764.73	0.0008	0	63.31	0.00013	R	FSSCGGGGGSFGAGGGFGSR	S					C:\ProgramData\Matrix Science\Mascot Daemon\MGF\1171 20210126 MC\20210122_MC_D_1B.5261.5261.2.dta
6	CH60_VARPS	60 kDa chaperonin OS=Variovorax paradoxus (strain S110) GN=groL PE=3 SV=1	156	57385	8	8	8	8	258	1	1	0	414.271	826.528	2	826.528	0	0	47.36	0.0033	K	LAGGVAVIK	V					C:\ProgramData\Matrix Science\Mascot Daemon\MGF\1171 20210126 MC\20210122_MC_D_1B.3769.3769.2.dta
6	CH60_VARPS	60 kDa chaperonin OS=Variovorax paradoxus (strain S110) GN=groL PE=3 SV=1	156	57385	8	8	8	8	670	1	1	0	506.264	1010.51	2	1010.51	-0.0002	0	47.65	0.013	R	VEDALHATR	A					C:\ProgramData\Matrix Science\Mascot Daemon\MGF\1171 20210126 MC\20210122_MC_D_1B.1809.1809.2.dta
6	CH60_VARPS	60 kDa chaperonin OS=Variovorax paradoxus (strain S110) GN=groL PE=3 SV=1	156	57385	8	8	8	8	733	1	1	0	517.763	1033.51	2	1033.51	-0.0003	0	44.08	0.058	K	VGAATEVEMK	E					C:\ProgramData\Matrix Science\Mascot Daemon\MGF\1171 20210126 MC\20210122_MC_D_1B.2887.2887.2.dta
6	CH60_VARPS	60 kDa chaperonin OS=Variovorax paradoxus (strain S110) GN=groL PE=3 SV=1	156	57385	8	8	8	8	1102	1	1	1	580.821	1159.63	2	1159.63	0.0007	1	46.66	0.041	K	LIADAMDKVGK	E					C:\ProgramData\Matrix Science\Mascot Daemon\MGF\1171 20210126 MC\20210122_MC_D_1B.4083.4083.2.dta
6	CH60_VARPS	60 kDa chaperonin OS=Variovorax paradoxus (strain S110) GN=groL PE=3 SV=1	156	57385	8	8	8	8	1276	1	1	0	610.325	1218.64	2	1218.64	0	1	54.74	0.0073	M	AAKDVVFGGEAR	A					C:\ProgramData\Matrix Science\Mascot Daemon\MGF\1171 20210126 MC\20210122_MC_D_1B.3026.3026.2.dta
6	CH60_VARPS	60 kDa chaperonin OS=Variovorax paradoxus (strain S110) GN=groL PE=3 SV=1	156	57385	8	8	8	8	1679	1	1	0	679.379	1356.74	2	1356.74	-0.0002	0	66.82	0.00032	R	MVEGVNILANAVK	V					C:\ProgramData\Matrix Science\Mascot Daemon\MGF\1171 20210126 MC\20210122_MC_D_1B.8745.8745.2.dta
6	CH60_VARPS	60 kDa chaperonin OS=Variovorax paradoxus (strain S110) GN=groL PE=3 SV=1	156	57385	8	8	8	8	2233	1	1	0	784.445	1566.87	2	1566.87	0.0018	0	42.6	0.051	R	AAVEEGVVAGGGVALLR	A					C:\ProgramData\Matrix Science\Mascot Daemon\MGF\1171 20210126 MC\20210122_MC_D_1B.8158.8158.2.dta
6	CH60_VARPS	60 kDa chaperonin OS=Variovorax paradoxus (strain S110) GN=groL PE=3 SV=1	156	57385	8	8	8	8	2538	1	1	0	841.897	1681.78	2	1681.78	0.0003	1	47.84	0.027	R	VQIEEATSDYDREK	L					C:\ProgramData\Matrix Science\Mascot Daemon\MGF\1171 20210126 MC\20210122_MC_D_1B.3555.3555.2.dta
7	TPM1_LIZAU	Tropomyosin alpha-1 chain OS=Liza aurata PE=1 SV=1	153	32767	6	5	5	4	1350	1	0	0	622.33	1242.65	2	1242.65	-0.0002	0	59.84	0.0016	R	IQLVEEELDR	A					C:\ProgramData\Matrix Science\Mascot Daemon\MGF\1171 20210126 MC\20210122_MC_D_1B.6902.6902.2.dta
7	TPM1_LIZAU	Tropomyosin alpha-1 chain OS=Liza aurata PE=1 SV=1	153	32767	6	5	5	4	1866	1	1	1	708.9	1415.79	2	1415.79	-0.0006	1	52.56	0.0094	R	LATALTKLEEAEK	A					C:\ProgramData\Matrix Science\Mascot Daemon\MGF\1171 20210126 MC\20210122_MC_D_1B.5644.5644.2.dta
7	TPM1_LIZAU	Tropomyosin alpha-1 chain OS=Liza aurata PE=1 SV=1	153	32767	6	5	5	4	2010	1	0	0	738.845	1475.67	2	1475.67	0.0005	1	58.94	0.0013	K	LEEAEKAADESER	G					C:\ProgramData\Matrix Science\Mascot Daemon\MGF\1171 20210126 MC\20210122_MC_D_1B.1929.1929.2.dta
7	TPM1_LIZAU	Tropomyosin alpha-1 chain OS=Liza aurata PE=1 SV=1	153	32767	6	5	5	4	2111	1	0	0	760.347	1518.68	2	1518.68	0.0003	1	61.35	0.00063	K	LEEAEKAADESER	G	Carbamyl (K)	0.0000010000000.0			C:\ProgramData\Matrix Science\Mascot Daemon\MGF\1171 20210126 MC\20210122_MC_D_1B.3069.3069.2.dta
7	TPM1_LIZAU	Tropomyosin alpha-1 chain OS=Liza aurata PE=1 SV=1	153	32767	6	5	5	4	2134	1	1	1	765.412	1528.81	2	1528.81	-0.0005	1	63.17	0.0011	R	SKQLEDDLVALQK	K	Carbamyl (K)	0.0100000000000.0			C:\ProgramData\Matrix Science\Mascot Daemon\MGF\1171 20210126 MC\20210122_MC_D_1B.8069.8069.2.dta
7	TPM1_LIZAU	Tropomyosin alpha-1 chain OS=Liza aurata PE=1 SV=1	153	32767	6	5	5	4	2188	1	1	1	518.251	1551.73	3	1551.73	0.0003	0	42.54	0.099	K	TIDDLEDELYAQK	L					C:\ProgramData\Matrix Science\Mascot Daemon\MGF\1171 20210126 MC\20210122_MC_D_1B.8657.8657.3.dta
8	K22E_HUMAN	Keratin, type II cytoskeletal 2 epidermal OS=Homo sapiens GN=KRT2 PE=1 SV=2	109	65678	3	3	3	3	2002	1	0	0	738.396	1474.78	2	1474.78	-0.0002	0	49.19	0.026	R	FLEQQNQVLQTK	W					C:\ProgramData\Matrix Science\Mascot Daemon\MGF\1171 20210126 MC\20210122_MC_D_1B.5053.5053.2.dta
8	K22E_HUMAN	Keratin, type II cytoskeletal 2 epidermal OS=Homo sapiens GN=KRT2 PE=1 SV=2	109	65678	3	3	3	3	2666	1	1	1	870.855	1739.69	2	1739.7	-0.0038	0	67.9	2e-05	R	GSSSGGGYSSGSSSYGSGGR	Q					C:\ProgramData\Matrix Science\Mascot Daemon\MGF\1171 20210126 MC\20210122_MC_D_1B.1842.1842.2.dta
8	K22E_HUMAN	Keratin, type II cytoskeletal 2 epidermal OS=Homo sapiens GN=KRT2 PE=1 SV=2	109	65678	3	3	3	3	2670	1	1	1	871.378	1740.74	2	1740.74	0.0003	0	51.52	0.0033	R	GGSGGGGSISGGGYGSGGGSGGR	Y					C:\ProgramData\Matrix Science\Mascot Daemon\MGF\1171 20210126 MC\20210122_MC_D_1B.2025.2025.2.dta
9	CO1A1_BOVIN	Collagen alpha-1(I) chain OS=Bos taurus GN=COL1A1 PE=1 SV=3	103	139880	1	1	1	1	1954	1	1	1	730.35	1458.69	2	1458.69	0.0008	0	102.82	6.7e-08	R	GSAGPPGATGFPGAAGR	V	2 Oxidation (P)	0.00000500000500000.0			C:\ProgramData\Matrix Science\Mascot Daemon\MGF\1171 20210126 MC\20210122_MC_D_1B.3247.3247.2.dta
10	K2C6A_HUMAN	Keratin, type II cytoskeletal 6A OS=Homo sapiens GN=KRT6A PE=1 SV=3	102	60293	2	2	2	2	1116	1	1	0	583.295	1164.58	2	1164.58	-0.001	0	67.15	0.0003	K	YEELQVTAGR	H					C:\ProgramData\Matrix Science\Mascot Daemon\MGF\1171 20210126 MC\20210122_MC_D_1B.4144.4144.2.dta
10	K2C6A_HUMAN	Keratin, type II cytoskeletal 6A OS=Homo sapiens GN=KRT6A PE=1 SV=3	102	60293	2	2	2	2	1932	1	1	1	724.391	1446.77	2	1446.77	-0.0011	0	71.41	0.00014	R	AIGGGLSSVGGGSSTIK	Y					C:\ProgramData\Matrix Science\Mascot Daemon\MGF\1171 20210126 MC\20210122_MC_D_1B.4928.4928.2.dta
11	K1C17_HUMAN	Keratin, type I cytoskeletal 17 OS=Homo sapiens GN=KRT17 PE=1 SV=2	96	48361	3	3	3	3	715	1	1	1	515.301	1028.59	2	1028.59	0.0001	0	46.99	0.016	R	VLDELTLAR	A					C:\ProgramData\Matrix Science\Mascot Daemon\MGF\1171 20210126 MC\20210122_MC_D_1B.6881.6881.2.dta
11	K1C17_HUMAN	Keratin, type I cytoskeletal 17 OS=Homo sapiens GN=KRT17 PE=1 SV=2	96	48361	3	3	3	3	732	1	1	1	517.756	1033.5	2	1033.5	-0.0002	0	63.64	0.00049	R	LSGGLGAGSCR	L					C:\ProgramData\Matrix Science\Mascot Daemon\MGF\1171 20210126 MC\20210122_MC_D_1B.2364.2364.2.dta
11	K1C17_HUMAN	Keratin, type I cytoskeletal 17 OS=Homo sapiens GN=KRT17 PE=1 SV=2	96	48361	3	3	3	3	1688	1	1	1	681.349	1360.68	2	1360.68	0.0003	0	54.71	0.0073	R	EVATNSELVQSGK	S					C:\ProgramData\Matrix Science\Mascot Daemon\MGF\1171 20210126 MC\20210122_MC_D_1B.2876.2876.2.dta
12	EFTU_POLAQ	Elongation factor Tu OS=Polynucleobacter asymbioticus (strain DSM 18221 / CIP 109841 / QLW-P1DMWA-1) GN=tuf1 PE=3 SV=1	91	43214	3	2	3	2	1230	1	1	1	601.271	1200.53	2	1200.53	-0.0002	0	49.49	0.0047	K	TTCTGVEMFR	K					C:\ProgramData\Matrix Science\Mascot Daemon\MGF\1171 20210126 MC\20210122_MC_D_1B.5276.5276.2.dta
12	EFTU_POLAQ	Elongation factor Tu OS=Polynucleobacter asymbioticus (strain DSM 18221 / CIP 109841 / QLW-P1DMWA-1) GN=tuf1 PE=3 SV=1	91	43214	3	2	3	2	1654	1	1	1	675.315	1348.62	2	1348.61	0.0006	0	68.06	0.00014	K	AYDQIDAAPEEK	A					C:\ProgramData\Matrix Science\Mascot Daemon\MGF\1171 20210126 MC\20210122_MC_D_1B.3686.3686.2.dta
12	EFTU_POLAQ	Elongation factor Tu OS=Polynucleobacter asymbioticus (strain DSM 18221 / CIP 109841 / QLW-P1DMWA-1) GN=tuf1 PE=3 SV=1	91	43214	3	2	3	2	2293	1	1	1	794.915	1587.81	2	1587.81	0.0003	0	44.19	0.11	K	LAEALDTYIPTPER	A					C:\ProgramData\Matrix Science\Mascot Daemon\MGF\1171 20210126 MC\20210122_MC_D_1B.8528.8528.2.dta
13	G3P1_DROME	Glyceraldehyde-3-phosphate dehydrogenase 1 OS=Drosophila melanogaster GN=Gapdh1 PE=2 SV=2	79	35499	1	1	1	1	2054	1	1	1	748.428	1494.84	2	1494.84	-0.0002	0	79.05	9.6e-06	R	VPTPNVSVVDLTVR	L					C:\ProgramData\Matrix Science\Mascot Daemon\MGF\1171 20210126 MC\20210122_MC_D_1B.8581.8581.2.dta
14	TRYP_PIG	Trypsin OS=Sus scrofa PE=1 SV=1	70	25078	3	3	2	2	755	1	1	1	523.285	1044.56	2	1044.56	-0.0002	0	46.01	0.035	K	LSSPATLNSR	V					C:\ProgramData\Matrix Science\Mascot Daemon\MGF\1171 20210126 MC\20210122_MC_D_1B.2900.2900.2.dta
14	TRYP_PIG	Trypsin OS=Sus scrofa PE=1 SV=1	70	25078	3	3	2	2	756	1	1	1	523.778	1045.54	2	1045.54	0.0001	0	45.68	0.042	K	LSSPATLNSR	V	Deamidated (NQ)	0.0000000200.0			C:\ProgramData\Matrix Science\Mascot Daemon\MGF\1171 20210126 MC\20210122_MC_D_1B.3314.3314.2.dta
14	TRYP_PIG	Trypsin OS=Sus scrofa PE=1 SV=1	70	25078	3	3	2	2	3841	1	1	1	737.706	2210.1	3	2210.1	-0.0002	0	53.38	0.016	R	LGEHNIDVLEGNEQFINAAK	I					C:\ProgramData\Matrix Science\Mascot Daemon\MGF\1171 20210126 MC\20210122_MC_D_1B.8322.8322.3.dta
15	ALF_YEAST	Fructose-bisphosphate aldolase OS=Saccharomyces cerevisiae (strain ATCC 204508 / S288c) GN=FBA1 PE=1 SV=3	65	39881	1	1	1	1	1274	1	1	1	609.801	1217.59	2	1217.59	-0.0017	0	64.97	0.00045	K	GISNEGQNASIK	G	Deamidated (NQ)	0.000000020000.0			C:\ProgramData\Matrix Science\Mascot Daemon\MGF\1171 20210126 MC\20210122_MC_D_1B.2458.2458.2.dta
16	RORB_HUMAN	Nuclear receptor ROR-beta OS=Homo sapiens GN=RORB PE=1 SV=3	58	54269	1	1	1	1	187	1	1	1	400.748	799.48	2	799.48	0.0001	0	58.39	0.00055	R	IAQNIIK	S	Deamidated (NQ)	0.0002000.0			C:\ProgramData\Matrix Science\Mascot Daemon\MGF\1171 20210126 MC\20210122_MC_D_1B.4059.4059.2.dta
17	ENOA_THUAL	Alpha-enolase OS=Thunnus albacares GN=ENO1 PE=1 SV=1	53	47505	1	1	1	1	1220	1	1	1	598.316	1194.62	2	1194.62	0.0001	1	52.81	0.008	R	LAKYNQLMR	I	Carbamyl (K); Oxidation (M)	0.001000040.0			C:\ProgramData\Matrix Science\Mascot Daemon\MGF\1171 20210126 MC\20210122_MC_D_1B.3645.3645.2.dta
18	RL5_VARPS	50S ribosomal protein L5 OS=Variovorax paradoxus (strain S110) GN=rplE PE=3 SV=1	50	20142	1	1	1	1	1094	1	1	1	579.822	1157.63	2	1157.63	0.0003	0	49.61	0.021	K	VLDNAVADLTK	I					C:\ProgramData\Matrix Science\Mascot Daemon\MGF\1171 20210126 MC\20210122_MC_D_1B.6637.6637.2.dta
19	PRVB_ESOLU	Parvalbumin beta OS=Esox lucius PE=1 SV=1	49	11440	1	1	1	1	1469	1	1	1	640.343	1278.67	2	1278.67	0.0002	0	49.05	0.021	K	LFLQNFSPSAR	A					C:\ProgramData\Matrix Science\Mascot Daemon\MGF\1171 20210126 MC\20210122_MC_D_1B.8264.8264.2.dta
20	UBIQ_AVESA	Ubiquitin OS=Avena sativa PE=1 SV=1	49	8520	1	1	1	1	1784	1	1	0	695.378	1388.74	2	1388.74	0.0006	1	48.93	0.027	R	LIFAGKQLEDGR	T	Carbamyl (K)	0.000001000000.0			C:\ProgramData\Matrix Science\Mascot Daemon\MGF\1171 20210126 MC\20210122_MC_D_1B.7351.7351.2.dta
21	UBA4_LODEL	Adenylyltransferase and sulfurtransferase UBA4 OS=Lodderomyces elongisporus (strain ATCC 11503 / CBS 2605 / JCM 1781 / NBRC 1676 / NRRL YB-4239) GN=UBA4 PE=3 SV=1	48	51437	1	1	1	1	2028	1	1	1	744.857	1487.7	2	1487.7	0.0012	0	47.64	0.022	R	IQQLENENEQLK	A	3 Deamidated (NQ)	0.022000000200.0			C:\ProgramData\Matrix Science\Mascot Daemon\MGF\1171 20210126 MC\20210122_MC_D_1B.7266.7266.2.dta
22	NDK_STRPI	Nucleoside diphosphate kinase OS=Streptococcus pneumoniae (strain Hungary19A-6) GN=ndk PE=3 SV=1	47	15430	1	1	1	1	675	1	1	1	507.309	1012.6	2	1012.6	0	1	47.4	0.0081	R	GLVGEVLKR	I	Carbamyl (K)	0.000000010.0			C:\ProgramData\Matrix Science\Mascot Daemon\MGF\1171 20210126 MC\20210122_MC_D_1B.5527.5527.2.dta
23	KPYM_CHICK	Pyruvate kinase PKM OS=Gallus gallus GN=PKM PE=2 SV=2	47	58434	1	1	1	1	1683	1	1	1	680.356	1358.7	2	1358.7	0.0006	0	46.8	0.043	R	NTGIICTIGPASR	S					C:\ProgramData\Matrix Science\Mascot Daemon\MGF\1171 20210126 MC\20210122_MC_D_1B.5600.5600.2.dta
24	TNNC2_HUMAN	Troponin C, skeletal muscle OS=Homo sapiens GN=TNNC2 PE=1 SV=2	47	18167	1	1	1	1	2033	1	1	1	745.348	1488.68	2	1488.68	0.0004	0	46.66	0.024	R	SYLSEEMIAEFK	A	Carbamyl (K)	0.000000000001.0			C:\ProgramData\Matrix Science\Mascot Daemon\MGF\1171 20210126 MC\20210122_MC_D_1B.9437.9437.2.dta
25	RPOC_VARPS	DNA-directed RNA polymerase subunit beta~ OS=Variovorax paradoxus (strain S110) GN=rpoC PE=3 SV=1	44	155469	1	0	1	0	1451	1	1	1	637.335	1272.66	2	1272.66	-0.0006	0	43.73	0.088	R	ALDANEVELTAK	V					C:\ProgramData\Matrix Science\Mascot Daemon\MGF\1171 20210126 MC\20210122_MC_D_1B.5303.5303.2.dta
26	ACTA_BOVIN	Actin, aortic smooth muscle OS=Bos taurus GN=ACTA2 PE=1 SV=1	42	42381	1	1	1	1	596	1	1	1	488.728	975.441	2	975.441	-0.0001	0	42.15	0.028	K	AGFAGDDAPR	A					C:\ProgramData\Matrix Science\Mascot Daemon\MGF\1171 20210126 MC\20210122_MC_D_1B.2621.2621.2.dta
27	CO1A2_ONCMY	Collagen alpha-2(I) chain OS=Oncorhynchus mykiss GN=col1a2 PE=2 SV=2	42	127364	1	1	1	1	553	1	1	1	476.746	951.477	2	951.477	-0.0002	0	42.08	0.055	R	TGPPGPTGPR	G	Oxidation (P)	0.0005000000.0			C:\ProgramData\Matrix Science\Mascot Daemon\MGF\1171 20210126 MC\20210122_MC_D_1B.1614.1614.2.dta
Header	--------------------------------------------------------
Search title	Duck Fish DES (C:\ProgramData\Matrix Science\Mascot Daemon\parameters\Duck_Fish_2.par), submitted from Daemon on DESKTOP-F3KF54J
Timestamp	2022-02-04T15:38:06Z
User	mbdxwmp2
Email	manasij.palchowdhury@postgrad.manchester.ac.uk
Report URI	http://mascot.smith.man.ac.uk/mascot/cgi/master_results.pl?file=../data/20220204/F039486.dat
Peak list data path	\\nasr.man.ac.uk\epsrss$\snapped\replicated\Buckley\MB Lab\MGFs\Manasij_MS_Data\Cheryl_Duck+Fish_Pots\MGF_Files\DES_Extraction\20210122_Duck_Fish_DES_1C.mgf
Peak list format	Mascot generic
Search type	MIS
Mascot version	2.5.1
Database	SwissProt
Fasta file	SwissProt_2018_01.fasta
Total sequences	556568
Total residues	199530821
Sequences after taxonomy filter	556568
Number of queries	4544
Decoy	--------------------------------------------------------
Number of matches above identity threshold in search of real database	53
Number of matches above identity threshold in search of decoy database	2
Number of matches above homology threshold in search of real database	102
Number of matches above homology threshold in search of decoy database	4
Fixed modifications	--------------------------------------------------------
Identifier	Name	Delta	Neutral loss
1	Carbamidomethyl (C)	57.0215
Variable modifications	--------------------------------------------------------
Identifier	Name	Delta	Neutral loss(es)
1	Carbamyl (K)	43.0058
2	Deamidated (NQ)	0.984016
3	Oxidation (K)	15.9949
4	Oxidation (M)	15.9949	0	63.9983
5	Oxidation (P)	15.9949
Search Parameters	--------------------------------------------------------
Taxonomy filter	All entries
Enzyme	Trypsin
Maximum Missed Cleavages	2
Fixed modifications	Carbamidomethyl (C)
Variable modifications	Carbamyl (K),Deamidated (NQ),Oxidation (K),Oxidation (M),Oxidation (P)
Peptide Mass Tolerance	10
Peptide Mass Tolerance Units	ppm
Fragment Mass Tolerance	0.5
Fragment Mass Tolerance Units	Da
Mass values	Monoisotopic
Instrument type	Default
Decoy database also searched	1
Format parameters	--------------------------------------------------------
Significance threshold	0.05
Max. number of hits	0
Use MudPIT protein scoring	1
Ions score cut-off	42
Include same-set proteins	0
Include sub-set proteins	0
Include unassigned	0
Require bold red	1
Use homology threshold	0
Group protein families	0
Re-score using Percolator	0
Show duplicate peptides	1
Protein hits	--------------------------------------------------------
prot_hit_num	prot_acc	prot_desc	prot_score	prot_mass	prot_matches	prot_matches_sig	prot_sequences	prot_sequences_sig	pep_query	pep_rank	pep_isbold	pep_isunique	pep_exp_mz	pep_exp_mr	pep_exp_z	pep_calc_mr	pep_delta	pep_miss	pep_score	pep_expect	pep_res_before	pep_seq	pep_res_after	pep_var_mod	pep_var_mod_pos	pep_summed_mod_pos	pep_local_mod_pos	pep_scan_title
1	PRVA_ESOLU	Parvalbumin alpha OS=Esox lucius PE=1 SV=1	187	11700	5	4	3	3	1500	1	1	1	697.862	1393.71	2	1393.71	0.0001	1	42.64	0.1	R	DLTDAETKAFLK	A	Carbamyl (K)	0.000000010000.0			C:\ProgramData\Matrix Science\Mascot Daemon\MGF\1171 20210126 MC\20210122_MC_D_1C.7885.7885.2.dta
1	PRVA_ESOLU	Parvalbumin alpha OS=Esox lucius PE=1 SV=1	187	11700	5	4	3	3	1581	1	1	1	719.366	1436.72	2	1436.71	0.0038	1	54.45	0.0071	R	DLTDAETKAFLK	A	2 Carbamyl (K)	0.000000010001.0			C:\ProgramData\Matrix Science\Mascot Daemon\MGF\1171 20210126 MC\20210122_MC_D_1C.9655.9655.2.dta
1	PRVA_ESOLU	Parvalbumin alpha OS=Esox lucius PE=1 SV=1	187	11700	5	4	3	3	1651	1	1	1	736.869	1471.72	2	1471.72	0.0029	0	61.74	0.0011	K	IGIDEFETLVHEA	-					C:\ProgramData\Matrix Science\Mascot Daemon\MGF\1171 20210126 MC\20210122_MC_D_1C.11788.11788.2.dta
1	PRVA_ESOLU	Parvalbumin alpha OS=Esox lucius PE=1 SV=1	187	11700	5	4	3	3	1652	1	1	1	736.869	1471.72	2	1471.72	0.004	0	74.4	6.4e-05	K	IGIDEFETLVHEA	-					C:\ProgramData\Matrix Science\Mascot Daemon\MGF\1171 20210126 MC\20210122_MC_D_1C.9805.9805.2.dta
1	PRVA_ESOLU	Parvalbumin alpha OS=Esox lucius PE=1 SV=1	187	11700	5	4	3	3	2268	1	1	1	868.915	1735.82	2	1735.82	0.0001	0	94.38	7.8e-07	K	AIDADASGFIEEEELK	F					C:\ProgramData\Matrix Science\Mascot Daemon\MGF\1171 20210126 MC\20210122_MC_D_1C.8347.8347.2.dta
2	TPM1_BOVIN	Tropomyosin alpha-1 chain OS=Bos taurus GN=TPM1 PE=2 SV=1	169	32732	6	5	4	4	1138	1	1	0	622.33	1242.65	2	1242.65	-0.0001	0	56.28	0.0036	R	IQLVEEELDR	A					C:\ProgramData\Matrix Science\Mascot Daemon\MGF\1171 20210126 MC\20210122_MC_D_1C.6533.6533.2.dta
2	TPM1_BOVIN	Tropomyosin alpha-1 chain OS=Bos taurus GN=TPM1 PE=2 SV=1	169	32732	6	5	4	4	1343	1	1	1	666.823	1331.63	2	1331.63	0.0004	0	73.69	5.6e-05	K	ATDAEADVASLNR	R					C:\ProgramData\Matrix Science\Mascot Daemon\MGF\1171 20210126 MC\20210122_MC_D_1C.4116.4116.2.dta
2	TPM1_BOVIN	Tropomyosin alpha-1 chain OS=Bos taurus GN=TPM1 PE=2 SV=1	169	32732	6	5	4	4	1716	1	1	1	752.373	1502.73	2	1502.73	-0.0003	1	68.04	0.0003	K	KATDAEADVASLNR	R	Carbamyl (K)	0.10000000000000.0			C:\ProgramData\Matrix Science\Mascot Daemon\MGF\1171 20210126 MC\20210122_MC_D_1C.4622.4622.2.dta
2	TPM1_BOVIN	Tropomyosin alpha-1 chain OS=Bos taurus GN=TPM1 PE=2 SV=1	169	32732	6	5	4	4	1717	1	1	1	752.374	1502.73	2	1502.73	0	1	43.75	0.082	K	KATDAEADVASLNR	R	Carbamyl (K)	0.10000000000000.0			C:\ProgramData\Matrix Science\Mascot Daemon\MGF\1171 20210126 MC\20210122_MC_D_1C.4811.4811.2.dta
2	TPM1_BOVIN	Tropomyosin alpha-1 chain OS=Bos taurus GN=TPM1 PE=2 SV=1	169	32732	6	5	4	4	2322	1	1	0	879.916	1757.82	2	1757.81	0.0037	0	48.32	0.024	K	AISEELDHALNDMTSI	-					C:\ProgramData\Matrix Science\Mascot Daemon\MGF\1171 20210126 MC\20210122_MC_D_1C.8681.8681.2.dta
2	TPM1_BOVIN	Tropomyosin alpha-1 chain OS=Bos taurus GN=TPM1 PE=2 SV=1	169	32732	6	5	4	4	2365	1	1	0	887.912	1773.81	2	1773.81	0.0007	0	46.02	0.033	K	AISEELDHALNDMTSI	-	Oxidation (M)	0.0000000000004000.0			C:\ProgramData\Matrix Science\Mascot Daemon\MGF\1171 20210126 MC\20210122_MC_D_1C.8361.8361.2.dta
3	K1C10_HUMAN	Keratin, type I cytoskeletal 10 OS=Homo sapiens GN=KRT10 PE=1 SV=6	160	59020	4	4	3	3	1460	1	1	0	691.327	1380.64	2	1380.64	-0.0009	0	64.26	0.00049	R	ALEESNYELEGK	I					C:\ProgramData\Matrix Science\Mascot Daemon\MGF\1171 20210126 MC\20210122_MC_D_1C.4203.4203.2.dta
3	K1C10_HUMAN	Keratin, type I cytoskeletal 10 OS=Homo sapiens GN=KRT10 PE=1 SV=6	160	59020	4	4	3	3	2191	1	1	1	854.39	1706.77	2	1706.76	0.0004	0	47.04	0.021	K	GSLGGGFSSGGFSGGSFSR	G					C:\ProgramData\Matrix Science\Mascot Daemon\MGF\1171 20210126 MC\20210122_MC_D_1C.7103.7103.2.dta
3	K1C10_HUMAN	Keratin, type I cytoskeletal 10 OS=Homo sapiens GN=KRT10 PE=1 SV=6	160	59020	4	4	3	3	2192	1	1	1	854.39	1706.77	2	1706.76	0.0013	0	76.95	2.1e-05	K	GSLGGGFSSGGFSGGSFSR	G					C:\ProgramData\Matrix Science\Mascot Daemon\MGF\1171 20210126 MC\20210122_MC_D_1C.7095.7095.2.dta
3	K1C10_HUMAN	Keratin, type I cytoskeletal 10 OS=Homo sapiens GN=KRT10 PE=1 SV=6	160	59020	4	4	3	3	3706	1	1	1	1172	2341.98	2	2341.98	0.0042	0	52.01	0.0028	R	GSSGGGCFGGSSGGYGGLGGFGGGSFR	G					C:\ProgramData\Matrix Science\Mascot Daemon\MGF\1171 20210126 MC\20210122_MC_D_1C.8203.8203.2.dta
4	TPM1_LIZAU	Tropomyosin alpha-1 chain OS=Liza aurata PE=1 SV=1	154	32767	5	5	4	4	1138	1	0	0	622.33	1242.65	2	1242.65	-0.0001	0	56.28	0.0036	R	IQLVEEELDR	A					C:\ProgramData\Matrix Science\Mascot Daemon\MGF\1171 20210126 MC\20210122_MC_D_1C.6533.6533.2.dta
4	TPM1_LIZAU	Tropomyosin alpha-1 chain OS=Liza aurata PE=1 SV=1	154	32767	5	5	4	4	1777	1	1	1	765.412	1528.81	2	1528.81	-0.0002	1	75.11	6.8e-05	R	SKQLEDDLVALQK	K	Carbamyl (K)	0.0100000000000.0			C:\ProgramData\Matrix Science\Mascot Daemon\MGF\1171 20210126 MC\20210122_MC_D_1C.7671.7671.2.dta
4	TPM1_LIZAU	Tropomyosin alpha-1 chain OS=Liza aurata PE=1 SV=1	154	32767	5	5	4	4	1836	1	1	1	776.873	1551.73	2	1551.73	0.0005	0	66.51	0.00042	K	TIDDLEDELYAQK	L					C:\ProgramData\Matrix Science\Mascot Daemon\MGF\1171 20210126 MC\20210122_MC_D_1C.7647.7647.2.dta
4	TPM1_LIZAU	Tropomyosin alpha-1 chain OS=Liza aurata PE=1 SV=1	154	32767	5	5	4	4	2322	1	0	0	879.916	1757.82	2	1757.81	0.0037	0	48.32	0.024	K	AISEELDHALNDMTSI	-					C:\ProgramData\Matrix Science\Mascot Daemon\MGF\1171 20210126 MC\20210122_MC_D_1C.8681.8681.2.dta
4	TPM1_LIZAU	Tropomyosin alpha-1 chain OS=Liza aurata PE=1 SV=1	154	32767	5	5	4	4	2365	1	0	0	887.912	1773.81	2	1773.81	0.0007	0	46.02	0.033	K	AISEELDHALNDMTSI	-	Oxidation (M)	0.0000000000004000.0			C:\ProgramData\Matrix Science\Mascot Daemon\MGF\1171 20210126 MC\20210122_MC_D_1C.8361.8361.2.dta
5	CH60_VARPS	60 kDa chaperonin OS=Variovorax paradoxus (strain S110) GN=groL PE=3 SV=1	148	57385	7	7	7	7	251	1	1	0	414.271	826.528	2	826.528	-0.0001	0	53.64	0.00077	K	LAGGVAVIK	V					C:\ProgramData\Matrix Science\Mascot Daemon\MGF\1171 20210126 MC\20210122_MC_D_1C.3495.3495.2.dta
5	CH60_VARPS	60 kDa chaperonin OS=Variovorax paradoxus (strain S110) GN=groL PE=3 SV=1	148	57385	7	7	7	7	643	1	1	0	517.763	1033.51	2	1033.51	0.0002	0	48.8	0.019	K	VGAATEVEMK	E					C:\ProgramData\Matrix Science\Mascot Daemon\MGF\1171 20210126 MC\20210122_MC_D_1C.2655.2655.2.dta
5	CH60_VARPS	60 kDa chaperonin OS=Variovorax paradoxus (strain S110) GN=groL PE=3 SV=1	148	57385	7	7	7	7	936	1	1	1	580.821	1159.63	2	1159.63	-0.0002	1	52.24	0.011	K	LIADAMDKVGK	E					C:\ProgramData\Matrix Science\Mascot Daemon\MGF\1171 20210126 MC\20210122_MC_D_1C.3841.3841.2.dta
5	CH60_VARPS	60 kDa chaperonin OS=Variovorax paradoxus (strain S110) GN=groL PE=3 SV=1	148	57385	7	7	7	7	1087	1	1	0	610.325	1218.64	2	1218.64	-0.0002	1	62.47	0.0012	M	AAKDVVFGGEAR	A					C:\ProgramData\Matrix Science\Mascot Daemon\MGF\1171 20210126 MC\20210122_MC_D_1C.2787.2787.2.dta
5	CH60_VARPS	60 kDa chaperonin OS=Variovorax paradoxus (strain S110) GN=groL PE=3 SV=1	148	57385	7	7	7	7	1342	1	1	0	666.368	1330.72	2	1330.72	0.0042	0	65.97	0.00048	K	AMLEDIAILTGGK	V					C:\ProgramData\Matrix Science\Mascot Daemon\MGF\1171 20210126 MC\20210122_MC_D_1C.9472.9472.2.dta
5	CH60_VARPS	60 kDa chaperonin OS=Variovorax paradoxus (strain S110) GN=groL PE=3 SV=1	148	57385	7	7	7	7	1439	1	1	0	687.376	1372.74	2	1372.74	-0.0004	0	46.61	0.043	R	MVEGVNILANAVK	V	Oxidation (M)	0.4000000000000.0			C:\ProgramData\Matrix Science\Mascot Daemon\MGF\1171 20210126 MC\20210122_MC_D_1C.7557.7557.2.dta
5	CH60_VARPS	60 kDa chaperonin OS=Variovorax paradoxus (strain S110) GN=groL PE=3 SV=1	148	57385	7	7	7	7	1872	1	1	0	784.444	1566.87	2	1566.87	0.0005	0	50.69	0.0082	R	AAVEEGVVAGGGVALLR	A					C:\ProgramData\Matrix Science\Mascot Daemon\MGF\1171 20210126 MC\20210122_MC_D_1C.7758.7758.2.dta
6	TRYP_PIG	Trypsin OS=Sus scrofa PE=1 SV=1	144	25078	6	4	3	2	661	1	1	1	523.285	1044.56	2	1044.56	-0.0002	0	53.34	0.0065	K	LSSPATLNSR	V					C:\ProgramData\Matrix Science\Mascot Daemon\MGF\1171 20210126 MC\20210122_MC_D_1C.2667.2667.2.dta
6	TRYP_PIG	Trypsin OS=Sus scrofa PE=1 SV=1	144	25078	6	4	3	2	664	1	1	1	523.778	1045.54	2	1045.54	0	0	45.42	0.044	K	LSSPATLNSR	V	Deamidated (NQ)	0.0000000200.0			C:\ProgramData\Matrix Science\Mascot Daemon\MGF\1171 20210126 MC\20210122_MC_D_1C.3068.3068.2.dta
6	TRYP_PIG	Trypsin OS=Sus scrofa PE=1 SV=1	144	25078	6	4	3	2	665	1	1	1	523.778	1045.54	2	1045.54	0	0	55.04	0.0048	K	LSSPATLNSR	V	Deamidated (NQ)	0.0000000200.0			C:\ProgramData\Matrix Science\Mascot Daemon\MGF\1171 20210126 MC\20210122_MC_D_1C.2964.2964.2.dta
6	TRYP_PIG	Trypsin OS=Sus scrofa PE=1 SV=1	144	25078	6	4	3	2	3427	1	1	1	1106.56	2211.1	2	2211.08	0.0163	0	75.92	8.8e-05	R	LGEHNIDVLEGNEQFINAAK	I	Deamidated (NQ)	0.00000000000002000000.0			C:\ProgramData\Matrix Science\Mascot Daemon\MGF\1171 20210126 MC\20210122_MC_D_1C.7846.7846.2.dta
6	TRYP_PIG	Trypsin OS=Sus scrofa PE=1 SV=1	144	25078	6	4	3	2	3570	1	1	1	1142.09	2282.17	2	2282.17	0.0008	0	42.91	0.16	K	IITHPNFNGNTLDNDIMLIK	L					C:\ProgramData\Matrix Science\Mascot Daemon\MGF\1171 20210126 MC\20210122_MC_D_1C.8686.8686.2.dta
6	TRYP_PIG	Trypsin OS=Sus scrofa PE=1 SV=1	144	25078	6	4	3	2	3578	1	1	1	1142.59	2283.16	2	2283.16	0.0017	0	45.94	0.086	K	IITHPNFNGNTLDNDIMLIK	L	Deamidated (NQ)	0.00000002000000000000.0			C:\ProgramData\Matrix Science\Mascot Daemon\MGF\1171 20210126 MC\20210122_MC_D_1C.8985.8985.2.dta
7	MYSS_CYPCA	Myosin heavy chain, fast skeletal muscle OS=Cyprinus carpio PE=2 SV=2	101	222318	4	3	4	3	418	1	1	1	459.238	916.461	2	916.461	-0.0001	0	48.82	0.013	R	AALEQTER	G					C:\ProgramData\Matrix Science\Mascot Daemon\MGF\1171 20210126 MC\20210122_MC_D_1C.1482.1482.2.dta
7	MYSS_CYPCA	Myosin heavy chain, fast skeletal muscle OS=Cyprinus carpio PE=2 SV=2	101	222318	4	3	4	3	1749	1	1	1	758.885	1515.75	2	1515.75	0.0015	1	62.24	0.0012	R	KVAEQELVDASER	V	Carbamyl (K)	0.1000000000000.0			C:\ProgramData\Matrix Science\Mascot Daemon\MGF\1171 20210126 MC\20210122_MC_D_1C.4970.4970.2.dta
7	MYSS_CYPCA	Myosin heavy chain, fast skeletal muscle OS=Cyprinus carpio PE=2 SV=2	101	222318	4	3	4	3	1916	1	1	1	790.385	1578.75	2	1578.76	-0.0013	0	48.11	0.03	R	VIDSMQSTLDSEVR	S					C:\ProgramData\Matrix Science\Mascot Daemon\MGF\1171 20210126 MC\20210122_MC_D_1C.6383.6383.2.dta
7	MYSS_CYPCA	Myosin heavy chain, fast skeletal muscle OS=Cyprinus carpio PE=2 SV=2	101	222318	4	3	4	3	2112	1	1	1	831.405	1660.8	2	1660.8	-0.0017	0	45.63	0.055	R	LQGEVEDLMIDVER	A	Oxidation (M)	0.00000000400000.0			C:\ProgramData\Matrix Science\Mascot Daemon\MGF\1171 20210126 MC\20210122_MC_D_1C.7577.7577.2.dta
8	K22E_HUMAN	Keratin, type II cytoskeletal 2 epidermal OS=Homo sapiens GN=KRT2 PE=1 SV=2	81	65678	2	2	2	2	855	1	1	1	566.259	1130.5	2	1130.5	0	0	46.03	0.011	R	STSSFSCLSR	H					C:\ProgramData\Matrix Science\Mascot Daemon\MGF\1171 20210126 MC\20210122_MC_D_1C.3322.3322.2.dta
8	K22E_HUMAN	Keratin, type II cytoskeletal 2 epidermal OS=Homo sapiens GN=KRT2 PE=1 SV=2	81	65678	2	2	2	2	1159	1	1	1	627.808	1253.6	2	1253.6	0.0004	0	71.21	9.1e-05	R	GFSSGSAVVSGGSR	R					C:\ProgramData\Matrix Science\Mascot Daemon\MGF\1171 20210126 MC\20210122_MC_D_1C.2820.2820.2.dta
9	K1C14_HUMAN	Keratin, type I cytoskeletal 14 OS=Homo sapiens GN=KRT14 PE=1 SV=4	77	51872	1	1	1	1	1566	1	1	1	713.352	1424.69	2	1424.69	0.0001	0	77.32	3.1e-05	R	APSTYGGGLSVSSSR	F					C:\ProgramData\Matrix Science\Mascot Daemon\MGF\1171 20210126 MC\20210122_MC_D_1C.3568.3568.2.dta
10	CO1A1_BOVIN	Collagen alpha-1(I) chain OS=Bos taurus GN=COL1A1 PE=1 SV=3	71	139880	2	2	1	1	1588	1	1	1	722.353	1442.69	2	1442.69	0.0008	0	46.25	0.033	R	GSAGPPGATGFPGAAGR	V	Oxidation (P)	0.00000000000500000.0			C:\ProgramData\Matrix Science\Mascot Daemon\MGF\1171 20210126 MC\20210122_MC_D_1C.3392.3392.2.dta
10	CO1A1_BOVIN	Collagen alpha-1(I) chain OS=Bos taurus GN=COL1A1 PE=1 SV=3	71	139880	2	2	1	1	1612	1	1	1	730.35	1458.69	2	1458.69	0	0	68.27	0.00019	R	GSAGPPGATGFPGAAGR	V	2 Oxidation (P)	0.00000500000500000.0			C:\ProgramData\Matrix Science\Mascot Daemon\MGF\1171 20210126 MC\20210122_MC_D_1C.2982.2982.2.dta
11	G3P1_DROME	Glyceraldehyde-3-phosphate dehydrogenase 1 OS=Drosophila melanogaster GN=Gapdh1 PE=2 SV=2	68	35499	1	1	1	1	1704	1	1	1	748.428	1494.84	2	1494.84	0.0012	0	68.38	0.0001	R	VPTPNVSVVDLTVR	L					C:\ProgramData\Matrix Science\Mascot Daemon\MGF\1171 20210126 MC\20210122_MC_D_1C.8164.8164.2.dta
12	ALDOA_HUMAN	Fructose-bisphosphate aldolase A OS=Homo sapiens GN=ALDOA PE=1 SV=2	56	39851	1	1	1	1	857	1	1	1	566.793	1131.57	2	1131.57	0.001	0	56.46	0.0039	R	ALANSLACQGK	Y					C:\ProgramData\Matrix Science\Mascot Daemon\MGF\1171 20210126 MC\20210122_MC_D_1C.2678.2678.2.dta
13	RORB_HUMAN	Nuclear receptor ROR-beta OS=Homo sapiens GN=RORB PE=1 SV=3	54	54269	1	1	1	1	187	1	1	1	400.747	799.48	2	799.48	0	0	54.41	0.0014	R	IAQNIIK	S	Deamidated (NQ)	0.0002000.0			C:\ProgramData\Matrix Science\Mascot Daemon\MGF\1171 20210126 MC\20210122_MC_D_1C.3790.3790.2.dta
14	ENO_ACIAC	Enolase OS=Acidovorax citrulli (strain AAC00-1) GN=eno PE=3 SV=1	51	45938	1	1	1	1	440	1	1	1	465.274	928.534	2	928.534	0.0002	0	50.78	0.0076	M	SAIVDIVGR	E					C:\ProgramData\Matrix Science\Mascot Daemon\MGF\1171 20210126 MC\20210122_MC_D_1C.5659.5659.2.dta
15	K2C5_HUMAN	Keratin, type II cytoskeletal 5 OS=Homo sapiens GN=KRT5 PE=1 SV=3	51	62568	1	1	1	1	1537	1	1	1	705.844	1409.67	2	1409.67	0.0005	0	50.59	0.015	R	VSLAGACGVGGYGSR	S					C:\ProgramData\Matrix Science\Mascot Daemon\MGF\1171 20210126 MC\20210122_MC_D_1C.4714.4714.2.dta
16	EFTU_AGRFC	Elongation factor Tu OS=Agrobacterium fabrum (strain C58 / ATCC 33970) GN=tufA PE=3 SV=1	50	42770	1	1	1	1	1373	1	1	1	675.314	1348.61	2	1348.61	-0.002	0	50.19	0.0095	K	AYDQIDAAPEEK	A					C:\ProgramData\Matrix Science\Mascot Daemon\MGF\1171 20210126 MC\20210122_MC_D_1C.3414.3414.2.dta
17	CO1A2_ONCMY	Collagen alpha-2(I) chain OS=Oncorhynchus mykiss GN=col1a2 PE=2 SV=2	50	127364	1	1	1	1	231	1	1	1	412.722	823.43	2	823.43	-0.0002	0	50.19	0.0018	R	AGPAGPAGAR	G					C:\ProgramData\Matrix Science\Mascot Daemon\MGF\1171 20210126 MC\20210122_MC_D_1C.1370.1370.2.dta
18	RSGI1_CLOTH	Anti-sigma-I factor RsgI1 OS=Clostridium thermocellum (strain ATCC 27405 / DSM 1237 / NBRC 103400 / NCIMB 10682 / NRRL B-4536 / VPI 7372) GN=rsgI1 PE=1 SV=1	49	55501	1	1	1	1	1393	1	1	1	679.388	1356.76	2	1356.76	0.0008	1	49.35	0.016	R	KIVLISGALNDK	R	2 Carbamyl (K); Deamidated (NQ)	0.100000000201.0			C:\ProgramData\Matrix Science\Mascot Daemon\MGF\1171 20210126 MC\20210122_MC_D_1C.7658.7658.2.dta
19	K2C1_HUMAN	Keratin, type II cytoskeletal 1 OS=Homo sapiens GN=KRT1 PE=1 SV=6	49	66170	1	1	1	1	2101	1	1	1	829.401	1656.79	2	1656.79	0.0014	0	49.11	0.022	R	SGGGFSSGSAGIINYQR	R					C:\ProgramData\Matrix Science\Mascot Daemon\MGF\1171 20210126 MC\20210122_MC_D_1C.5752.5752.2.dta
20	UBIQ_AVESA	Ubiquitin OS=Avena sativa PE=1 SV=1	48	8520	1	1	1	1	1479	1	1	0	695.378	1388.74	2	1388.74	0.0006	1	48.11	0.033	R	LIFAGKQLEDGR	T	Carbamyl (K)	0.000001000000.0			C:\ProgramData\Matrix Science\Mascot Daemon\MGF\1171 20210126 MC\20210122_MC_D_1C.7000.7000.2.dta
21	ALF_YEAST	Fructose-bisphosphate aldolase OS=Saccharomyces cerevisiae (strain ATCC 204508 / S288c) GN=FBA1 PE=1 SV=3	48	39881	1	1	1	1	1082	1	1	1	609.802	1217.59	2	1217.59	0.0002	0	47.91	0.025	K	GISNEGQNASIK	G	Deamidated (NQ)	0.000000020000.0			C:\ProgramData\Matrix Science\Mascot Daemon\MGF\1171 20210126 MC\20210122_MC_D_1C.2207.2207.2.dta
22	TRY3_HUMAN	Trypsin-3 OS=Homo sapiens GN=PRSS3 PE=1 SV=2	46	33306	1	1	1	1	1577	1	1	1	716.876	1431.74	2	1431.74	0.0009	0	46.48	0.052	K	VLEGNEQFINAAK	I					C:\ProgramData\Matrix Science\Mascot Daemon\MGF\1171 20210126 MC\20210122_MC_D_1C.5294.5294.2.dta
23	EF1A0_XENLA	Elongation factor 1-alpha, somatic form OS=Xenopus laevis GN=eef1as PE=2 SV=1	46	50524	1	1	1	1	615	1	1	1	513.309	1024.6	2	1024.6	-0.0001	0	46.32	0.0044	K	IGGIGTVPVGR	V					C:\ProgramData\Matrix Science\Mascot Daemon\MGF\1171 20210126 MC\20210122_MC_D_1C.4725.4725.2.dta
24	ENOA_THUAL	Alpha-enolase OS=Thunnus albacares GN=ENO1 PE=1 SV=1	46	47505	1	1	1	1	1032	1	1	1	598.316	1194.62	2	1194.62	-0.0005	1	46.3	0.036	R	LAKYNQLMR	I	Carbamyl (K); Oxidation (M)	0.001000040.0			C:\ProgramData\Matrix Science\Mascot Daemon\MGF\1171 20210126 MC\20210122_MC_D_1C.3369.3369.2.dta
25	NDK_STRPI	Nucleoside diphosphate kinase OS=Streptococcus pneumoniae (strain Hungary19A-6) GN=ndk PE=3 SV=1	46	15430	1	1	1	1	593	1	1	1	507.309	1012.6	2	1012.6	0	1	45.9	0.011	R	GLVGEVLKR	I	Carbamyl (K)	0.000000010.0			C:\ProgramData\Matrix Science\Mascot Daemon\MGF\1171 20210126 MC\20210122_MC_D_1C.5204.5204.2.dta
26	HBAC_CONCO	Hemoglobin cathodic subunit alpha OS=Conger conger PE=1 SV=2	46	15326	1	1	1	1	744	1	1	1	539.802	1077.59	2	1077.59	-0.0002	0	45.56	0.036	R	MLVVYPQTK	T					C:\ProgramData\Matrix Science\Mascot Daemon\MGF\1171 20210126 MC\20210122_MC_D_1C.5039.5039.2.dta
27	K1C9_HUMAN	Keratin, type I cytoskeletal 9 OS=Homo sapiens GN=KRT9 PE=1 SV=3	45	62255	1	1	1	1	2403	1	1	1	896.368	1790.72	2	1790.72	0.0014	0	45.32	0.0048	R	GGSGGSYGGGGSGGGYGGGSGSR	G					C:\ProgramData\Matrix Science\Mascot Daemon\MGF\1171 20210126 MC\20210122_MC_D_1C.1586.1586.2.dta
Header	--------------------------------------------------------
Search title	Duck Fish DES (C:\ProgramData\Matrix Science\Mascot Daemon\parameters\Duck_Fish_2.par), submitted from Daemon on DESKTOP-F3KF54J
Timestamp	2022-02-04T14:39:36Z
User	mbdxwmp2
Email	manasij.palchowdhury@postgrad.manchester.ac.uk
Report URI	http://mascot.smith.man.ac.uk/mascot/cgi/master_results.pl?file=../data/20220204/F039479.dat
Peak list data path	\\nasr.man.ac.uk\epsrss$\snapped\replicated\Buckley\MB Lab\MGFs\Manasij_MS_Data\Cheryl_Duck+Fish_Pots\MGF_Files\DES_Extraction\20201202_Duck_Fish_DES_2A.mgf
Peak list format	Mascot generic
Search type	MIS
Mascot version	2.5.1
Database	SwissProt
Fasta file	SwissProt_2018_01.fasta
Total sequences	556568
Total residues	199530821
Sequences after taxonomy filter	556568
Number of queries	11446
Decoy	--------------------------------------------------------
Number of matches above identity threshold in search of real database	305
Number of matches above identity threshold in search of decoy database	21
Number of matches above homology threshold in search of real database	606
Number of matches above homology threshold in search of decoy database	53
Fixed modifications	--------------------------------------------------------
Identifier	Name	Delta	Neutral loss
1	Carbamidomethyl (C)	57.0215
Variable modifications	--------------------------------------------------------
Identifier	Name	Delta	Neutral loss(es)
1	Carbamyl (K)	43.0058
2	Deamidated (NQ)	0.984016
3	Oxidation (K)	15.9949
4	Oxidation (M)	15.9949	0	63.9983
5	Oxidation (P)	15.9949
Search Parameters	--------------------------------------------------------
Taxonomy filter	All entries
Enzyme	Trypsin
Maximum Missed Cleavages	2
Fixed modifications	Carbamidomethyl (C)
Variable modifications	Carbamyl (K),Deamidated (NQ),Oxidation (K),Oxidation (M),Oxidation (P)
Peptide Mass Tolerance	10
Peptide Mass Tolerance Units	ppm
Fragment Mass Tolerance	0.5
Fragment Mass Tolerance Units	Da
Mass values	Monoisotopic
Instrument type	Default
Decoy database also searched	1
Format parameters	--------------------------------------------------------
Significance threshold	0.05
Max. number of hits	0
Use MudPIT protein scoring	1
Ions score cut-off	45
Include same-set proteins	0
Include sub-set proteins	0
Include unassigned	0
Require bold red	1
Use homology threshold	0
Group protein families	0
Re-score using Percolator	0
Show duplicate peptides	1
Protein hits	--------------------------------------------------------
prot_hit_num	prot_acc	prot_desc	prot_score	prot_mass	prot_matches	prot_matches_sig	prot_sequences	prot_sequences_sig	pep_query	pep_rank	pep_isbold	pep_isunique	pep_exp_mz	pep_exp_mr	pep_exp_z	pep_calc_mr	pep_delta	pep_miss	pep_score	pep_expect	pep_res_before	pep_seq	pep_res_after	pep_var_mod	pep_var_mod_pos	pep_summed_mod_pos	pep_local_mod_pos	pep_scan_title
1	MYH1B_CHICK	Myosin-1B OS=Gallus gallus GN=MYH1B PE=2 SV=3	1614	223648	70	64	34	31	547	2	1	0	458.764	915.514	2	915.514	0.0005	1	51.96	0.0081	R	SAEAVKGVR	K					C:\ProgramData\Matrix Science\Mascot Daemon\MGF\1151 20201203 MA\20201202_MA_AD_2.2092.2092.2.dta
1	MYH1B_CHICK	Myosin-1B OS=Gallus gallus GN=MYH1B PE=2 SV=3	1614	223648	70	64	34	31	549	1	1	0	459.238	916.462	2	916.461	0.0001	0	55.42	0.0029	R	AALEQTER	S					C:\ProgramData\Matrix Science\Mascot Daemon\MGF\1151 20201203 MA\20201202_MA_AD_2.1588.1588.2.dta
1	MYH1B_CHICK	Myosin-1B OS=Gallus gallus GN=MYH1B PE=2 SV=3	1614	223648	70	64	34	31	725	1	1	0	480.267	958.52	2	958.52	0	1	75.36	3.6e-05	R	SAEAVKGVR	K	Carbamyl (K)	0.000001000.0			C:\ProgramData\Matrix Science\Mascot Daemon\MGF\1151 20201203 MA\20201202_MA_AD_2.2088.2088.2.dta
1	MYH1B_CHICK	Myosin-1B OS=Gallus gallus GN=MYH1B PE=2 SV=3	1614	223648	70	64	34	31	1283	1	1	0	537.775	1073.54	2	1073.54	-0.0001	0	57.42	0.002	R	ADIAESQVNK	L					C:\ProgramData\Matrix Science\Mascot Daemon\MGF\1151 20201203 MA\20201202_MA_AD_2.2040.2040.2.dta
1	MYH1B_CHICK	Myosin-1B OS=Gallus gallus GN=MYH1B PE=2 SV=3	1614	223648	70	64	34	31	1557	1	1	0	559.278	1116.54	2	1116.54	-0.0003	0	57.14	0.0021	R	ADIAESQVNK	L	Carbamyl (K)	0.0000000001.0			C:\ProgramData\Matrix Science\Mascot Daemon\MGF\1151 20201203 MA\20201202_MA_AD_2.4565.4565.2.dta
1	MYH1B_CHICK	Myosin-1B OS=Gallus gallus GN=MYH1B PE=2 SV=3	1614	223648	70	64	34	31	1636	1	1	0	565.308	1128.6	2	1128.6	-0.0001	0	55.93	0.0026	R	LDEAEQLALK	G					C:\ProgramData\Matrix Science\Mascot Daemon\MGF\1151 20201203 MA\20201202_MA_AD_2.6963.6963.2.dta
1	MYH1B_CHICK	Myosin-1B OS=Gallus gallus GN=MYH1B PE=2 SV=3	1614	223648	70	64	34	31	1856	1	1	0	581.783	1161.55	2	1161.55	-0.0001	1	46.86	0.028	R	TEELEEAKK	K	2 Carbamyl (K)	0.000000011.0			C:\ProgramData\Matrix Science\Mascot Daemon\MGF\1151 20201203 MA\20201202_MA_AD_2.5004.5004.2.dta
1	MYH1B_CHICK	Myosin-1B OS=Gallus gallus GN=MYH1B PE=2 SV=3	1614	223648	70	64	34	31	1923	1	1	0	586.812	1171.61	2	1171.61	0.0007	0	47.78	0.026	R	LDEAEQLALK	G	Carbamyl (K)	0.0000000001.0			C:\ProgramData\Matrix Science\Mascot Daemon\MGF\1151 20201203 MA\20201202_MA_AD_2.10768.10768.2.dta
1	MYH1B_CHICK	Myosin-1B OS=Gallus gallus GN=MYH1B PE=2 SV=3	1614	223648	70	64	34	31	3109	1	1	0	673.838	1345.66	2	1345.66	-0.0001	0	45.5	0.048	R	IEAQNKPFDAK	S	2 Carbamyl (K)	0.00000100001.0			C:\ProgramData\Matrix Science\Mascot Daemon\MGF\1151 20201203 MA\20201202_MA_AD_2.7130.7130.2.dta
1	MYH1B_CHICK	Myosin-1B OS=Gallus gallus GN=MYH1B PE=2 SV=3	1614	223648	70	64	34	31	3110	1	1	0	673.839	1345.66	2	1345.66	0	0	53.35	0.008	R	IEAQNKPFDAK	S	2 Carbamyl (K)	0.00000100001.0			C:\ProgramData\Matrix Science\Mascot Daemon\MGF\1151 20201203 MA\20201202_MA_AD_2.7423.7423.2.dta
1	MYH1B_CHICK	Myosin-1B OS=Gallus gallus GN=MYH1B PE=2 SV=3	1614	223648	70	64	34	31	3309	1	1	0	687.378	1372.74	2	1372.74	0.0023	1	50.25	0.018	R	LQDLVDKLQMK	V	Carbamyl (K)	0.00000010000.0			C:\ProgramData\Matrix Science\Mascot Daemon\MGF\1151 20201203 MA\20201202_MA_AD_2.12033.12033.2.dta
1	MYH1B_CHICK	Myosin-1B OS=Gallus gallus GN=MYH1B PE=2 SV=3	1614	223648	70	64	34	31	3421	1	1	0	693.871	1385.73	2	1385.73	0.0004	1	46.39	0.046	R	ADIAESQVNKLR	A	Carbamyl (K)	0.000000000100.0			C:\ProgramData\Matrix Science\Mascot Daemon\MGF\1151 20201203 MA\20201202_MA_AD_2.6809.6809.2.dta
1	MYH1B_CHICK	Myosin-1B OS=Gallus gallus GN=MYH1B PE=2 SV=3	1614	223648	70	64	34	31	3422	1	1	0	693.871	1385.73	2	1385.73	0.0006	1	66.3	0.00047	R	ADIAESQVNKLR	A	Carbamyl (K)	0.000000000100.0			C:\ProgramData\Matrix Science\Mascot Daemon\MGF\1151 20201203 MA\20201202_MA_AD_2.6133.6133.2.dta
1	MYH1B_CHICK	Myosin-1B OS=Gallus gallus GN=MYH1B PE=2 SV=3	1614	223648	70	64	34	31	3423	1	1	0	693.871	1385.73	2	1385.73	0.002	1	48.54	0.03	R	ADIAESQVNKLR	A	Carbamyl (K)	0.000000000100.0			C:\ProgramData\Matrix Science\Mascot Daemon\MGF\1151 20201203 MA\20201202_MA_AD_2.5468.5468.2.dta
1	MYH1B_CHICK	Myosin-1B OS=Gallus gallus GN=MYH1B PE=2 SV=3	1614	223648	70	64	34	31	3505	1	1	0	466.232	1395.67	3	1395.67	-0.0002	1	50.48	0.013	K	ARLQTESGEYSR	Q					C:\ProgramData\Matrix Science\Mascot Daemon\MGF\1151 20201203 MA\20201202_MA_AD_2.1784.1784.3.dta
1	MYH1B_CHICK	Myosin-1B OS=Gallus gallus GN=MYH1B PE=2 SV=3	1614	223648	70	64	34	31	3506	1	1	0	698.845	1395.67	2	1395.67	0.0002	1	52	0.011	K	ARLQTESGEYSR	Q					C:\ProgramData\Matrix Science\Mascot Daemon\MGF\1151 20201203 MA\20201202_MA_AD_2.1773.1773.2.dta
1	MYH1B_CHICK	Myosin-1B OS=Gallus gallus GN=MYH1B PE=2 SV=3	1614	223648	70	64	34	31	3534	1	1	0	466.925	1397.75	3	1397.75	0.0022	0	60.77	0.0012	R	ANLLQAEIEELR	A					C:\ProgramData\Matrix Science\Mascot Daemon\MGF\1151 20201203 MA\20201202_MA_AD_2.13220.13220.3.dta
1	MYH1B_CHICK	Myosin-1B OS=Gallus gallus GN=MYH1B PE=2 SV=3	1614	223648	70	64	34	31	3540	1	1	0	700.377	1398.74	2	1398.74	0.0044	0	47.39	0.027	R	ANLLQAEIEELR	A	Deamidated (NQ)	0.020000000000.0			C:\ProgramData\Matrix Science\Mascot Daemon\MGF\1151 20201203 MA\20201202_MA_AD_2.13697.13697.2.dta
1	MYH1B_CHICK	Myosin-1B OS=Gallus gallus GN=MYH1B PE=2 SV=3	1614	223648	70	64	34	31	3661	1	1	0	707.881	1413.75	2	1413.75	0.0002	1	83.71	8e-06	R	LDEAEQLALKGGK	K	Carbamyl (K)	0.0000000001000.0			C:\ProgramData\Matrix Science\Mascot Daemon\MGF\1151 20201203 MA\20201202_MA_AD_2.7199.7199.2.dta
1	MYH1B_CHICK	Myosin-1B OS=Gallus gallus GN=MYH1B PE=2 SV=3	1614	223648	70	64	34	31	3683	1	1	0	708.88	1415.75	2	1415.74	0.0018	1	50.39	0.018	R	LQDLVDKLQMK	V	2 Carbamyl (K)	0.00000010001.0			C:\ProgramData\Matrix Science\Mascot Daemon\MGF\1151 20201203 MA\20201202_MA_AD_2.13434.13434.2.dta
1	MYH1B_CHICK	Myosin-1B OS=Gallus gallus GN=MYH1B PE=2 SV=3	1614	223648	70	64	34	31	3909	1	1	1	723.347	1444.68	2	1444.68	0.0003	1	46.31	0.029	R	ELEGEVDAEQKR	S	Carbamyl (K)	0.000000000010.0			C:\ProgramData\Matrix Science\Mascot Daemon\MGF\1151 20201203 MA\20201202_MA_AD_2.4039.4039.2.dta
1	MYH1B_CHICK	Myosin-1B OS=Gallus gallus GN=MYH1B PE=2 SV=3	1614	223648	70	64	34	31	4239	1	1	0	744.389	1486.76	2	1486.76	0.0006	1	55.55	0.0067	R	KVAEQELLDASER	V					C:\ProgramData\Matrix Science\Mascot Daemon\MGF\1151 20201203 MA\20201202_MA_AD_2.5142.5142.2.dta
1	MYH1B_CHICK	Myosin-1B OS=Gallus gallus GN=MYH1B PE=2 SV=3	1614	223648	70	64	34	31	4241	1	1	0	744.856	1487.7	2	1487.7	-0.0006	0	57.83	0.0021	R	IEELEEEIEAER	T					C:\ProgramData\Matrix Science\Mascot Daemon\MGF\1151 20201203 MA\20201202_MA_AD_2.10340.10340.2.dta
1	MYH1B_CHICK	Myosin-1B OS=Gallus gallus GN=MYH1B PE=2 SV=3	1614	223648	70	64	34	31	4242	1	1	0	744.857	1487.7	2	1487.7	-0.0001	0	51.81	0.0084	R	IEELEEEIEAER	T					C:\ProgramData\Matrix Science\Mascot Daemon\MGF\1151 20201203 MA\20201202_MA_AD_2.9813.9813.2.dta
1	MYH1B_CHICK	Myosin-1B OS=Gallus gallus GN=MYH1B PE=2 SV=3	1614	223648	70	64	34	31	4244	1	1	0	744.857	1487.7	2	1487.7	0.001	0	58.8	0.0018	R	IEELEEEIEAER	T					C:\ProgramData\Matrix Science\Mascot Daemon\MGF\1151 20201203 MA\20201202_MA_AD_2.9659.9659.2.dta
1	MYH1B_CHICK	Myosin-1B OS=Gallus gallus GN=MYH1B PE=2 SV=3	1614	223648	70	64	34	31	4245	1	1	0	744.857	1487.7	2	1487.7	0.0012	0	64.58	0.00045	R	IEELEEEIEAER	T					C:\ProgramData\Matrix Science\Mascot Daemon\MGF\1151 20201203 MA\20201202_MA_AD_2.9504.9504.2.dta
1	MYH1B_CHICK	Myosin-1B OS=Gallus gallus GN=MYH1B PE=2 SV=3	1614	223648	70	64	34	31	4246	1	1	0	744.857	1487.7	2	1487.7	0.0013	0	51.66	0.0089	R	IEELEEEIEAER	T					C:\ProgramData\Matrix Science\Mascot Daemon\MGF\1151 20201203 MA\20201202_MA_AD_2.9994.9994.2.dta
1	MYH1B_CHICK	Myosin-1B OS=Gallus gallus GN=MYH1B PE=2 SV=3	1614	223648	70	64	34	31	4362	1	1	0	751.88	1501.75	2	1501.74	0.0008	0	45.06	0.064	K	IEDEQALGMQLQK	K					C:\ProgramData\Matrix Science\Mascot Daemon\MGF\1151 20201203 MA\20201202_MA_AD_2.7798.7798.2.dta
1	MYH1B_CHICK	Myosin-1B OS=Gallus gallus GN=MYH1B PE=2 SV=3	1614	223648	70	64	34	31	4368	1	1	0	751.888	1501.76	2	1501.76	-0.0024	1	46.39	0.053	R	ALSKANSEVAQWR	T	Carbamyl (K)	0.0001000000000.0			C:\ProgramData\Matrix Science\Mascot Daemon\MGF\1151 20201203 MA\20201202_MA_AD_2.7118.7118.2.dta
1	MYH1B_CHICK	Myosin-1B OS=Gallus gallus GN=MYH1B PE=2 SV=3	1614	223648	70	64	34	31	4480	1	1	0	759.877	1517.74	2	1517.74	-0.0001	0	50.44	0.018	K	IEDEQALGMQLQK	K	Oxidation (M)	0.0000000040000.0			C:\ProgramData\Matrix Science\Mascot Daemon\MGF\1151 20201203 MA\20201202_MA_AD_2.6054.6054.2.dta
1	MYH1B_CHICK	Myosin-1B OS=Gallus gallus GN=MYH1B PE=2 SV=3	1614	223648	70	64	34	31	4592	1	1	0	765.891	1529.77	2	1529.77	-0.0005	1	61.17	0.0016	R	KVAEQELLDASER	V	Carbamyl (K)	0.1000000000000.0			C:\ProgramData\Matrix Science\Mascot Daemon\MGF\1151 20201203 MA\20201202_MA_AD_2.8878.8878.2.dta
1	MYH1B_CHICK	Myosin-1B OS=Gallus gallus GN=MYH1B PE=2 SV=3	1614	223648	70	64	34	31	4593	1	1	0	765.891	1529.77	2	1529.77	-0.0002	1	78.63	2.9e-05	R	KVAEQELLDASER	V	Carbamyl (K)	0.1000000000000.0			C:\ProgramData\Matrix Science\Mascot Daemon\MGF\1151 20201203 MA\20201202_MA_AD_2.6547.6547.2.dta
1	MYH1B_CHICK	Myosin-1B OS=Gallus gallus GN=MYH1B PE=2 SV=3	1614	223648	70	64	34	31	4594	1	1	0	765.891	1529.77	2	1529.77	0	1	59.72	0.0025	R	KVAEQELLDASER	V	Carbamyl (K)	0.1000000000000.0			C:\ProgramData\Matrix Science\Mascot Daemon\MGF\1151 20201203 MA\20201202_MA_AD_2.7955.7955.2.dta
1	MYH1B_CHICK	Myosin-1B OS=Gallus gallus GN=MYH1B PE=2 SV=3	1614	223648	70	64	34	31	4596	1	1	0	765.892	1529.77	2	1529.77	0.0014	1	54.43	0.0085	R	KVAEQELLDASER	V	Carbamyl (K)	0.1000000000000.0			C:\ProgramData\Matrix Science\Mascot Daemon\MGF\1151 20201203 MA\20201202_MA_AD_2.8434.8434.2.dta
1	MYH1B_CHICK	Myosin-1B OS=Gallus gallus GN=MYH1B PE=2 SV=3	1614	223648	70	64	34	31	4602	1	1	0	766.384	1530.75	2	1530.75	0	1	60.73	0.0018	R	KVAEQELLDASER	V	Carbamyl (K); Deamidated (NQ)	0.1000200000000.0			C:\ProgramData\Matrix Science\Mascot Daemon\MGF\1151 20201203 MA\20201202_MA_AD_2.8583.8583.2.dta
1	MYH1B_CHICK	Myosin-1B OS=Gallus gallus GN=MYH1B PE=2 SV=3	1614	223648	70	64	34	31	4802	1	1	0	518.59	1552.75	3	1552.75	0	1	47.08	0.04	R	KIQHELEEAEER	A	Carbamyl (K)	0.100000000000.0			C:\ProgramData\Matrix Science\Mascot Daemon\MGF\1151 20201203 MA\20201202_MA_AD_2.6875.6875.3.dta
1	MYH1B_CHICK	Myosin-1B OS=Gallus gallus GN=MYH1B PE=2 SV=3	1614	223648	70	64	34	31	4819	1	1	0	518.959	1553.85	3	1553.85	0.0021	1	52.47	0.0069	R	RANLLQAEIEELR	A					C:\ProgramData\Matrix Science\Mascot Daemon\MGF\1151 20201203 MA\20201202_MA_AD_2.11723.11723.3.dta
1	MYH1B_CHICK	Myosin-1B OS=Gallus gallus GN=MYH1B PE=2 SV=3	1614	223648	70	64	34	31	5231	1	1	0	803.415	1604.82	2	1604.82	0.0001	1	45.58	0.077	R	GKQAFTQQIEELK	R	2 Carbamyl (K)	0.0100000000001.0			C:\ProgramData\Matrix Science\Mascot Daemon\MGF\1151 20201203 MA\20201202_MA_AD_2.12633.12633.2.dta
1	MYH1B_CHICK	Myosin-1B OS=Gallus gallus GN=MYH1B PE=2 SV=3	1614	223648	70	64	34	31	5322	1	1	1	809.89	1617.77	2	1617.77	-0.0007	0	80.54	1.6e-05	R	LEEAGGATAAQIDMNK	K					C:\ProgramData\Matrix Science\Mascot Daemon\MGF\1151 20201203 MA\20201202_MA_AD_2.5460.5460.2.dta
1	MYH1B_CHICK	Myosin-1B OS=Gallus gallus GN=MYH1B PE=2 SV=3	1614	223648	70	64	34	31	5642	1	1	1	829.939	1657.86	2	1657.86	-0.0005	1	91.05	1.9e-06	R	QVEEKDALISQLSR	G	Carbamyl (K)	0.00001000000000.0			C:\ProgramData\Matrix Science\Mascot Daemon\MGF\1151 20201203 MA\20201202_MA_AD_2.9968.9968.2.dta
1	MYH1B_CHICK	Myosin-1B OS=Gallus gallus GN=MYH1B PE=2 SV=3	1614	223648	70	64	34	31	5644	1	1	1	829.94	1657.86	2	1657.86	0.0011	1	82.87	1.3e-05	R	QVEEKDALISQLSR	G	Carbamyl (K)	0.00001000000000.0			C:\ProgramData\Matrix Science\Mascot Daemon\MGF\1151 20201203 MA\20201202_MA_AD_2.11638.11638.2.dta
1	MYH1B_CHICK	Myosin-1B OS=Gallus gallus GN=MYH1B PE=2 SV=3	1614	223648	70	64	34	31	5645	1	1	1	829.94	1657.86	2	1657.86	0.0011	1	47.02	0.049	R	QVEEKDALISQLSR	G	Carbamyl (K)	0.00001000000000.0			C:\ProgramData\Matrix Science\Mascot Daemon\MGF\1151 20201203 MA\20201202_MA_AD_2.11017.11017.2.dta
1	MYH1B_CHICK	Myosin-1B OS=Gallus gallus GN=MYH1B PE=2 SV=3	1614	223648	70	64	34	31	5656	1	1	1	830.431	1658.85	2	1658.85	-0.0008	1	46.35	0.061	R	QVEEKDALISQLSR	G	Carbamyl (K); Deamidated (NQ)	0.20001000000000.0			C:\ProgramData\Matrix Science\Mascot Daemon\MGF\1151 20201203 MA\20201202_MA_AD_2.10412.10412.2.dta
1	MYH1B_CHICK	Myosin-1B OS=Gallus gallus GN=MYH1B PE=2 SV=3	1614	223648	70	64	34	31	5660	1	1	1	830.433	1658.85	2	1658.85	0.0037	1	55.08	0.0084	R	QVEEKDALISQLSR	G	Carbamyl (K); Deamidated (NQ)	0.00001000002000.0			C:\ProgramData\Matrix Science\Mascot Daemon\MGF\1151 20201203 MA\20201202_MA_AD_2.12261.12261.2.dta
1	MYH1B_CHICK	Myosin-1B OS=Gallus gallus GN=MYH1B PE=2 SV=3	1614	223648	70	64	34	31	5665	1	1	0	830.905	1659.8	2	1659.8	0.0005	0	82.15	1.2e-05	R	QAEEAEELSNVNLSK	F					C:\ProgramData\Matrix Science\Mascot Daemon\MGF\1151 20201203 MA\20201202_MA_AD_2.7000.7000.2.dta
1	MYH1B_CHICK	Myosin-1B OS=Gallus gallus GN=MYH1B PE=2 SV=3	1614	223648	70	64	34	31	5964	1	1	0	851.92	1701.82	2	1701.82	0.0002	0	71.17	0.00016	R	LQNEVEDLMIDVER	S					C:\ProgramData\Matrix Science\Mascot Daemon\MGF\1151 20201203 MA\20201202_MA_AD_2.11710.11710.2.dta
1	MYH1B_CHICK	Myosin-1B OS=Gallus gallus GN=MYH1B PE=2 SV=3	1614	223648	70	64	34	31	5987	1	1	1	852.914	1703.81	2	1703.81	-0.0014	1	59.08	0.0027	R	SQEDLKEQVAMVER	R	Carbamyl (K)	0.00000100000000.0			C:\ProgramData\Matrix Science\Mascot Daemon\MGF\1151 20201203 MA\20201202_MA_AD_2.9973.9973.2.dta
1	MYH1B_CHICK	Myosin-1B OS=Gallus gallus GN=MYH1B PE=2 SV=3	1614	223648	70	64	34	31	5988	1	1	1	568.946	1703.81	3	1703.81	0	1	50.19	0.02	R	SQEDLKEQVAMVER	R	Carbamyl (K)	0.00000100000000.0			C:\ProgramData\Matrix Science\Mascot Daemon\MGF\1151 20201203 MA\20201202_MA_AD_2.9980.9980.3.dta
1	MYH1B_CHICK	Myosin-1B OS=Gallus gallus GN=MYH1B PE=2 SV=3	1614	223648	70	64	34	31	5989	1	1	1	852.917	1703.82	2	1703.81	0.0041	1	59.36	0.0025	R	SQEDLKEQVAMVER	R	Carbamyl (K)	0.00000100000000.0			C:\ProgramData\Matrix Science\Mascot Daemon\MGF\1151 20201203 MA\20201202_MA_AD_2.10451.10451.2.dta
1	MYH1B_CHICK	Myosin-1B OS=Gallus gallus GN=MYH1B PE=2 SV=3	1614	223648	70	64	34	31	6099	1	1	0	859.916	1717.82	2	1717.82	-0.0026	0	56.4	0.0047	R	LQNEVEDLMIDVER	S	Oxidation (M)	0.00000000400000.0			C:\ProgramData\Matrix Science\Mascot Daemon\MGF\1151 20201203 MA\20201202_MA_AD_2.10172.10172.2.dta
1	MYH1B_CHICK	Myosin-1B OS=Gallus gallus GN=MYH1B PE=2 SV=3	1614	223648	70	64	34	31	6100	1	1	0	859.916	1717.82	2	1717.82	-0.0021	0	86.53	4.5e-06	R	LQNEVEDLMIDVER	S	Oxidation (M)	0.00000000400000.0			C:\ProgramData\Matrix Science\Mascot Daemon\MGF\1151 20201203 MA\20201202_MA_AD_2.11176.11176.2.dta
1	MYH1B_CHICK	Myosin-1B OS=Gallus gallus GN=MYH1B PE=2 SV=3	1614	223648	70	64	34	31	6103	1	1	0	859.917	1717.82	2	1717.82	0.0004	0	85.39	5.8e-06	R	LQNEVEDLMIDVER	S	Oxidation (M)	0.00000000400000.0			C:\ProgramData\Matrix Science\Mascot Daemon\MGF\1151 20201203 MA\20201202_MA_AD_2.11030.11030.2.dta
1	MYH1B_CHICK	Myosin-1B OS=Gallus gallus GN=MYH1B PE=2 SV=3	1614	223648	70	64	34	31	6120	1	1	0	860.408	1718.8	2	1718.8	-0.0019	0	55.42	0.0052	R	LQNEVEDLMIDVER	S	Deamidated (NQ); Oxidation (M)	0.00200000400000.0			C:\ProgramData\Matrix Science\Mascot Daemon\MGF\1151 20201203 MA\20201202_MA_AD_2.11486.11486.2.dta
1	MYH1B_CHICK	Myosin-1B OS=Gallus gallus GN=MYH1B PE=2 SV=3	1614	223648	70	64	34	31	6121	1	1	0	573.942	1718.8	3	1718.8	0.001	0	48.23	0.027	R	LQNEVEDLMIDVER	S	Deamidated (NQ); Oxidation (M)	0.00200000400000.0			C:\ProgramData\Matrix Science\Mascot Daemon\MGF\1151 20201203 MA\20201202_MA_AD_2.11451.11451.3.dta
1	MYH1B_CHICK	Myosin-1B OS=Gallus gallus GN=MYH1B PE=2 SV=3	1614	223648	70	64	34	31	6129	1	1	1	860.913	1719.81	2	1719.81	0.002	1	83.03	1e-05	R	SQEDLKEQVAMVER	R	Carbamyl (K); Oxidation (M)	0.00000100004000.0			C:\ProgramData\Matrix Science\Mascot Daemon\MGF\1151 20201203 MA\20201202_MA_AD_2.9239.9239.2.dta
1	MYH1B_CHICK	Myosin-1B OS=Gallus gallus GN=MYH1B PE=2 SV=3	1614	223648	70	64	34	31	6130	1	1	1	860.914	1719.81	2	1719.81	0.0029	1	71.56	0.00015	R	SQEDLKEQVAMVER	R	Carbamyl (K); Oxidation (M)	0.00000100004000.0			C:\ProgramData\Matrix Science\Mascot Daemon\MGF\1151 20201203 MA\20201202_MA_AD_2.9087.9087.2.dta
1	MYH1B_CHICK	Myosin-1B OS=Gallus gallus GN=MYH1B PE=2 SV=3	1614	223648	70	64	34	31	6478	1	1	0	881.467	1760.92	2	1760.92	0.0026	2	66	0.00069	R	GKQAFTQQIEELKR	H	2 Carbamyl (K)	0.01000000000010.0			C:\ProgramData\Matrix Science\Mascot Daemon\MGF\1151 20201203 MA\20201202_MA_AD_2.11351.11351.2.dta
1	MYH1B_CHICK	Myosin-1B OS=Gallus gallus GN=MYH1B PE=2 SV=3	1614	223648	70	64	34	31	7074	1	1	0	919.966	1837.92	2	1837.92	0	0	76.57	6.1e-05	R	DLEEATLQHEATAAALR	K					C:\ProgramData\Matrix Science\Mascot Daemon\MGF\1151 20201203 MA\20201202_MA_AD_2.10751.10751.2.dta
1	MYH1B_CHICK	Myosin-1B OS=Gallus gallus GN=MYH1B PE=2 SV=3	1614	223648	70	64	34	31	7075	1	1	0	613.646	1837.92	3	1837.92	0.0008	0	52.95	0.014	R	DLEEATLQHEATAAALR	K					C:\ProgramData\Matrix Science\Mascot Daemon\MGF\1151 20201203 MA\20201202_MA_AD_2.9812.9812.3.dta
1	MYH1B_CHICK	Myosin-1B OS=Gallus gallus GN=MYH1B PE=2 SV=3	1614	223648	70	64	34	31	7077	1	1	0	919.967	1837.92	2	1837.92	0.0021	0	46.57	0.062	R	DLEEATLQHEATAAALR	K					C:\ProgramData\Matrix Science\Mascot Daemon\MGF\1151 20201203 MA\20201202_MA_AD_2.9808.9808.2.dta
1	MYH1B_CHICK	Myosin-1B OS=Gallus gallus GN=MYH1B PE=2 SV=3	1614	223648	70	64	34	31	7252	1	1	0	933.428	1864.84	2	1864.84	-0.0026	1	51.9	0.0088	R	EQYEEEQEAKGELQR	A					C:\ProgramData\Matrix Science\Mascot Daemon\MGF\1151 20201203 MA\20201202_MA_AD_2.3824.3824.2.dta
1	MYH1B_CHICK	Myosin-1B OS=Gallus gallus GN=MYH1B PE=2 SV=3	1614	223648	70	64	34	31	7576	1	1	0	954.933	1907.85	2	1907.85	0.0019	1	50.1	0.012	R	EQYEEEQEAKGELQR	A	Carbamyl (K)	0.000000000100000.0			C:\ProgramData\Matrix Science\Mascot Daemon\MGF\1151 20201203 MA\20201202_MA_AD_2.6373.6373.2.dta
1	MYH1B_CHICK	Myosin-1B OS=Gallus gallus GN=MYH1B PE=2 SV=3	1614	223648	70	64	34	31	7798	1	1	0	970.944	1939.87	2	1939.88	-0.0017	1	53.25	0.0069	K	YEETQAELEASQKESR	S	Carbamyl (K)	0.0000000000001000.0			C:\ProgramData\Matrix Science\Mascot Daemon\MGF\1151 20201203 MA\20201202_MA_AD_2.5005.5005.2.dta
1	MYH1B_CHICK	Myosin-1B OS=Gallus gallus GN=MYH1B PE=2 SV=3	1614	223648	70	64	34	31	8100	1	1	1	663.665	1987.97	3	1987.97	-0.0012	2	46.25	0.071	R	LEEAGGATAAQIDMNKKR	E	2 Carbamyl (K)	0.000000000000000110.0			C:\ProgramData\Matrix Science\Mascot Daemon\MGF\1151 20201203 MA\20201202_MA_AD_2.6357.6357.3.dta
1	MYH1B_CHICK	Myosin-1B OS=Gallus gallus GN=MYH1B PE=2 SV=3	1614	223648	70	64	34	31	8131	1	1	0	665.68	1994.02	3	1994.02	0.001	1	58.33	0.0044	R	RDLEEATLQHEATAAALR	K					C:\ProgramData\Matrix Science\Mascot Daemon\MGF\1151 20201203 MA\20201202_MA_AD_2.7262.7262.3.dta
1	MYH1B_CHICK	Myosin-1B OS=Gallus gallus GN=MYH1B PE=2 SV=3	1614	223648	70	64	34	31	8140	1	1	0	998.509	1995	2	1995	0.0013	1	54.95	0.01	R	RDLEEATLQHEATAAALR	K	Deamidated (NQ)	0.000000002000000000.0			C:\ProgramData\Matrix Science\Mascot Daemon\MGF\1151 20201203 MA\20201202_MA_AD_2.9309.9309.2.dta
1	MYH1B_CHICK	Myosin-1B OS=Gallus gallus GN=MYH1B PE=2 SV=3	1614	223648	70	64	34	31	8212	1	1	0	669.665	2005.97	3	2005.97	0.0018	1	46.58	0.069	R	QAEEAEELSNVNLSKFR	K	Carbamyl (K)	0.00000000000000100.0			C:\ProgramData\Matrix Science\Mascot Daemon\MGF\1151 20201203 MA\20201202_MA_AD_2.11739.11739.3.dta
1	MYH1B_CHICK	Myosin-1B OS=Gallus gallus GN=MYH1B PE=2 SV=3	1614	223648	70	64	34	31	8362	1	1	0	677.667	2029.98	3	2029.98	-0.0025	1	48.81	0.036	K	LEQQVDDLEGSLEQEKK	L	Carbamyl (K)	0.00000000000000010.0			C:\ProgramData\Matrix Science\Mascot Daemon\MGF\1151 20201203 MA\20201202_MA_AD_2.10194.10194.3.dta
1	MYH1B_CHICK	Myosin-1B OS=Gallus gallus GN=MYH1B PE=2 SV=3	1614	223648	70	64	34	31	8817	1	1	0	1066.53	2131.04	2	2131.03	0.0148	1	59.77	0.0035	K	TKLEQQVDDLEGSLEQEK	K	Carbamyl (K)	0.010000000000000000.0			C:\ProgramData\Matrix Science\Mascot Daemon\MGF\1151 20201203 MA\20201202_MA_AD_2.12696.12696.2.dta
1	MYH1B_CHICK	Myosin-1B OS=Gallus gallus GN=MYH1B PE=2 SV=3	1614	223648	70	64	34	31	9628	1	1	1	1161.54	2321.06	2	2321.07	-0.0054	0	129.88	2.2e-10	K	LESDISQIQSEMEDTIQEAR	N					C:\ProgramData\Matrix Science\Mascot Daemon\MGF\1151 20201203 MA\20201202_MA_AD_2.13580.13580.2.dta
2	MYSS_CHICK	Myosin heavy chain, skeletal muscle, adult OS=Gallus gallus PE=1 SV=4	1522	223976	70	65	33	32	547	2	0	0	458.764	915.514	2	915.514	0.0005	1	51.96	0.0081	R	SAEAVKGVR	K					C:\ProgramData\Matrix Science\Mascot Daemon\MGF\1151 20201203 MA\20201202_MA_AD_2.2092.2092.2.dta
2	MYSS_CHICK	Myosin heavy chain, skeletal muscle, adult OS=Gallus gallus PE=1 SV=4	1522	223976	70	65	33	32	725	1	0	0	480.267	958.52	2	958.52	0	1	75.36	3.6e-05	R	SAEAVKGVR	K	Carbamyl (K)	0.000001000.0			C:\ProgramData\Matrix Science\Mascot Daemon\MGF\1151 20201203 MA\20201202_MA_AD_2.2088.2088.2.dta
2	MYSS_CHICK	Myosin heavy chain, skeletal muscle, adult OS=Gallus gallus PE=1 SV=4	1522	223976	70	65	33	32	1283	1	0	0	537.775	1073.54	2	1073.54	-0.0001	0	57.42	0.002	R	ADIAESQVNK	L					C:\ProgramData\Matrix Science\Mascot Daemon\MGF\1151 20201203 MA\20201202_MA_AD_2.2040.2040.2.dta
2	MYSS_CHICK	Myosin heavy chain, skeletal muscle, adult OS=Gallus gallus PE=1 SV=4	1522	223976	70	65	33	32	1470	1	1	1	552.777	1103.54	2	1103.54	-0.0004	0	63.13	0.00076	R	MINDLNTQR	A					C:\ProgramData\Matrix Science\Mascot Daemon\MGF\1151 20201203 MA\20201202_MA_AD_2.3445.3445.2.dta
2	MYSS_CHICK	Myosin heavy chain, skeletal muscle, adult OS=Gallus gallus PE=1 SV=4	1522	223976	70	65	33	32	1471	1	1	1	552.777	1103.54	2	1103.54	0.0001	0	46.54	0.031	R	MINDLNTQR	A					C:\ProgramData\Matrix Science\Mascot Daemon\MGF\1151 20201203 MA\20201202_MA_AD_2.4080.4080.2.dta
2	MYSS_CHICK	Myosin heavy chain, skeletal muscle, adult OS=Gallus gallus PE=1 SV=4	1522	223976	70	65	33	32	1479	1	1	1	553.269	1104.52	2	1104.52	-0.0002	0	55.2	0.0034	R	MINDLNTQR	A	Deamidated (NQ)	0.002000000.0			C:\ProgramData\Matrix Science\Mascot Daemon\MGF\1151 20201203 MA\20201202_MA_AD_2.4222.4222.2.dta
2	MYSS_CHICK	Myosin heavy chain, skeletal muscle, adult OS=Gallus gallus PE=1 SV=4	1522	223976	70	65	33	32	1557	1	0	0	559.278	1116.54	2	1116.54	-0.0003	0	57.14	0.0021	R	ADIAESQVNK	L	Carbamyl (K)	0.0000000001.0			C:\ProgramData\Matrix Science\Mascot Daemon\MGF\1151 20201203 MA\20201202_MA_AD_2.4565.4565.2.dta
2	MYSS_CHICK	Myosin heavy chain, skeletal muscle, adult OS=Gallus gallus PE=1 SV=4	1522	223976	70	65	33	32	1573	1	1	1	560.774	1119.53	2	1119.53	-0.0002	0	65.08	0.00043	R	MINDLNTQR	A	Oxidation (M)	0.400000000.0			C:\ProgramData\Matrix Science\Mascot Daemon\MGF\1151 20201203 MA\20201202_MA_AD_2.2441.2441.2.dta
2	MYSS_CHICK	Myosin heavy chain, skeletal muscle, adult OS=Gallus gallus PE=1 SV=4	1522	223976	70	65	33	32	1578	1	1	1	561.266	1120.52	2	1120.52	-0.0002	0	62.85	0.00053	R	MINDLNTQR	A	Deamidated (NQ); Oxidation (M)	0.400002000.0			C:\ProgramData\Matrix Science\Mascot Daemon\MGF\1151 20201203 MA\20201202_MA_AD_2.2905.2905.2.dta
2	MYSS_CHICK	Myosin heavy chain, skeletal muscle, adult OS=Gallus gallus PE=1 SV=4	1522	223976	70	65	33	32	1580	1	1	1	561.266	1120.52	2	1120.52	0.0002	0	49.06	0.012	R	MINDLNTQR	A	Deamidated (NQ); Oxidation (M)	0.402000000.0			C:\ProgramData\Matrix Science\Mascot Daemon\MGF\1151 20201203 MA\20201202_MA_AD_2.3188.3188.2.dta
2	MYSS_CHICK	Myosin heavy chain, skeletal muscle, adult OS=Gallus gallus PE=1 SV=4	1522	223976	70	65	33	32	1581	1	1	1	561.267	1120.52	2	1120.52	0.0006	0	58.2	0.0015	R	MINDLNTQR	A	Deamidated (NQ); Oxidation (M)	0.402000000.0			C:\ProgramData\Matrix Science\Mascot Daemon\MGF\1151 20201203 MA\20201202_MA_AD_2.3046.3046.2.dta
2	MYSS_CHICK	Myosin heavy chain, skeletal muscle, adult OS=Gallus gallus PE=1 SV=4	1522	223976	70	65	33	32	1585	1	1	1	561.759	1121.5	2	1121.5	0.0011	0	49.29	0.0088	R	MINDLNTQR	A	2 Deamidated (NQ); Oxidation (M)	0.402002000.0			C:\ProgramData\Matrix Science\Mascot Daemon\MGF\1151 20201203 MA\20201202_MA_AD_2.3510.3510.2.dta
2	MYSS_CHICK	Myosin heavy chain, skeletal muscle, adult OS=Gallus gallus PE=1 SV=4	1522	223976	70	65	33	32	1636	1	0	0	565.308	1128.6	2	1128.6	-0.0001	0	55.93	0.0026	R	LDEAEQLALK	G					C:\ProgramData\Matrix Science\Mascot Daemon\MGF\1151 20201203 MA\20201202_MA_AD_2.6963.6963.2.dta
2	MYSS_CHICK	Myosin heavy chain, skeletal muscle, adult OS=Gallus gallus PE=1 SV=4	1522	223976	70	65	33	32	1856	1	0	0	581.783	1161.55	2	1161.55	-0.0001	1	46.86	0.028	R	TEELEEAKK	K	2 Carbamyl (K)	0.000000011.0			C:\ProgramData\Matrix Science\Mascot Daemon\MGF\1151 20201203 MA\20201202_MA_AD_2.5004.5004.2.dta
2	MYSS_CHICK	Myosin heavy chain, skeletal muscle, adult OS=Gallus gallus PE=1 SV=4	1522	223976	70	65	33	32	1923	1	0	0	586.812	1171.61	2	1171.61	0.0007	0	47.78	0.026	R	LDEAEQLALK	G	Carbamyl (K)	0.0000000001.0			C:\ProgramData\Matrix Science\Mascot Daemon\MGF\1151 20201203 MA\20201202_MA_AD_2.10768.10768.2.dta
2	MYSS_CHICK	Myosin heavy chain, skeletal muscle, adult OS=Gallus gallus PE=1 SV=4	1522	223976	70	65	33	32	1940	1	1	1	587.803	1173.59	2	1173.59	0.0001	1	54.67	0.0062	R	MAAEAQKNLR	N	Carbamyl (K)	0.0000001000.0			C:\ProgramData\Matrix Science\Mascot Daemon\MGF\1151 20201203 MA\20201202_MA_AD_2.2786.2786.2.dta
2	MYSS_CHICK	Myosin heavy chain, skeletal muscle, adult OS=Gallus gallus PE=1 SV=4	1522	223976	70	65	33	32	3109	1	0	0	673.838	1345.66	2	1345.66	-0.0001	0	45.5	0.048	R	IEAQNKPFDAK	S	2 Carbamyl (K)	0.00000100001.0			C:\ProgramData\Matrix Science\Mascot Daemon\MGF\1151 20201203 MA\20201202_MA_AD_2.7130.7130.2.dta
2	MYSS_CHICK	Myosin heavy chain, skeletal muscle, adult OS=Gallus gallus PE=1 SV=4	1522	223976	70	65	33	32	3110	1	0	0	673.839	1345.66	2	1345.66	0	0	53.35	0.008	R	IEAQNKPFDAK	S	2 Carbamyl (K)	0.00000100001.0			C:\ProgramData\Matrix Science\Mascot Daemon\MGF\1151 20201203 MA\20201202_MA_AD_2.7423.7423.2.dta
2	MYSS_CHICK	Myosin heavy chain, skeletal muscle, adult OS=Gallus gallus PE=1 SV=4	1522	223976	70	65	33	32	3309	1	0	0	687.378	1372.74	2	1372.74	0.0023	1	50.25	0.018	R	LQDLVDKLQMK	V	Carbamyl (K)	0.00000010000.0			C:\ProgramData\Matrix Science\Mascot Daemon\MGF\1151 20201203 MA\20201202_MA_AD_2.12033.12033.2.dta
2	MYSS_CHICK	Myosin heavy chain, skeletal muscle, adult OS=Gallus gallus PE=1 SV=4	1522	223976	70	65	33	32	3407	1	1	1	462.253	1383.74	3	1383.74	0.0005	0	67.89	0.00023	R	ANLLQAEVEELR	G					C:\ProgramData\Matrix Science\Mascot Daemon\MGF\1151 20201203 MA\20201202_MA_AD_2.12513.12513.3.dta
2	MYSS_CHICK	Myosin heavy chain, skeletal muscle, adult OS=Gallus gallus PE=1 SV=4	1522	223976	70	65	33	32	3421	1	0	0	693.871	1385.73	2	1385.73	0.0004	1	46.39	0.046	R	ADIAESQVNKLR	V	Carbamyl (K)	0.000000000100.0			C:\ProgramData\Matrix Science\Mascot Daemon\MGF\1151 20201203 MA\20201202_MA_AD_2.6809.6809.2.dta
2	MYSS_CHICK	Myosin heavy chain, skeletal muscle, adult OS=Gallus gallus PE=1 SV=4	1522	223976	70	65	33	32	3422	1	0	0	693.871	1385.73	2	1385.73	0.0006	1	66.3	0.00047	R	ADIAESQVNKLR	V	Carbamyl (K)	0.000000000100.0			C:\ProgramData\Matrix Science\Mascot Daemon\MGF\1151 20201203 MA\20201202_MA_AD_2.6133.6133.2.dta
2	MYSS_CHICK	Myosin heavy chain, skeletal muscle, adult OS=Gallus gallus PE=1 SV=4	1522	223976	70	65	33	32	3423	1	0	0	693.871	1385.73	2	1385.73	0.002	1	48.54	0.03	R	ADIAESQVNKLR	V	Carbamyl (K)	0.000000000100.0			C:\ProgramData\Matrix Science\Mascot Daemon\MGF\1151 20201203 MA\20201202_MA_AD_2.5468.5468.2.dta
2	MYSS_CHICK	Myosin heavy chain, skeletal muscle, adult OS=Gallus gallus PE=1 SV=4	1522	223976	70	65	33	32	3661	1	0	0	707.881	1413.75	2	1413.75	0.0002	1	83.71	8e-06	R	LDEAEQLALKGGK	K	Carbamyl (K)	0.0000000001000.0			C:\ProgramData\Matrix Science\Mascot Daemon\MGF\1151 20201203 MA\20201202_MA_AD_2.7199.7199.2.dta
2	MYSS_CHICK	Myosin heavy chain, skeletal muscle, adult OS=Gallus gallus PE=1 SV=4	1522	223976	70	65	33	32	3683	1	0	0	708.88	1415.75	2	1415.74	0.0018	1	50.39	0.018	R	LQDLVDKLQMK	V	2 Carbamyl (K)	0.00000010001.0			C:\ProgramData\Matrix Science\Mascot Daemon\MGF\1151 20201203 MA\20201202_MA_AD_2.13434.13434.2.dta
2	MYSS_CHICK	Myosin heavy chain, skeletal muscle, adult OS=Gallus gallus PE=1 SV=4	1522	223976	70	65	33	32	4241	1	0	0	744.856	1487.7	2	1487.7	-0.0006	0	57.83	0.0021	R	IEELEEEIEAER	T					C:\ProgramData\Matrix Science\Mascot Daemon\MGF\1151 20201203 MA\20201202_MA_AD_2.10340.10340.2.dta
2	MYSS_CHICK	Myosin heavy chain, skeletal muscle, adult OS=Gallus gallus PE=1 SV=4	1522	223976	70	65	33	32	4242	1	0	0	744.857	1487.7	2	1487.7	-0.0001	0	51.81	0.0084	R	IEELEEEIEAER	T					C:\ProgramData\Matrix Science\Mascot Daemon\MGF\1151 20201203 MA\20201202_MA_AD_2.9813.9813.2.dta
2	MYSS_CHICK	Myosin heavy chain, skeletal muscle, adult OS=Gallus gallus PE=1 SV=4	1522	223976	70	65	33	32	4244	1	0	0	744.857	1487.7	2	1487.7	0.001	0	58.8	0.0018	R	IEELEEEIEAER	T					C:\ProgramData\Matrix Science\Mascot Daemon\MGF\1151 20201203 MA\20201202_MA_AD_2.9659.9659.2.dta
2	MYSS_CHICK	Myosin heavy chain, skeletal muscle, adult OS=Gallus gallus PE=1 SV=4	1522	223976	70	65	33	32	4245	1	0	0	744.857	1487.7	2	1487.7	0.0012	0	64.58	0.00045	R	IEELEEEIEAER	T					C:\ProgramData\Matrix Science\Mascot Daemon\MGF\1151 20201203 MA\20201202_MA_AD_2.9504.9504.2.dta
2	MYSS_CHICK	Myosin heavy chain, skeletal muscle, adult OS=Gallus gallus PE=1 SV=4	1522	223976	70	65	33	32	4246	1	0	0	744.857	1487.7	2	1487.7	0.0013	0	51.66	0.0089	R	IEELEEEIEAER	T					C:\ProgramData\Matrix Science\Mascot Daemon\MGF\1151 20201203 MA\20201202_MA_AD_2.9994.9994.2.dta
2	MYSS_CHICK	Myosin heavy chain, skeletal muscle, adult OS=Gallus gallus PE=1 SV=4	1522	223976	70	65	33	32	4351	1	1	1	751.397	1500.78	2	1500.78	0.0017	1	56.85	0.0047	R	KVAEQELLDATER	V					C:\ProgramData\Matrix Science\Mascot Daemon\MGF\1151 20201203 MA\20201202_MA_AD_2.5972.5972.2.dta
2	MYSS_CHICK	Myosin heavy chain, skeletal muscle, adult OS=Gallus gallus PE=1 SV=4	1522	223976	70	65	33	32	4362	1	0	0	751.88	1501.75	2	1501.74	0.0008	0	45.06	0.064	K	IEDEQALGMQLQK	K					C:\ProgramData\Matrix Science\Mascot Daemon\MGF\1151 20201203 MA\20201202_MA_AD_2.7798.7798.2.dta
2	MYSS_CHICK	Myosin heavy chain, skeletal muscle, adult OS=Gallus gallus PE=1 SV=4	1522	223976	70	65	33	32	4368	1	0	0	751.888	1501.76	2	1501.76	-0.0024	1	46.39	0.053	R	ALSKANSEVAQWR	T	Carbamyl (K)	0.0001000000000.0			C:\ProgramData\Matrix Science\Mascot Daemon\MGF\1151 20201203 MA\20201202_MA_AD_2.7118.7118.2.dta
2	MYSS_CHICK	Myosin heavy chain, skeletal muscle, adult OS=Gallus gallus PE=1 SV=4	1522	223976	70	65	33	32	4480	1	0	0	759.877	1517.74	2	1517.74	-0.0001	0	50.44	0.018	K	IEDEQALGMQLQK	K	Oxidation (M)	0.0000000040000.0			C:\ProgramData\Matrix Science\Mascot Daemon\MGF\1151 20201203 MA\20201202_MA_AD_2.6054.6054.2.dta
2	MYSS_CHICK	Myosin heavy chain, skeletal muscle, adult OS=Gallus gallus PE=1 SV=4	1522	223976	70	65	33	32	4681	1	1	1	514.285	1539.83	3	1539.84	-0.0029	1	63.85	0.00056	R	RANLLQAEVEELR	G					C:\ProgramData\Matrix Science\Mascot Daemon\MGF\1151 20201203 MA\20201202_MA_AD_2.10179.10179.3.dta
2	MYSS_CHICK	Myosin heavy chain, skeletal muscle, adult OS=Gallus gallus PE=1 SV=4	1522	223976	70	65	33	32	4714	1	1	1	772.899	1543.78	2	1543.78	-0.0004	1	50.82	0.018	R	KVAEQELLDATER	V	Carbamyl (K)	0.1000000000000.0			C:\ProgramData\Matrix Science\Mascot Daemon\MGF\1151 20201203 MA\20201202_MA_AD_2.6727.6727.2.dta
2	MYSS_CHICK	Myosin heavy chain, skeletal muscle, adult OS=Gallus gallus PE=1 SV=4	1522	223976	70	65	33	32	4715	1	1	1	772.899	1543.78	2	1543.78	0.0002	1	74.22	9e-05	R	KVAEQELLDATER	V	Carbamyl (K)	0.1000000000000.0			C:\ProgramData\Matrix Science\Mascot Daemon\MGF\1151 20201203 MA\20201202_MA_AD_2.8975.8975.2.dta
2	MYSS_CHICK	Myosin heavy chain, skeletal muscle, adult OS=Gallus gallus PE=1 SV=4	1522	223976	70	65	33	32	4802	1	0	0	518.59	1552.75	3	1552.75	0	1	47.08	0.04	R	KIQHELEEAEER	A	Carbamyl (K)	0.100000000000.0			C:\ProgramData\Matrix Science\Mascot Daemon\MGF\1151 20201203 MA\20201202_MA_AD_2.6875.6875.3.dta
2	MYSS_CHICK	Myosin heavy chain, skeletal muscle, adult OS=Gallus gallus PE=1 SV=4	1522	223976	70	65	33	32	4872	1	1	0	781.366	1560.72	2	1560.72	0.0019	0	57.4	0.0021	R	AEDEEEINAELTAK	K					C:\ProgramData\Matrix Science\Mascot Daemon\MGF\1151 20201203 MA\20201202_MA_AD_2.6905.6905.2.dta
2	MYSS_CHICK	Myosin heavy chain, skeletal muscle, adult OS=Gallus gallus PE=1 SV=4	1522	223976	70	65	33	32	5250	1	1	0	804.402	1606.79	2	1606.79	0.0015	0	76.24	5.6e-05	R	IVESMQSTLDAEIR	S	Oxidation (M)	0.00004000000000.0			C:\ProgramData\Matrix Science\Mascot Daemon\MGF\1151 20201203 MA\20201202_MA_AD_2.5611.5611.2.dta
2	MYSS_CHICK	Myosin heavy chain, skeletal muscle, adult OS=Gallus gallus PE=1 SV=4	1522	223976	70	65	33	32	5405	1	1	1	544.285	1629.83	3	1629.83	0.0004	1	47.09	0.049	R	QAEEKDALISQLSR	G	Carbamyl (K)	0.00001000000000.0			C:\ProgramData\Matrix Science\Mascot Daemon\MGF\1151 20201203 MA\20201202_MA_AD_2.11100.11100.3.dta
2	MYSS_CHICK	Myosin heavy chain, skeletal muscle, adult OS=Gallus gallus PE=1 SV=4	1522	223976	70	65	33	32	5407	1	1	1	815.924	1629.83	2	1629.83	0.0009	1	68.33	0.00037	R	QAEEKDALISQLSR	G	Carbamyl (K)	0.00001000000000.0			C:\ProgramData\Matrix Science\Mascot Daemon\MGF\1151 20201203 MA\20201202_MA_AD_2.11121.11121.2.dta
2	MYSS_CHICK	Myosin heavy chain, skeletal muscle, adult OS=Gallus gallus PE=1 SV=4	1522	223976	70	65	33	32	5410	1	1	1	815.925	1629.84	2	1629.83	0.003	1	47.51	0.047	R	QAEEKDALISQLSR	G	Carbamyl (K)	0.00001000000000.0			C:\ProgramData\Matrix Science\Mascot Daemon\MGF\1151 20201203 MA\20201202_MA_AD_2.9523.9523.2.dta
2	MYSS_CHICK	Myosin heavy chain, skeletal muscle, adult OS=Gallus gallus PE=1 SV=4	1522	223976	70	65	33	32	5560	1	1	0	824.896	1647.78	2	1647.78	0.0003	0	77.75	3e-05	R	LEEAGGATAAQIEMNK	K	Oxidation (K)	0.0000000000000003.0			C:\ProgramData\Matrix Science\Mascot Daemon\MGF\1151 20201203 MA\20201202_MA_AD_2.4543.4543.2.dta
2	MYSS_CHICK	Myosin heavy chain, skeletal muscle, adult OS=Gallus gallus PE=1 SV=4	1522	223976	70	65	33	32	5665	1	0	0	830.905	1659.8	2	1659.8	0.0005	0	82.15	1.2e-05	R	QAEEAEELSNVNLSK	F					C:\ProgramData\Matrix Science\Mascot Daemon\MGF\1151 20201203 MA\20201202_MA_AD_2.7000.7000.2.dta
2	MYSS_CHICK	Myosin heavy chain, skeletal muscle, adult OS=Gallus gallus PE=1 SV=4	1522	223976	70	65	33	32	5890	1	1	0	846.399	1690.78	2	1690.78	0.0004	0	60.01	0.0015	R	LEEAGGATAAQIEMNK	K	Carbamyl (K); Oxidation (M)	0.0000000000000401.0			C:\ProgramData\Matrix Science\Mascot Daemon\MGF\1151 20201203 MA\20201202_MA_AD_2.7297.7297.2.dta
2	MYSS_CHICK	Myosin heavy chain, skeletal muscle, adult OS=Gallus gallus PE=1 SV=4	1522	223976	70	65	33	32	6111	1	1	1	859.923	1717.83	2	1717.83	0.0007	1	76.04	5.9e-05	R	TQEDLKEQVAMVER	R	Carbamyl (K)	0.00000100000000.0			C:\ProgramData\Matrix Science\Mascot Daemon\MGF\1151 20201203 MA\20201202_MA_AD_2.10022.10022.2.dta
2	MYSS_CHICK	Myosin heavy chain, skeletal muscle, adult OS=Gallus gallus PE=1 SV=4	1522	223976	70	65	33	32	6256	1	1	1	867.919	1733.82	2	1733.83	-0.0018	1	69.72	0.00024	R	TQEDLKEQVAMVER	R	Carbamyl (K); Oxidation (M)	0.00000100004000.0			C:\ProgramData\Matrix Science\Mascot Daemon\MGF\1151 20201203 MA\20201202_MA_AD_2.9099.9099.2.dta
2	MYSS_CHICK	Myosin heavy chain, skeletal muscle, adult OS=Gallus gallus PE=1 SV=4	1522	223976	70	65	33	32	6257	1	1	1	867.92	1733.82	2	1733.83	-0.0006	1	75.64	5.9e-05	R	TQEDLKEQVAMVER	R	Carbamyl (K); Oxidation (M)	0.00000100004000.0			C:\ProgramData\Matrix Science\Mascot Daemon\MGF\1151 20201203 MA\20201202_MA_AD_2.9252.9252.2.dta
2	MYSS_CHICK	Myosin heavy chain, skeletal muscle, adult OS=Gallus gallus PE=1 SV=4	1522	223976	70	65	33	32	6259	1	1	1	867.92	1733.83	2	1733.83	0.0011	1	73.11	0.00011	R	TQEDLKEQVAMVER	R	Carbamyl (K); Oxidation (M)	0.00000100004000.0			C:\ProgramData\Matrix Science\Mascot Daemon\MGF\1151 20201203 MA\20201202_MA_AD_2.9485.9485.2.dta
2	MYSS_CHICK	Myosin heavy chain, skeletal muscle, adult OS=Gallus gallus PE=1 SV=4	1522	223976	70	65	33	32	7074	1	0	0	919.966	1837.92	2	1837.92	0	0	76.57	6.1e-05	R	DLEEATLQHEATAAALR	K					C:\ProgramData\Matrix Science\Mascot Daemon\MGF\1151 20201203 MA\20201202_MA_AD_2.10751.10751.2.dta
2	MYSS_CHICK	Myosin heavy chain, skeletal muscle, adult OS=Gallus gallus PE=1 SV=4	1522	223976	70	65	33	32	7075	1	0	0	613.646	1837.92	3	1837.92	0.0008	0	52.95	0.014	R	DLEEATLQHEATAAALR	K					C:\ProgramData\Matrix Science\Mascot Daemon\MGF\1151 20201203 MA\20201202_MA_AD_2.9812.9812.3.dta
2	MYSS_CHICK	Myosin heavy chain, skeletal muscle, adult OS=Gallus gallus PE=1 SV=4	1522	223976	70	65	33	32	7077	1	0	0	919.967	1837.92	2	1837.92	0.0021	0	46.57	0.062	R	DLEEATLQHEATAAALR	K					C:\ProgramData\Matrix Science\Mascot Daemon\MGF\1151 20201203 MA\20201202_MA_AD_2.9808.9808.2.dta
2	MYSS_CHICK	Myosin heavy chain, skeletal muscle, adult OS=Gallus gallus PE=1 SV=4	1522	223976	70	65	33	32	7252	1	0	0	933.428	1864.84	2	1864.84	-0.0026	1	51.9	0.0088	R	EQYEEEQEAKGELQR	A					C:\ProgramData\Matrix Science\Mascot Daemon\MGF\1151 20201203 MA\20201202_MA_AD_2.3824.3824.2.dta
2	MYSS_CHICK	Myosin heavy chain, skeletal muscle, adult OS=Gallus gallus PE=1 SV=4	1522	223976	70	65	33	32	7479	1	1	1	948.954	1895.89	2	1895.9	-0.0032	0	93.15	1.2e-06	K	HADSTAELGEQIDNLQR	V					C:\ProgramData\Matrix Science\Mascot Daemon\MGF\1151 20201203 MA\20201202_MA_AD_2.5643.5643.2.dta
2	MYSS_CHICK	Myosin heavy chain, skeletal muscle, adult OS=Gallus gallus PE=1 SV=4	1522	223976	70	65	33	32	7480	1	1	1	948.955	1895.9	2	1895.9	-0.0018	0	95.74	6.2e-07	K	HADSTAELGEQIDNLQR	V					C:\ProgramData\Matrix Science\Mascot Daemon\MGF\1151 20201203 MA\20201202_MA_AD_2.8272.8272.2.dta
2	MYSS_CHICK	Myosin heavy chain, skeletal muscle, adult OS=Gallus gallus PE=1 SV=4	1522	223976	70	65	33	32	7485	1	1	1	632.973	1895.9	3	1895.9	0.0007	0	48.26	0.037	K	HADSTAELGEQIDNLQR	V					C:\ProgramData\Matrix Science\Mascot Daemon\MGF\1151 20201203 MA\20201202_MA_AD_2.8256.8256.3.dta
2	MYSS_CHICK	Myosin heavy chain, skeletal muscle, adult OS=Gallus gallus PE=1 SV=4	1522	223976	70	65	33	32	7486	1	1	1	948.956	1895.9	2	1895.9	0.0009	0	80.99	2e-05	K	HADSTAELGEQIDNLQR	V					C:\ProgramData\Matrix Science\Mascot Daemon\MGF\1151 20201203 MA\20201202_MA_AD_2.7627.7627.2.dta
2	MYSS_CHICK	Myosin heavy chain, skeletal muscle, adult OS=Gallus gallus PE=1 SV=4	1522	223976	70	65	33	32	7576	1	0	0	954.933	1907.85	2	1907.85	0.0019	1	50.1	0.012	R	EQYEEEQEAKGELQR	A	Carbamyl (K)	0.000000000100000.0			C:\ProgramData\Matrix Science\Mascot Daemon\MGF\1151 20201203 MA\20201202_MA_AD_2.6373.6373.2.dta
2	MYSS_CHICK	Myosin heavy chain, skeletal muscle, adult OS=Gallus gallus PE=1 SV=4	1522	223976	70	65	33	32	7742	1	1	0	644.648	1930.92	3	1930.92	-0.0011	2	48.38	0.034	R	AEDEEEINAELTAKKR	K	2 Carbamyl (K)	0.0000000000000110.0			C:\ProgramData\Matrix Science\Mascot Daemon\MGF\1151 20201203 MA\20201202_MA_AD_2.8471.8471.3.dta
2	MYSS_CHICK	Myosin heavy chain, skeletal muscle, adult OS=Gallus gallus PE=1 SV=4	1522	223976	70	65	33	32	8131	1	0	0	665.68	1994.02	3	1994.02	0.001	1	58.33	0.0044	R	RDLEEATLQHEATAAALR	K					C:\ProgramData\Matrix Science\Mascot Daemon\MGF\1151 20201203 MA\20201202_MA_AD_2.7262.7262.3.dta
2	MYSS_CHICK	Myosin heavy chain, skeletal muscle, adult OS=Gallus gallus PE=1 SV=4	1522	223976	70	65	33	32	8140	1	0	0	998.509	1995	2	1995	0.0013	1	54.95	0.01	R	RDLEEATLQHEATAAALR	K	Deamidated (NQ)	0.000000002000000000.0			C:\ProgramData\Matrix Science\Mascot Daemon\MGF\1151 20201203 MA\20201202_MA_AD_2.9309.9309.2.dta
2	MYSS_CHICK	Myosin heavy chain, skeletal muscle, adult OS=Gallus gallus PE=1 SV=4	1522	223976	70	65	33	32	8184	1	1	0	668.337	2001.99	3	2001.99	-0.0021	2	46.99	0.061	R	LEEAGGATAAQIEMNKKR	E	2 Carbamyl (K)	0.000000000000000110.0			C:\ProgramData\Matrix Science\Mascot Daemon\MGF\1151 20201203 MA\20201202_MA_AD_2.7081.7081.3.dta
2	MYSS_CHICK	Myosin heavy chain, skeletal muscle, adult OS=Gallus gallus PE=1 SV=4	1522	223976	70	65	33	32	8212	1	0	0	669.665	2005.97	3	2005.97	0.0018	1	46.58	0.069	R	QAEEAEELSNVNLSKFR	K	Carbamyl (K)	0.00000000000000100.0			C:\ProgramData\Matrix Science\Mascot Daemon\MGF\1151 20201203 MA\20201202_MA_AD_2.11739.11739.3.dta
2	MYSS_CHICK	Myosin heavy chain, skeletal muscle, adult OS=Gallus gallus PE=1 SV=4	1522	223976	70	65	33	32	8279	1	1	0	673.669	2017.99	3	2017.98	0.0001	2	55.12	0.0093	R	LEEAGGATAAQIEMNKKR	E	2 Carbamyl (K); Oxidation (M)	0.000000000000040110.0			C:\ProgramData\Matrix Science\Mascot Daemon\MGF\1151 20201203 MA\20201202_MA_AD_2.5807.5807.3.dta
2	MYSS_CHICK	Myosin heavy chain, skeletal muscle, adult OS=Gallus gallus PE=1 SV=4	1522	223976	70	65	33	32	8362	1	0	0	677.667	2029.98	3	2029.98	-0.0025	1	48.81	0.036	K	LEQQVDDLEGSLEQEKK	L	Carbamyl (K)	0.00000000000000010.0			C:\ProgramData\Matrix Science\Mascot Daemon\MGF\1151 20201203 MA\20201202_MA_AD_2.10194.10194.3.dta
2	MYSS_CHICK	Myosin heavy chain, skeletal muscle, adult OS=Gallus gallus PE=1 SV=4	1522	223976	70	65	33	32	8817	1	0	0	1066.53	2131.04	2	2131.03	0.0148	1	59.77	0.0035	K	TKLEQQVDDLEGSLEQEK	K	Carbamyl (K)	0.010000000000000000.0			C:\ProgramData\Matrix Science\Mascot Daemon\MGF\1151 20201203 MA\20201202_MA_AD_2.12696.12696.2.dta
2	MYSS_CHICK	Myosin heavy chain, skeletal muscle, adult OS=Gallus gallus PE=1 SV=4	1522	223976	70	65	33	32	9255	1	1	1	747.04	2238.1	3	2238.1	0.0007	2	45.82	0.095	R	KKHADSTAELGEQIDNLQR	V	2 Carbamyl (K)	0.1100000000000000000.0			C:\ProgramData\Matrix Science\Mascot Daemon\MGF\1151 20201203 MA\20201202_MA_AD_2.8403.8403.3.dta
2	MYSS_CHICK	Myosin heavy chain, skeletal muscle, adult OS=Gallus gallus PE=1 SV=4	1522	223976	70	65	33	32	9256	1	1	1	747.04	2238.1	3	2238.1	0.0009	2	54.68	0.012	R	KKHADSTAELGEQIDNLQR	V	2 Carbamyl (K)	0.1100000000000000000.0			C:\ProgramData\Matrix Science\Mascot Daemon\MGF\1151 20201203 MA\20201202_MA_AD_2.5876.5876.3.dta
2	MYSS_CHICK	Myosin heavy chain, skeletal muscle, adult OS=Gallus gallus PE=1 SV=4	1522	223976	70	65	33	32	9259	1	1	1	1120.06	2238.1	2	2238.1	0.0011	2	63.42	0.0016	R	KKHADSTAELGEQIDNLQR	V	2 Carbamyl (K)	0.1100000000000000000.0			C:\ProgramData\Matrix Science\Mascot Daemon\MGF\1151 20201203 MA\20201202_MA_AD_2.6184.6184.2.dta
3	MYH4_RABIT	Myosin-4 OS=Oryctolagus cuniculus GN=MYH4 PE=1 SV=1	917	223841	43	42	22	21	1283	1	0	0	537.775	1073.54	2	1073.54	-0.0001	0	57.42	0.002	R	ADIAESQVNK	L					C:\ProgramData\Matrix Science\Mascot Daemon\MGF\1151 20201203 MA\20201202_MA_AD_2.2040.2040.2.dta
3	MYH4_RABIT	Myosin-4 OS=Oryctolagus cuniculus GN=MYH4 PE=1 SV=1	917	223841	43	42	22	21	1557	1	0	0	559.278	1116.54	2	1116.54	-0.0003	0	57.14	0.0021	R	ADIAESQVNK	L	Carbamyl (K)	0.0000000001.0			C:\ProgramData\Matrix Science\Mascot Daemon\MGF\1151 20201203 MA\20201202_MA_AD_2.4565.4565.2.dta
3	MYH4_RABIT	Myosin-4 OS=Oryctolagus cuniculus GN=MYH4 PE=1 SV=1	917	223841	43	42	22	21	1611	1	1	0	564.325	1126.64	2	1126.63	0.0005	0	49.74	0.01	R	IQLELNQVK	S	Carbamyl (K)	0.000000001.0			C:\ProgramData\Matrix Science\Mascot Daemon\MGF\1151 20201203 MA\20201202_MA_AD_2.11482.11482.2.dta
3	MYH4_RABIT	Myosin-4 OS=Oryctolagus cuniculus GN=MYH4 PE=1 SV=1	917	223841	43	42	22	21	1636	1	0	0	565.308	1128.6	2	1128.6	-0.0001	0	55.93	0.0026	R	LDEAEQLALK	G					C:\ProgramData\Matrix Science\Mascot Daemon\MGF\1151 20201203 MA\20201202_MA_AD_2.6963.6963.2.dta
3	MYH4_RABIT	Myosin-4 OS=Oryctolagus cuniculus GN=MYH4 PE=1 SV=1	917	223841	43	42	22	21	1856	1	0	0	581.783	1161.55	2	1161.55	-0.0001	1	46.86	0.028	R	TEELEEAKK	K	2 Carbamyl (K)	0.000000011.0			C:\ProgramData\Matrix Science\Mascot Daemon\MGF\1151 20201203 MA\20201202_MA_AD_2.5004.5004.2.dta
3	MYH4_RABIT	Myosin-4 OS=Oryctolagus cuniculus GN=MYH4 PE=1 SV=1	917	223841	43	42	22	21	1923	1	0	0	586.812	1171.61	2	1171.61	0.0007	0	47.78	0.026	R	LDEAEQLALK	G	Carbamyl (K)	0.0000000001.0			C:\ProgramData\Matrix Science\Mascot Daemon\MGF\1151 20201203 MA\20201202_MA_AD_2.10768.10768.2.dta
3	MYH4_RABIT	Myosin-4 OS=Oryctolagus cuniculus GN=MYH4 PE=1 SV=1	917	223841	43	42	22	21	3109	1	0	0	673.838	1345.66	2	1345.66	-0.0001	0	45.5	0.048	R	IEAQNKPFDAK	S	2 Carbamyl (K)	0.00000100001.0			C:\ProgramData\Matrix Science\Mascot Daemon\MGF\1151 20201203 MA\20201202_MA_AD_2.7130.7130.2.dta
3	MYH4_RABIT	Myosin-4 OS=Oryctolagus cuniculus GN=MYH4 PE=1 SV=1	917	223841	43	42	22	21	3110	1	0	0	673.839	1345.66	2	1345.66	0	0	53.35	0.008	R	IEAQNKPFDAK	S	2 Carbamyl (K)	0.00000100001.0			C:\ProgramData\Matrix Science\Mascot Daemon\MGF\1151 20201203 MA\20201202_MA_AD_2.7423.7423.2.dta
3	MYH4_RABIT	Myosin-4 OS=Oryctolagus cuniculus GN=MYH4 PE=1 SV=1	917	223841	43	42	22	21	3365	1	1	0	690.847	1379.68	2	1379.68	0.0001	1	51.73	0.011	R	ARLQTESGEFSR	Q					C:\ProgramData\Matrix Science\Mascot Daemon\MGF\1151 20201203 MA\20201202_MA_AD_2.1915.1915.2.dta
3	MYH4_RABIT	Myosin-4 OS=Oryctolagus cuniculus GN=MYH4 PE=1 SV=1	917	223841	43	42	22	21	3421	1	0	0	693.871	1385.73	2	1385.73	0.0004	1	46.39	0.046	R	ADIAESQVNKLR	V	Carbamyl (K)	0.000000000100.0			C:\ProgramData\Matrix Science\Mascot Daemon\MGF\1151 20201203 MA\20201202_MA_AD_2.6809.6809.2.dta
3	MYH4_RABIT	Myosin-4 OS=Oryctolagus cuniculus GN=MYH4 PE=1 SV=1	917	223841	43	42	22	21	3422	1	0	0	693.871	1385.73	2	1385.73	0.0006	1	66.3	0.00047	R	ADIAESQVNKLR	V	Carbamyl (K)	0.000000000100.0			C:\ProgramData\Matrix Science\Mascot Daemon\MGF\1151 20201203 MA\20201202_MA_AD_2.6133.6133.2.dta
3	MYH4_RABIT	Myosin-4 OS=Oryctolagus cuniculus GN=MYH4 PE=1 SV=1	917	223841	43	42	22	21	3423	1	0	0	693.871	1385.73	2	1385.73	0.002	1	48.54	0.03	R	ADIAESQVNKLR	V	Carbamyl (K)	0.000000000100.0			C:\ProgramData\Matrix Science\Mascot Daemon\MGF\1151 20201203 MA\20201202_MA_AD_2.5468.5468.2.dta
3	MYH4_RABIT	Myosin-4 OS=Oryctolagus cuniculus GN=MYH4 PE=1 SV=1	917	223841	43	42	22	21	3534	1	0	0	466.925	1397.75	3	1397.75	0.0022	0	60.77	0.0012	R	ANLLQAEIEELR	A					C:\ProgramData\Matrix Science\Mascot Daemon\MGF\1151 20201203 MA\20201202_MA_AD_2.13220.13220.3.dta
3	MYH4_RABIT	Myosin-4 OS=Oryctolagus cuniculus GN=MYH4 PE=1 SV=1	917	223841	43	42	22	21	3540	1	0	0	700.377	1398.74	2	1398.74	0.0044	0	47.39	0.027	R	ANLLQAEIEELR	A	Deamidated (NQ)	0.020000000000.0			C:\ProgramData\Matrix Science\Mascot Daemon\MGF\1151 20201203 MA\20201202_MA_AD_2.13697.13697.2.dta
3	MYH4_RABIT	Myosin-4 OS=Oryctolagus cuniculus GN=MYH4 PE=1 SV=1	917	223841	43	42	22	21	3661	1	0	0	707.881	1413.75	2	1413.75	0.0002	1	83.71	8e-06	R	LDEAEQLALKGGK	K	Carbamyl (K)	0.0000000001000.0			C:\ProgramData\Matrix Science\Mascot Daemon\MGF\1151 20201203 MA\20201202_MA_AD_2.7199.7199.2.dta
3	MYH4_RABIT	Myosin-4 OS=Oryctolagus cuniculus GN=MYH4 PE=1 SV=1	917	223841	43	42	22	21	4239	1	0	0	744.389	1486.76	2	1486.76	0.0006	1	55.55	0.0067	R	KVAEQELLDASER	V					C:\ProgramData\Matrix Science\Mascot Daemon\MGF\1151 20201203 MA\20201202_MA_AD_2.5142.5142.2.dta
3	MYH4_RABIT	Myosin-4 OS=Oryctolagus cuniculus GN=MYH4 PE=1 SV=1	917	223841	43	42	22	21	4241	1	0	0	744.856	1487.7	2	1487.7	-0.0006	0	57.83	0.0021	R	IEELEEEIEAER	A					C:\ProgramData\Matrix Science\Mascot Daemon\MGF\1151 20201203 MA\20201202_MA_AD_2.10340.10340.2.dta
3	MYH4_RABIT	Myosin-4 OS=Oryctolagus cuniculus GN=MYH4 PE=1 SV=1	917	223841	43	42	22	21	4242	1	0	0	744.857	1487.7	2	1487.7	-0.0001	0	51.81	0.0084	R	IEELEEEIEAER	A					C:\ProgramData\Matrix Science\Mascot Daemon\MGF\1151 20201203 MA\20201202_MA_AD_2.9813.9813.2.dta
3	MYH4_RABIT	Myosin-4 OS=Oryctolagus cuniculus GN=MYH4 PE=1 SV=1	917	223841	43	42	22	21	4244	1	0	0	744.857	1487.7	2	1487.7	0.001	0	58.8	0.0018	R	IEELEEEIEAER	A					C:\ProgramData\Matrix Science\Mascot Daemon\MGF\1151 20201203 MA\20201202_MA_AD_2.9659.9659.2.dta
3	MYH4_RABIT	Myosin-4 OS=Oryctolagus cuniculus GN=MYH4 PE=1 SV=1	917	223841	43	42	22	21	4245	1	0	0	744.857	1487.7	2	1487.7	0.0012	0	64.58	0.00045	R	IEELEEEIEAER	A					C:\ProgramData\Matrix Science\Mascot Daemon\MGF\1151 20201203 MA\20201202_MA_AD_2.9504.9504.2.dta
3	MYH4_RABIT	Myosin-4 OS=Oryctolagus cuniculus GN=MYH4 PE=1 SV=1	917	223841	43	42	22	21	4246	1	0	0	744.857	1487.7	2	1487.7	0.0013	0	51.66	0.0089	R	IEELEEEIEAER	A					C:\ProgramData\Matrix Science\Mascot Daemon\MGF\1151 20201203 MA\20201202_MA_AD_2.9994.9994.2.dta
3	MYH4_RABIT	Myosin-4 OS=Oryctolagus cuniculus GN=MYH4 PE=1 SV=1	917	223841	43	42	22	21	4592	1	0	0	765.891	1529.77	2	1529.77	-0.0005	1	61.17	0.0016	R	KVAEQELLDASER	V	Carbamyl (K)	0.1000000000000.0			C:\ProgramData\Matrix Science\Mascot Daemon\MGF\1151 20201203 MA\20201202_MA_AD_2.8878.8878.2.dta
3	MYH4_RABIT	Myosin-4 OS=Oryctolagus cuniculus GN=MYH4 PE=1 SV=1	917	223841	43	42	22	21	4593	1	0	0	765.891	1529.77	2	1529.77	-0.0002	1	78.63	2.9e-05	R	KVAEQELLDASER	V	Carbamyl (K)	0.1000000000000.0			C:\ProgramData\Matrix Science\Mascot Daemon\MGF\1151 20201203 MA\20201202_MA_AD_2.6547.6547.2.dta
3	MYH4_RABIT	Myosin-4 OS=Oryctolagus cuniculus GN=MYH4 PE=1 SV=1	917	223841	43	42	22	21	4594	1	0	0	765.891	1529.77	2	1529.77	0	1	59.72	0.0025	R	KVAEQELLDASER	V	Carbamyl (K)	0.1000000000000.0			C:\ProgramData\Matrix Science\Mascot Daemon\MGF\1151 20201203 MA\20201202_MA_AD_2.7955.7955.2.dta
3	MYH4_RABIT	Myosin-4 OS=Oryctolagus cuniculus GN=MYH4 PE=1 SV=1	917	223841	43	42	22	21	4596	1	0	0	765.892	1529.77	2	1529.77	0.0014	1	54.43	0.0085	R	KVAEQELLDASER	V	Carbamyl (K)	0.1000000000000.0			C:\ProgramData\Matrix Science\Mascot Daemon\MGF\1151 20201203 MA\20201202_MA_AD_2.8434.8434.2.dta
3	MYH4_RABIT	Myosin-4 OS=Oryctolagus cuniculus GN=MYH4 PE=1 SV=1	917	223841	43	42	22	21	4602	1	0	0	766.384	1530.75	2	1530.75	0	1	60.73	0.0018	R	KVAEQELLDASER	V	Carbamyl (K); Deamidated (NQ)	0.1000200000000.0			C:\ProgramData\Matrix Science\Mascot Daemon\MGF\1151 20201203 MA\20201202_MA_AD_2.8583.8583.2.dta
3	MYH4_RABIT	Myosin-4 OS=Oryctolagus cuniculus GN=MYH4 PE=1 SV=1	917	223841	43	42	22	21	4802	1	0	0	518.59	1552.75	3	1552.75	0	1	47.08	0.04	R	KLQHELEEAEER	A	Carbamyl (K)	0.100000000000.0			C:\ProgramData\Matrix Science\Mascot Daemon\MGF\1151 20201203 MA\20201202_MA_AD_2.6875.6875.3.dta
3	MYH4_RABIT	Myosin-4 OS=Oryctolagus cuniculus GN=MYH4 PE=1 SV=1	917	223841	43	42	22	21	4819	1	0	0	518.959	1553.85	3	1553.85	0.0021	1	52.47	0.0069	R	RANLLQAEIEELR	A					C:\ProgramData\Matrix Science\Mascot Daemon\MGF\1151 20201203 MA\20201202_MA_AD_2.11723.11723.3.dta
3	MYH4_RABIT	Myosin-4 OS=Oryctolagus cuniculus GN=MYH4 PE=1 SV=1	917	223841	43	42	22	21	4872	1	0	0	781.366	1560.72	2	1560.72	0.0019	0	57.4	0.0021	R	AEDEEEINAELTAK	K					C:\ProgramData\Matrix Science\Mascot Daemon\MGF\1151 20201203 MA\20201202_MA_AD_2.6905.6905.2.dta
3	MYH4_RABIT	Myosin-4 OS=Oryctolagus cuniculus GN=MYH4 PE=1 SV=1	917	223841	43	42	22	21	5231	1	0	0	803.415	1604.82	2	1604.82	0.0001	1	45.58	0.077	R	GKQAFTQQIEELK	R	2 Carbamyl (K)	0.0100000000001.0			C:\ProgramData\Matrix Science\Mascot Daemon\MGF\1151 20201203 MA\20201202_MA_AD_2.12633.12633.2.dta
3	MYH4_RABIT	Myosin-4 OS=Oryctolagus cuniculus GN=MYH4 PE=1 SV=1	917	223841	43	42	22	21	5686	1	1	0	832.894	1663.77	2	1663.77	0.0009	0	58.64	0.0022	R	LEEAGGATSAQIEMNK	K	Oxidation (M)	0.0000000000000400.0			C:\ProgramData\Matrix Science\Mascot Daemon\MGF\1151 20201203 MA\20201202_MA_AD_2.3663.3663.2.dta
3	MYH4_RABIT	Myosin-4 OS=Oryctolagus cuniculus GN=MYH4 PE=1 SV=1	917	223841	43	42	22	21	5964	1	0	0	851.92	1701.82	2	1701.82	0.0002	0	71.17	0.00016	R	LQNEVEDLMIDVER	T					C:\ProgramData\Matrix Science\Mascot Daemon\MGF\1151 20201203 MA\20201202_MA_AD_2.11710.11710.2.dta
3	MYH4_RABIT	Myosin-4 OS=Oryctolagus cuniculus GN=MYH4 PE=1 SV=1	917	223841	43	42	22	21	6099	1	0	0	859.916	1717.82	2	1717.82	-0.0026	0	56.4	0.0047	R	LQNEVEDLMIDVER	T	Oxidation (M)	0.00000000400000.0			C:\ProgramData\Matrix Science\Mascot Daemon\MGF\1151 20201203 MA\20201202_MA_AD_2.10172.10172.2.dta
3	MYH4_RABIT	Myosin-4 OS=Oryctolagus cuniculus GN=MYH4 PE=1 SV=1	917	223841	43	42	22	21	6100	1	0	0	859.916	1717.82	2	1717.82	-0.0021	0	86.53	4.5e-06	R	LQNEVEDLMIDVER	T	Oxidation (M)	0.00000000400000.0			C:\ProgramData\Matrix Science\Mascot Daemon\MGF\1151 20201203 MA\20201202_MA_AD_2.11176.11176.2.dta
3	MYH4_RABIT	Myosin-4 OS=Oryctolagus cuniculus GN=MYH4 PE=1 SV=1	917	223841	43	42	22	21	6103	1	0	0	859.917	1717.82	2	1717.82	0.0004	0	85.39	5.8e-06	R	LQNEVEDLMIDVER	T	Oxidation (M)	0.00000000400000.0			C:\ProgramData\Matrix Science\Mascot Daemon\MGF\1151 20201203 MA\20201202_MA_AD_2.11030.11030.2.dta
3	MYH4_RABIT	Myosin-4 OS=Oryctolagus cuniculus GN=MYH4 PE=1 SV=1	917	223841	43	42	22	21	6120	1	0	0	860.408	1718.8	2	1718.8	-0.0019	0	55.42	0.0052	R	LQNEVEDLMIDVER	T	Deamidated (NQ); Oxidation (M)	0.00200000400000.0			C:\ProgramData\Matrix Science\Mascot Daemon\MGF\1151 20201203 MA\20201202_MA_AD_2.11486.11486.2.dta
3	MYH4_RABIT	Myosin-4 OS=Oryctolagus cuniculus GN=MYH4 PE=1 SV=1	917	223841	43	42	22	21	6121	1	0	0	573.942	1718.8	3	1718.8	0.001	0	48.23	0.027	R	LQNEVEDLMIDVER	T	Deamidated (NQ); Oxidation (M)	0.00200000400000.0			C:\ProgramData\Matrix Science\Mascot Daemon\MGF\1151 20201203 MA\20201202_MA_AD_2.11451.11451.3.dta
3	MYH4_RABIT	Myosin-4 OS=Oryctolagus cuniculus GN=MYH4 PE=1 SV=1	917	223841	43	42	22	21	6208	1	1	0	864.96	1727.91	2	1727.91	0.0009	1	54.55	0.008	R	IQLELNQVKSEIDR	K	Carbamyl (K); Deamidated (NQ)	0.00000200100000.0			C:\ProgramData\Matrix Science\Mascot Daemon\MGF\1151 20201203 MA\20201202_MA_AD_2.11726.11726.2.dta
3	MYH4_RABIT	Myosin-4 OS=Oryctolagus cuniculus GN=MYH4 PE=1 SV=1	917	223841	43	42	22	21	6209	1	1	0	864.961	1727.91	2	1727.91	0.003	1	76.44	5.6e-05	R	IQLELNQVKSEIDR	K	Carbamyl (K); Deamidated (NQ)	0.00000020100000.0			C:\ProgramData\Matrix Science\Mascot Daemon\MGF\1151 20201203 MA\20201202_MA_AD_2.12616.12616.2.dta
3	MYH4_RABIT	Myosin-4 OS=Oryctolagus cuniculus GN=MYH4 PE=1 SV=1	917	223841	43	42	22	21	6478	1	0	0	881.467	1760.92	2	1760.92	0.0026	2	66	0.00069	R	GKQAFTQQIEELKR	Q	2 Carbamyl (K)	0.01000000000010.0			C:\ProgramData\Matrix Science\Mascot Daemon\MGF\1151 20201203 MA\20201202_MA_AD_2.11351.11351.2.dta
3	MYH4_RABIT	Myosin-4 OS=Oryctolagus cuniculus GN=MYH4 PE=1 SV=1	917	223841	43	42	22	21	7742	1	0	0	644.648	1930.92	3	1930.92	-0.0011	2	48.38	0.034	R	AEDEEEINAELTAKKR	K	2 Carbamyl (K)	0.0000000000000110.0			C:\ProgramData\Matrix Science\Mascot Daemon\MGF\1151 20201203 MA\20201202_MA_AD_2.8471.8471.3.dta
3	MYH4_RABIT	Myosin-4 OS=Oryctolagus cuniculus GN=MYH4 PE=1 SV=1	917	223841	43	42	22	21	8362	1	0	0	677.667	2029.98	3	2029.98	-0.0025	1	48.81	0.036	K	LEQQVDDLEGSLEQEKK	I	Carbamyl (K)	0.00000000000000010.0			C:\ProgramData\Matrix Science\Mascot Daemon\MGF\1151 20201203 MA\20201202_MA_AD_2.10194.10194.3.dta
3	MYH4_RABIT	Myosin-4 OS=Oryctolagus cuniculus GN=MYH4 PE=1 SV=1	917	223841	43	42	22	21	8817	1	0	0	1066.53	2131.04	2	2131.03	0.0148	1	59.77	0.0035	K	TKLEQQVDDLEGSLEQEK	K	Carbamyl (K)	0.010000000000000000.0			C:\ProgramData\Matrix Science\Mascot Daemon\MGF\1151 20201203 MA\20201202_MA_AD_2.12696.12696.2.dta
4	MYH8_CANLF	Myosin-8 OS=Canis lupus familiaris GN=MYH8 PE=3 SV=1	640	223641	32	32	17	17	1283	1	0	0	537.775	1073.54	2	1073.54	-0.0001	0	57.42	0.002	R	ADIAESQVNK	L					C:\ProgramData\Matrix Science\Mascot Daemon\MGF\1151 20201203 MA\20201202_MA_AD_2.2040.2040.2.dta
4	MYH8_CANLF	Myosin-8 OS=Canis lupus familiaris GN=MYH8 PE=3 SV=1	640	223641	32	32	17	17	1557	1	0	0	559.278	1116.54	2	1116.54	-0.0003	0	57.14	0.0021	R	ADIAESQVNK	L	Carbamyl (K)	0.0000000001.0			C:\ProgramData\Matrix Science\Mascot Daemon\MGF\1151 20201203 MA\20201202_MA_AD_2.4565.4565.2.dta
4	MYH8_CANLF	Myosin-8 OS=Canis lupus familiaris GN=MYH8 PE=3 SV=1	640	223641	32	32	17	17	1611	1	0	0	564.325	1126.64	2	1126.63	0.0005	0	49.74	0.01	R	IQLELNQVK	S	Carbamyl (K)	0.000000001.0			C:\ProgramData\Matrix Science\Mascot Daemon\MGF\1151 20201203 MA\20201202_MA_AD_2.11482.11482.2.dta
4	MYH8_CANLF	Myosin-8 OS=Canis lupus familiaris GN=MYH8 PE=3 SV=1	640	223641	32	32	17	17	1636	1	0	0	565.308	1128.6	2	1128.6	-0.0001	0	55.93	0.0026	R	LDEAEQLALK	G					C:\ProgramData\Matrix Science\Mascot Daemon\MGF\1151 20201203 MA\20201202_MA_AD_2.6963.6963.2.dta
4	MYH8_CANLF	Myosin-8 OS=Canis lupus familiaris GN=MYH8 PE=3 SV=1	640	223641	32	32	17	17	1856	1	0	0	581.783	1161.55	2	1161.55	-0.0001	1	46.86	0.028	R	TEELEEAKK	K	2 Carbamyl (K)	0.000000011.0			C:\ProgramData\Matrix Science\Mascot Daemon\MGF\1151 20201203 MA\20201202_MA_AD_2.5004.5004.2.dta
4	MYH8_CANLF	Myosin-8 OS=Canis lupus familiaris GN=MYH8 PE=3 SV=1	640	223641	32	32	17	17	1923	1	0	0	586.812	1171.61	2	1171.61	0.0007	0	47.78	0.026	R	LDEAEQLALK	G	Carbamyl (K)	0.0000000001.0			C:\ProgramData\Matrix Science\Mascot Daemon\MGF\1151 20201203 MA\20201202_MA_AD_2.10768.10768.2.dta
4	MYH8_CANLF	Myosin-8 OS=Canis lupus familiaris GN=MYH8 PE=3 SV=1	640	223641	32	32	17	17	3109	1	0	0	673.838	1345.66	2	1345.66	-0.0001	0	45.5	0.048	R	IEAQNKPFDAK	T	2 Carbamyl (K)	0.00000100001.0			C:\ProgramData\Matrix Science\Mascot Daemon\MGF\1151 20201203 MA\20201202_MA_AD_2.7130.7130.2.dta
4	MYH8_CANLF	Myosin-8 OS=Canis lupus familiaris GN=MYH8 PE=3 SV=1	640	223641	32	32	17	17	3110	1	0	0	673.839	1345.66	2	1345.66	0	0	53.35	0.008	R	IEAQNKPFDAK	T	2 Carbamyl (K)	0.00000100001.0			C:\ProgramData\Matrix Science\Mascot Daemon\MGF\1151 20201203 MA\20201202_MA_AD_2.7423.7423.2.dta
4	MYH8_CANLF	Myosin-8 OS=Canis lupus familiaris GN=MYH8 PE=3 SV=1	640	223641	32	32	17	17	3421	1	0	0	693.871	1385.73	2	1385.73	0.0004	1	46.39	0.046	R	ADIAESQVNKLR	V	Carbamyl (K)	0.000000000100.0			C:\ProgramData\Matrix Science\Mascot Daemon\MGF\1151 20201203 MA\20201202_MA_AD_2.6809.6809.2.dta
4	MYH8_CANLF	Myosin-8 OS=Canis lupus familiaris GN=MYH8 PE=3 SV=1	640	223641	32	32	17	17	3422	1	0	0	693.871	1385.73	2	1385.73	0.0006	1	66.3	0.00047	R	ADIAESQVNKLR	V	Carbamyl (K)	0.000000000100.0			C:\ProgramData\Matrix Science\Mascot Daemon\MGF\1151 20201203 MA\20201202_MA_AD_2.6133.6133.2.dta
4	MYH8_CANLF	Myosin-8 OS=Canis lupus familiaris GN=MYH8 PE=3 SV=1	640	223641	32	32	17	17	3423	1	0	0	693.871	1385.73	2	1385.73	0.002	1	48.54	0.03	R	ADIAESQVNKLR	V	Carbamyl (K)	0.000000000100.0			C:\ProgramData\Matrix Science\Mascot Daemon\MGF\1151 20201203 MA\20201202_MA_AD_2.5468.5468.2.dta
4	MYH8_CANLF	Myosin-8 OS=Canis lupus familiaris GN=MYH8 PE=3 SV=1	640	223641	32	32	17	17	3534	1	0	0	466.925	1397.75	3	1397.75	0.0022	0	60.77	0.0012	R	ANLLQAEIEELR	A					C:\ProgramData\Matrix Science\Mascot Daemon\MGF\1151 20201203 MA\20201202_MA_AD_2.13220.13220.3.dta
4	MYH8_CANLF	Myosin-8 OS=Canis lupus familiaris GN=MYH8 PE=3 SV=1	640	223641	32	32	17	17	3540	1	0	0	700.377	1398.74	2	1398.74	0.0044	0	47.39	0.027	R	ANLLQAEIEELR	A	Deamidated (NQ)	0.020000000000.0			C:\ProgramData\Matrix Science\Mascot Daemon\MGF\1151 20201203 MA\20201202_MA_AD_2.13697.13697.2.dta
4	MYH8_CANLF	Myosin-8 OS=Canis lupus familiaris GN=MYH8 PE=3 SV=1	640	223641	32	32	17	17	3661	1	0	0	707.881	1413.75	2	1413.75	0.0002	1	83.71	8e-06	R	LDEAEQLALKGGK	K	Carbamyl (K)	0.0000000001000.0			C:\ProgramData\Matrix Science\Mascot Daemon\MGF\1151 20201203 MA\20201202_MA_AD_2.7199.7199.2.dta
4	MYH8_CANLF	Myosin-8 OS=Canis lupus familiaris GN=MYH8 PE=3 SV=1	640	223641	32	32	17	17	4241	1	0	0	744.856	1487.7	2	1487.7	-0.0006	0	57.83	0.0021	R	IEELEEEIEAER	A					C:\ProgramData\Matrix Science\Mascot Daemon\MGF\1151 20201203 MA\20201202_MA_AD_2.10340.10340.2.dta
4	MYH8_CANLF	Myosin-8 OS=Canis lupus familiaris GN=MYH8 PE=3 SV=1	640	223641	32	32	17	17	4242	1	0	0	744.857	1487.7	2	1487.7	-0.0001	0	51.81	0.0084	R	IEELEEEIEAER	A					C:\ProgramData\Matrix Science\Mascot Daemon\MGF\1151 20201203 MA\20201202_MA_AD_2.9813.9813.2.dta
4	MYH8_CANLF	Myosin-8 OS=Canis lupus familiaris GN=MYH8 PE=3 SV=1	640	223641	32	32	17	17	4244	1	0	0	744.857	1487.7	2	1487.7	0.001	0	58.8	0.0018	R	IEELEEEIEAER	A					C:\ProgramData\Matrix Science\Mascot Daemon\MGF\1151 20201203 MA\20201202_MA_AD_2.9659.9659.2.dta
4	MYH8_CANLF	Myosin-8 OS=Canis lupus familiaris GN=MYH8 PE=3 SV=1	640	223641	32	32	17	17	4245	1	0	0	744.857	1487.7	2	1487.7	0.0012	0	64.58	0.00045	R	IEELEEEIEAER	A					C:\ProgramData\Matrix Science\Mascot Daemon\MGF\1151 20201203 MA\20201202_MA_AD_2.9504.9504.2.dta
4	MYH8_CANLF	Myosin-8 OS=Canis lupus familiaris GN=MYH8 PE=3 SV=1	640	223641	32	32	17	17	4246	1	0	0	744.857	1487.7	2	1487.7	0.0013	0	51.66	0.0089	R	IEELEEEIEAER	A					C:\ProgramData\Matrix Science\Mascot Daemon\MGF\1151 20201203 MA\20201202_MA_AD_2.9994.9994.2.dta
4	MYH8_CANLF	Myosin-8 OS=Canis lupus familiaris GN=MYH8 PE=3 SV=1	640	223641	32	32	17	17	4368	1	0	0	751.888	1501.76	2	1501.76	-0.0024	1	46.39	0.053	R	ALSKANSEVAQWR	T	Carbamyl (K)	0.0001000000000.0			C:\ProgramData\Matrix Science\Mascot Daemon\MGF\1151 20201203 MA\20201202_MA_AD_2.7118.7118.2.dta
4	MYH8_CANLF	Myosin-8 OS=Canis lupus familiaris GN=MYH8 PE=3 SV=1	640	223641	32	32	17	17	4802	1	0	0	518.59	1552.75	3	1552.75	0	1	47.08	0.04	R	KLQHELEEAEER	A	Carbamyl (K)	0.100000000000.0			C:\ProgramData\Matrix Science\Mascot Daemon\MGF\1151 20201203 MA\20201202_MA_AD_2.6875.6875.3.dta
4	MYH8_CANLF	Myosin-8 OS=Canis lupus familiaris GN=MYH8 PE=3 SV=1	640	223641	32	32	17	17	4819	1	0	0	518.959	1553.85	3	1553.85	0.0021	1	52.47	0.0069	R	RANLLQAEIEELR	A					C:\ProgramData\Matrix Science\Mascot Daemon\MGF\1151 20201203 MA\20201202_MA_AD_2.11723.11723.3.dta
4	MYH8_CANLF	Myosin-8 OS=Canis lupus familiaris GN=MYH8 PE=3 SV=1	640	223641	32	32	17	17	4872	1	0	0	781.366	1560.72	2	1560.72	0.0019	0	57.4	0.0021	R	AEDEEEINAELTAK	K					C:\ProgramData\Matrix Science\Mascot Daemon\MGF\1151 20201203 MA\20201202_MA_AD_2.6905.6905.2.dta
4	MYH8_CANLF	Myosin-8 OS=Canis lupus familiaris GN=MYH8 PE=3 SV=1	640	223641	32	32	17	17	4911	1	1	0	783.891	1565.77	2	1565.77	-0.0003	0	80.83	1.9e-05	R	LQEAEEHVEAVNAK	C					C:\ProgramData\Matrix Science\Mascot Daemon\MGF\1151 20201203 MA\20201202_MA_AD_2.2829.2829.2.dta
4	MYH8_CANLF	Myosin-8 OS=Canis lupus familiaris GN=MYH8 PE=3 SV=1	640	223641	32	32	17	17	5686	1	0	0	832.894	1663.77	2	1663.77	0.0009	0	58.64	0.0022	R	LEEAGGATSAQIEMNK	K	Oxidation (M)	0.0000000000000400.0			C:\ProgramData\Matrix Science\Mascot Daemon\MGF\1151 20201203 MA\20201202_MA_AD_2.3663.3663.2.dta
4	MYH8_CANLF	Myosin-8 OS=Canis lupus familiaris GN=MYH8 PE=3 SV=1	640	223641	32	32	17	17	5964	1	0	0	851.92	1701.82	2	1701.82	0.0002	0	71.17	0.00016	R	LQNEVEDLMLDVER	S					C:\ProgramData\Matrix Science\Mascot Daemon\MGF\1151 20201203 MA\20201202_MA_AD_2.11710.11710.2.dta
4	MYH8_CANLF	Myosin-8 OS=Canis lupus familiaris GN=MYH8 PE=3 SV=1	640	223641	32	32	17	17	6099	1	0	0	859.916	1717.82	2	1717.82	-0.0026	0	56.4	0.0047	R	LQNEVEDLMLDVER	S	Oxidation (M)	0.00000000400000.0			C:\ProgramData\Matrix Science\Mascot Daemon\MGF\1151 20201203 MA\20201202_MA_AD_2.10172.10172.2.dta
4	MYH8_CANLF	Myosin-8 OS=Canis lupus familiaris GN=MYH8 PE=3 SV=1	640	223641	32	32	17	17	6100	1	0	0	859.916	1717.82	2	1717.82	-0.0021	0	86.53	4.5e-06	R	LQNEVEDLMLDVER	S	Oxidation (M)	0.00000000400000.0			C:\ProgramData\Matrix Science\Mascot Daemon\MGF\1151 20201203 MA\20201202_MA_AD_2.11176.11176.2.dta
4	MYH8_CANLF	Myosin-8 OS=Canis lupus familiaris GN=MYH8 PE=3 SV=1	640	223641	32	32	17	17	6103	1	0	0	859.917	1717.82	2	1717.82	0.0004	0	85.39	5.8e-06	R	LQNEVEDLMLDVER	S	Oxidation (M)	0.00000000400000.0			C:\ProgramData\Matrix Science\Mascot Daemon\MGF\1151 20201203 MA\20201202_MA_AD_2.11030.11030.2.dta
4	MYH8_CANLF	Myosin-8 OS=Canis lupus familiaris GN=MYH8 PE=3 SV=1	640	223641	32	32	17	17	6120	1	0	0	860.408	1718.8	2	1718.8	-0.0019	0	55.42	0.0052	R	LQNEVEDLMLDVER	S	Deamidated (NQ); Oxidation (M)	0.00200000400000.0			C:\ProgramData\Matrix Science\Mascot Daemon\MGF\1151 20201203 MA\20201202_MA_AD_2.11486.11486.2.dta
4	MYH8_CANLF	Myosin-8 OS=Canis lupus familiaris GN=MYH8 PE=3 SV=1	640	223641	32	32	17	17	6121	1	0	0	573.942	1718.8	3	1718.8	0.001	0	48.23	0.027	R	LQNEVEDLMLDVER	S	Deamidated (NQ); Oxidation (M)	0.00200000400000.0			C:\ProgramData\Matrix Science\Mascot Daemon\MGF\1151 20201203 MA\20201202_MA_AD_2.11451.11451.3.dta
4	MYH8_CANLF	Myosin-8 OS=Canis lupus familiaris GN=MYH8 PE=3 SV=1	640	223641	32	32	17	17	7742	1	0	0	644.648	1930.92	3	1930.92	-0.0011	2	48.38	0.034	R	AEDEEEINAELTAKKR	K	2 Carbamyl (K)	0.0000000000000110.0			C:\ProgramData\Matrix Science\Mascot Daemon\MGF\1151 20201203 MA\20201202_MA_AD_2.8471.8471.3.dta
5	TPM1_CHICK	Tropomyosin alpha-1 chain OS=Gallus gallus GN=TPM1 PE=1 SV=2	456	32803	21	20	12	12	1550	1	1	0	558.786	1115.56	2	1115.56	-0.0002	1	54.51	0.0045	K	LDKENALDR	A	Carbamyl (K)	0.001000000.0			C:\ProgramData\Matrix Science\Mascot Daemon\MGF\1151 20201203 MA\20201202_MA_AD_2.3454.3454.2.dta
5	TPM1_CHICK	Tropomyosin alpha-1 chain OS=Gallus gallus GN=TPM1 PE=1 SV=2	456	32803	21	20	12	12	1551	1	1	0	558.786	1115.56	2	1115.56	-0.0001	1	51.58	0.0087	K	LDKENALDR	A	Carbamyl (K)	0.001000000.0			C:\ProgramData\Matrix Science\Mascot Daemon\MGF\1151 20201203 MA\20201202_MA_AD_2.3811.3811.2.dta
5	TPM1_CHICK	Tropomyosin alpha-1 chain OS=Gallus gallus GN=TPM1 PE=1 SV=2	456	32803	21	20	12	12	2975	1	1	0	664.382	1326.75	2	1326.75	-0.0005	1	68.4	0.00017	R	KLVIIEGDLER	A	Carbamyl (K)	0.10000000000.0			C:\ProgramData\Matrix Science\Mascot Daemon\MGF\1151 20201203 MA\20201202_MA_AD_2.11197.11197.2.dta
5	TPM1_CHICK	Tropomyosin alpha-1 chain OS=Gallus gallus GN=TPM1 PE=1 SV=2	456	32803	21	20	12	12	2977	1	1	0	664.383	1326.75	2	1326.75	0.0005	1	46.02	0.028	R	KLVIIEGDLER	A	Carbamyl (K)	0.10000000000.0			C:\ProgramData\Matrix Science\Mascot Daemon\MGF\1151 20201203 MA\20201202_MA_AD_2.11796.11796.2.dta
5	TPM1_CHICK	Tropomyosin alpha-1 chain OS=Gallus gallus GN=TPM1 PE=1 SV=2	456	32803	21	20	12	12	3231	1	1	1	681.829	1361.64	2	1361.64	0.0005	0	46.5	0.031	K	ATDAESEVASLNR	R					C:\ProgramData\Matrix Science\Mascot Daemon\MGF\1151 20201203 MA\20201202_MA_AD_2.6224.6224.2.dta
5	TPM1_CHICK	Tropomyosin alpha-1 chain OS=Gallus gallus GN=TPM1 PE=1 SV=2	456	32803	21	20	12	12	4231	1	1	0	743.91	1485.81	2	1485.8	0.0026	1	58.07	0.0031	R	LATALQKLEEAEK	A	Carbamyl (K)	0.0000001000000.0			C:\ProgramData\Matrix Science\Mascot Daemon\MGF\1151 20201203 MA\20201202_MA_AD_2.11640.11640.2.dta
5	TPM1_CHICK	Tropomyosin alpha-1 chain OS=Gallus gallus GN=TPM1 PE=1 SV=2	456	32803	21	20	12	12	4253	1	1	0	744.904	1487.79	2	1487.79	0.0002	2	51.64	0.014	K	VLTDKLKEAETR	A	2 Carbamyl (K)	0.000010100000.0			C:\ProgramData\Matrix Science\Mascot Daemon\MGF\1151 20201203 MA\20201202_MA_AD_2.6548.6548.2.dta
5	TPM1_CHICK	Tropomyosin alpha-1 chain OS=Gallus gallus GN=TPM1 PE=1 SV=2	456	32803	21	20	12	12	4490	1	1	0	760.348	1518.68	2	1518.68	0.0013	1	59.59	0.00097	K	LEEAEKAADESER	G	Carbamyl (K)	0.0000010000000.0			C:\ProgramData\Matrix Science\Mascot Daemon\MGF\1151 20201203 MA\20201202_MA_AD_2.3365.3365.2.dta
5	TPM1_CHICK	Tropomyosin alpha-1 chain OS=Gallus gallus GN=TPM1 PE=1 SV=2	456	32803	21	20	12	12	4491	1	1	0	760.348	1518.68	2	1518.68	0.0018	1	56.78	0.0018	K	LEEAEKAADESER	G	Carbamyl (K)	0.0000010000000.0			C:\ProgramData\Matrix Science\Mascot Daemon\MGF\1151 20201203 MA\20201202_MA_AD_2.3185.3185.2.dta
5	TPM1_CHICK	Tropomyosin alpha-1 chain OS=Gallus gallus GN=TPM1 PE=1 SV=2	456	32803	21	20	12	12	4665	1	1	1	769.865	1537.72	2	1537.71	0.0014	0	66.67	0.00036	K	SIDDLEDELYAQK	L					C:\ProgramData\Matrix Science\Mascot Daemon\MGF\1151 20201203 MA\20201202_MA_AD_2.11849.11849.2.dta
5	TPM1_CHICK	Tropomyosin alpha-1 chain OS=Gallus gallus GN=TPM1 PE=1 SV=2	456	32803	21	20	12	12	4706	1	1	1	515.282	1542.83	3	1542.83	0.0001	1	45.18	0.067	R	SKQLEDELVALQK	K	Carbamyl (K)	0.0100000000000.0			C:\ProgramData\Matrix Science\Mascot Daemon\MGF\1151 20201203 MA\20201202_MA_AD_2.11302.11302.3.dta
5	TPM1_CHICK	Tropomyosin alpha-1 chain OS=Gallus gallus GN=TPM1 PE=1 SV=2	456	32803	21	20	12	12	4709	1	1	1	772.421	1542.83	2	1542.83	0.0016	1	66.21	0.0005	R	SKQLEDELVALQK	K	Carbamyl (K)	0.0100000000000.0			C:\ProgramData\Matrix Science\Mascot Daemon\MGF\1151 20201203 MA\20201202_MA_AD_2.11288.11288.2.dta
5	TPM1_CHICK	Tropomyosin alpha-1 chain OS=Gallus gallus GN=TPM1 PE=1 SV=2	456	32803	21	20	12	12	5063	1	1	1	793.924	1585.83	2	1585.83	0.0022	1	47.63	0.037	R	SKQLEDELVALQK	K	2 Carbamyl (K)	0.0100000000001.0			C:\ProgramData\Matrix Science\Mascot Daemon\MGF\1151 20201203 MA\20201202_MA_AD_2.13079.13079.2.dta
5	TPM1_CHICK	Tropomyosin alpha-1 chain OS=Gallus gallus GN=TPM1 PE=1 SV=2	456	32803	21	20	12	12	5064	1	1	1	529.619	1585.83	3	1585.83	0.0026	1	62.1	0.0013	R	SKQLEDELVALQK	K	2 Carbamyl (K)	0.0100000000001.0			C:\ProgramData\Matrix Science\Mascot Daemon\MGF\1151 20201203 MA\20201202_MA_AD_2.13062.13062.3.dta
5	TPM1_CHICK	Tropomyosin alpha-1 chain OS=Gallus gallus GN=TPM1 PE=1 SV=2	456	32803	21	20	12	12	5419	1	1	1	544.592	1630.75	3	1630.75	0.0002	2	51.8	0.0092	R	AEQAEADKKAAEER	S	2 Carbamyl (K)	0.00000001100000.0			C:\ProgramData\Matrix Science\Mascot Daemon\MGF\1151 20201203 MA\20201202_MA_AD_2.2398.2398.3.dta
5	TPM1_CHICK	Tropomyosin alpha-1 chain OS=Gallus gallus GN=TPM1 PE=1 SV=2	456	32803	21	20	12	12	5420	1	1	1	816.385	1630.76	2	1630.75	0.0005	2	73.82	5.8e-05	R	AEQAEADKKAAEER	S	2 Carbamyl (K)	0.00000001100000.0			C:\ProgramData\Matrix Science\Mascot Daemon\MGF\1151 20201203 MA\20201202_MA_AD_2.2993.2993.2.dta
5	TPM1_CHICK	Tropomyosin alpha-1 chain OS=Gallus gallus GN=TPM1 PE=1 SV=2	456	32803	21	20	12	12	5421	1	1	1	816.385	1630.76	2	1630.75	0.0007	2	69.41	0.00016	R	AEQAEADKKAAEER	S	2 Carbamyl (K)	0.00000001100000.0			C:\ProgramData\Matrix Science\Mascot Daemon\MGF\1151 20201203 MA\20201202_MA_AD_2.2849.2849.2.dta
5	TPM1_CHICK	Tropomyosin alpha-1 chain OS=Gallus gallus GN=TPM1 PE=1 SV=2	456	32803	21	20	12	12	6074	1	1	1	857.971	1713.93	2	1713.93	0.0007	2	51.63	0.012	R	SKQLEDELVALQKK	L	2 Carbamyl (K)	0.01000000000010.0			C:\ProgramData\Matrix Science\Mascot Daemon\MGF\1151 20201203 MA\20201202_MA_AD_2.9261.9261.2.dta
5	TPM1_CHICK	Tropomyosin alpha-1 chain OS=Gallus gallus GN=TPM1 PE=1 SV=2	456	32803	21	20	12	12	6075	1	1	1	857.971	1713.93	2	1713.93	0.0012	2	71.3	0.00013	R	SKQLEDELVALQKK	L	2 Carbamyl (K)	0.01000000000010.0			C:\ProgramData\Matrix Science\Mascot Daemon\MGF\1151 20201203 MA\20201202_MA_AD_2.11568.11568.2.dta
5	TPM1_CHICK	Tropomyosin alpha-1 chain OS=Gallus gallus GN=TPM1 PE=1 SV=2	456	32803	21	20	12	12	6579	1	1	0	887.913	1773.81	2	1773.81	0.0015	0	66.77	0.0003	K	AISEELDHALNDMTSI	-	Oxidation (M)	0.0000000000004000.0			C:\ProgramData\Matrix Science\Mascot Daemon\MGF\1151 20201203 MA\20201202_MA_AD_2.9723.9723.2.dta
5	TPM1_CHICK	Tropomyosin alpha-1 chain OS=Gallus gallus GN=TPM1 PE=1 SV=2	456	32803	21	20	12	12	9302	1	1	0	749.049	2244.13	3	2244.12	0.0025	2	52.59	0.02	R	LATALQKLEEAEKAADESER	G	Carbamyl (K)	0.00000010000000000000.0			C:\ProgramData\Matrix Science\Mascot Daemon\MGF\1151 20201203 MA\20201202_MA_AD_2.12072.12072.3.dta
6	MYH7_MESAU	Myosin-7 OS=Mesocricetus auratus GN=MYH7 PE=2 SV=2	430	223646	22	21	11	11	1283	1	0	0	537.775	1073.54	2	1073.54	-0.0001	0	57.42	0.002	R	ADIAESQVNK	L					C:\ProgramData\Matrix Science\Mascot Daemon\MGF\1151 20201203 MA\20201202_MA_AD_2.2040.2040.2.dta
6	MYH7_MESAU	Myosin-7 OS=Mesocricetus auratus GN=MYH7 PE=2 SV=2	430	223646	22	21	11	11	1557	1	0	0	559.278	1116.54	2	1116.54	-0.0003	0	57.14	0.0021	R	ADIAESQVNK	L	Carbamyl (K)	0.0000000001.0			C:\ProgramData\Matrix Science\Mascot Daemon\MGF\1151 20201203 MA\20201202_MA_AD_2.4565.4565.2.dta
6	MYH7_MESAU	Myosin-7 OS=Mesocricetus auratus GN=MYH7 PE=2 SV=2	430	223646	22	21	11	11	1636	1	0	0	565.308	1128.6	2	1128.6	-0.0001	0	55.93	0.0026	R	LDEAEQIALK	G					C:\ProgramData\Matrix Science\Mascot Daemon\MGF\1151 20201203 MA\20201202_MA_AD_2.6963.6963.2.dta
6	MYH7_MESAU	Myosin-7 OS=Mesocricetus auratus GN=MYH7 PE=2 SV=2	430	223646	22	21	11	11	1856	1	0	0	581.783	1161.55	2	1161.55	-0.0001	1	46.86	0.028	R	TEELEEAKK	K	2 Carbamyl (K)	0.000000011.0			C:\ProgramData\Matrix Science\Mascot Daemon\MGF\1151 20201203 MA\20201202_MA_AD_2.5004.5004.2.dta
6	MYH7_MESAU	Myosin-7 OS=Mesocricetus auratus GN=MYH7 PE=2 SV=2	430	223646	22	21	11	11	1923	1	0	0	586.812	1171.61	2	1171.61	0.0007	0	47.78	0.026	R	LDEAEQIALK	G	Carbamyl (K)	0.0000000001.0			C:\ProgramData\Matrix Science\Mascot Daemon\MGF\1151 20201203 MA\20201202_MA_AD_2.10768.10768.2.dta
6	MYH7_MESAU	Myosin-7 OS=Mesocricetus auratus GN=MYH7 PE=2 SV=2	430	223646	22	21	11	11	3421	1	0	0	693.871	1385.73	2	1385.73	0.0004	1	46.39	0.046	R	ADIAESQVNKLR	A	Carbamyl (K)	0.000000000100.0			C:\ProgramData\Matrix Science\Mascot Daemon\MGF\1151 20201203 MA\20201202_MA_AD_2.6809.6809.2.dta
6	MYH7_MESAU	Myosin-7 OS=Mesocricetus auratus GN=MYH7 PE=2 SV=2	430	223646	22	21	11	11	3422	1	0	0	693.871	1385.73	2	1385.73	0.0006	1	66.3	0.00047	R	ADIAESQVNKLR	A	Carbamyl (K)	0.000000000100.0			C:\ProgramData\Matrix Science\Mascot Daemon\MGF\1151 20201203 MA\20201202_MA_AD_2.6133.6133.2.dta
6	MYH7_MESAU	Myosin-7 OS=Mesocricetus auratus GN=MYH7 PE=2 SV=2	430	223646	22	21	11	11	3423	1	0	0	693.871	1385.73	2	1385.73	0.002	1	48.54	0.03	R	ADIAESQVNKLR	A	Carbamyl (K)	0.000000000100.0			C:\ProgramData\Matrix Science\Mascot Daemon\MGF\1151 20201203 MA\20201202_MA_AD_2.5468.5468.2.dta
6	MYH7_MESAU	Myosin-7 OS=Mesocricetus auratus GN=MYH7 PE=2 SV=2	430	223646	22	21	11	11	3461	1	1	0	695.352	1388.69	2	1388.69	0.0008	1	59.07	0.0025	R	AKLQTENGELSR	Q	Carbamyl (K); Deamidated (NQ)	0.010000200000.0			C:\ProgramData\Matrix Science\Mascot Daemon\MGF\1151 20201203 MA\20201202_MA_AD_2.4088.4088.2.dta
6	MYH7_MESAU	Myosin-7 OS=Mesocricetus auratus GN=MYH7 PE=2 SV=2	430	223646	22	21	11	11	3661	1	0	0	707.881	1413.75	2	1413.75	0.0002	1	83.71	8e-06	R	LDEAEQIALKGGK	K	Carbamyl (K)	0.0000000001000.0			C:\ProgramData\Matrix Science\Mascot Daemon\MGF\1151 20201203 MA\20201202_MA_AD_2.7199.7199.2.dta
6	MYH7_MESAU	Myosin-7 OS=Mesocricetus auratus GN=MYH7 PE=2 SV=2	430	223646	22	21	11	11	3878	1	1	0	721.386	1440.76	2	1440.76	0.0005	0	54.35	0.0059	R	NNLLQAELEELR	A					C:\ProgramData\Matrix Science\Mascot Daemon\MGF\1151 20201203 MA\20201202_MA_AD_2.13890.13890.2.dta
6	MYH7_MESAU	Myosin-7 OS=Mesocricetus auratus GN=MYH7 PE=2 SV=2	430	223646	22	21	11	11	4241	1	0	0	744.856	1487.7	2	1487.7	-0.0006	0	57.83	0.0021	R	IEELEEELEAER	T					C:\ProgramData\Matrix Science\Mascot Daemon\MGF\1151 20201203 MA\20201202_MA_AD_2.10340.10340.2.dta
6	MYH7_MESAU	Myosin-7 OS=Mesocricetus auratus GN=MYH7 PE=2 SV=2	430	223646	22	21	11	11	4242	1	0	0	744.857	1487.7	2	1487.7	-0.0001	0	51.81	0.0084	R	IEELEEELEAER	T					C:\ProgramData\Matrix Science\Mascot Daemon\MGF\1151 20201203 MA\20201202_MA_AD_2.9813.9813.2.dta
6	MYH7_MESAU	Myosin-7 OS=Mesocricetus auratus GN=MYH7 PE=2 SV=2	430	223646	22	21	11	11	4244	1	0	0	744.857	1487.7	2	1487.7	0.001	0	58.8	0.0018	R	IEELEEELEAER	T					C:\ProgramData\Matrix Science\Mascot Daemon\MGF\1151 20201203 MA\20201202_MA_AD_2.9659.9659.2.dta
6	MYH7_MESAU	Myosin-7 OS=Mesocricetus auratus GN=MYH7 PE=2 SV=2	430	223646	22	21	11	11	4245	1	0	0	744.857	1487.7	2	1487.7	0.0012	0	64.58	0.00045	R	IEELEEELEAER	T					C:\ProgramData\Matrix Science\Mascot Daemon\MGF\1151 20201203 MA\20201202_MA_AD_2.9504.9504.2.dta
6	MYH7_MESAU	Myosin-7 OS=Mesocricetus auratus GN=MYH7 PE=2 SV=2	430	223646	22	21	11	11	4246	1	0	0	744.857	1487.7	2	1487.7	0.0013	0	51.66	0.0089	R	IEELEEELEAER	T					C:\ProgramData\Matrix Science\Mascot Daemon\MGF\1151 20201203 MA\20201202_MA_AD_2.9994.9994.2.dta
6	MYH7_MESAU	Myosin-7 OS=Mesocricetus auratus GN=MYH7 PE=2 SV=2	430	223646	22	21	11	11	7074	1	0	0	919.966	1837.92	2	1837.92	0	0	76.57	6.1e-05	R	DLEEATLQHEATAAALR	K					C:\ProgramData\Matrix Science\Mascot Daemon\MGF\1151 20201203 MA\20201202_MA_AD_2.10751.10751.2.dta
6	MYH7_MESAU	Myosin-7 OS=Mesocricetus auratus GN=MYH7 PE=2 SV=2	430	223646	22	21	11	11	7075	1	0	0	613.646	1837.92	3	1837.92	0.0008	0	52.95	0.014	R	DLEEATLQHEATAAALR	K					C:\ProgramData\Matrix Science\Mascot Daemon\MGF\1151 20201203 MA\20201202_MA_AD_2.9812.9812.3.dta
6	MYH7_MESAU	Myosin-7 OS=Mesocricetus auratus GN=MYH7 PE=2 SV=2	430	223646	22	21	11	11	7077	1	0	0	919.967	1837.92	2	1837.92	0.0021	0	46.57	0.062	R	DLEEATLQHEATAAALR	K					C:\ProgramData\Matrix Science\Mascot Daemon\MGF\1151 20201203 MA\20201202_MA_AD_2.9808.9808.2.dta
6	MYH7_MESAU	Myosin-7 OS=Mesocricetus auratus GN=MYH7 PE=2 SV=2	430	223646	22	21	11	11	8131	1	0	0	665.68	1994.02	3	1994.02	0.001	1	58.33	0.0044	R	RDLEEATLQHEATAAALR	K					C:\ProgramData\Matrix Science\Mascot Daemon\MGF\1151 20201203 MA\20201202_MA_AD_2.7262.7262.3.dta
6	MYH7_MESAU	Myosin-7 OS=Mesocricetus auratus GN=MYH7 PE=2 SV=2	430	223646	22	21	11	11	8140	1	0	0	998.509	1995	2	1995	0.0013	1	54.95	0.01	R	RDLEEATLQHEATAAALR	K	Deamidated (NQ)	0.000000002000000000.0			C:\ProgramData\Matrix Science\Mascot Daemon\MGF\1151 20201203 MA\20201202_MA_AD_2.9309.9309.2.dta
6	MYH7_MESAU	Myosin-7 OS=Mesocricetus auratus GN=MYH7 PE=2 SV=2	430	223646	22	21	11	11	8362	1	0	0	677.667	2029.98	3	2029.98	-0.0025	1	48.81	0.036	K	LEQQVDDLEGSLEQEKK	V	Carbamyl (K)	0.00000000000000010.0			C:\ProgramData\Matrix Science\Mascot Daemon\MGF\1151 20201203 MA\20201202_MA_AD_2.10194.10194.3.dta
7	MYH7_BOVIN	Myosin-7 OS=Bos taurus GN=MYH7 PE=1 SV=1	425	223889	22	21	11	11	1283	1	0	0	537.775	1073.54	2	1073.54	-0.0001	0	57.42	0.002	R	ADIAESQVNK	L					C:\ProgramData\Matrix Science\Mascot Daemon\MGF\1151 20201203 MA\20201202_MA_AD_2.2040.2040.2.dta
7	MYH7_BOVIN	Myosin-7 OS=Bos taurus GN=MYH7 PE=1 SV=1	425	223889	22	21	11	11	1557	1	0	0	559.278	1116.54	2	1116.54	-0.0003	0	57.14	0.0021	R	ADIAESQVNK	L	Carbamyl (K)	0.0000000001.0			C:\ProgramData\Matrix Science\Mascot Daemon\MGF\1151 20201203 MA\20201202_MA_AD_2.4565.4565.2.dta
7	MYH7_BOVIN	Myosin-7 OS=Bos taurus GN=MYH7 PE=1 SV=1	425	223889	22	21	11	11	1636	1	0	0	565.308	1128.6	2	1128.6	-0.0001	0	55.93	0.0026	R	LDEAEQIALK	G					C:\ProgramData\Matrix Science\Mascot Daemon\MGF\1151 20201203 MA\20201202_MA_AD_2.6963.6963.2.dta
7	MYH7_BOVIN	Myosin-7 OS=Bos taurus GN=MYH7 PE=1 SV=1	425	223889	22	21	11	11	1856	1	0	0	581.783	1161.55	2	1161.55	-0.0001	1	46.86	0.028	R	TEELEEAKK	K	2 Carbamyl (K)	0.000000011.0			C:\ProgramData\Matrix Science\Mascot Daemon\MGF\1151 20201203 MA\20201202_MA_AD_2.5004.5004.2.dta
7	MYH7_BOVIN	Myosin-7 OS=Bos taurus GN=MYH7 PE=1 SV=1	425	223889	22	21	11	11	1923	1	0	0	586.812	1171.61	2	1171.61	0.0007	0	47.78	0.026	R	LDEAEQIALK	G	Carbamyl (K)	0.0000000001.0			C:\ProgramData\Matrix Science\Mascot Daemon\MGF\1151 20201203 MA\20201202_MA_AD_2.10768.10768.2.dta
7	MYH7_BOVIN	Myosin-7 OS=Bos taurus GN=MYH7 PE=1 SV=1	425	223889	22	21	11	11	3421	1	0	0	693.871	1385.73	2	1385.73	0.0004	1	46.39	0.046	R	ADIAESQVNKLR	A	Carbamyl (K)	0.000000000100.0			C:\ProgramData\Matrix Science\Mascot Daemon\MGF\1151 20201203 MA\20201202_MA_AD_2.6809.6809.2.dta
7	MYH7_BOVIN	Myosin-7 OS=Bos taurus GN=MYH7 PE=1 SV=1	425	223889	22	21	11	11	3422	1	0	0	693.871	1385.73	2	1385.73	0.0006	1	66.3	0.00047	R	ADIAESQVNKLR	A	Carbamyl (K)	0.000000000100.0			C:\ProgramData\Matrix Science\Mascot Daemon\MGF\1151 20201203 MA\20201202_MA_AD_2.6133.6133.2.dta
7	MYH7_BOVIN	Myosin-7 OS=Bos taurus GN=MYH7 PE=1 SV=1	425	223889	22	21	11	11	3423	1	0	0	693.871	1385.73	2	1385.73	0.002	1	48.54	0.03	R	ADIAESQVNKLR	A	Carbamyl (K)	0.000000000100.0			C:\ProgramData\Matrix Science\Mascot Daemon\MGF\1151 20201203 MA\20201202_MA_AD_2.5468.5468.2.dta
7	MYH7_BOVIN	Myosin-7 OS=Bos taurus GN=MYH7 PE=1 SV=1	425	223889	22	21	11	11	3461	1	0	0	695.352	1388.69	2	1388.69	0.0008	1	59.07	0.0025	R	AKLQTENGELSR	Q	Carbamyl (K); Deamidated (NQ)	0.010000200000.0			C:\ProgramData\Matrix Science\Mascot Daemon\MGF\1151 20201203 MA\20201202_MA_AD_2.4088.4088.2.dta
7	MYH7_BOVIN	Myosin-7 OS=Bos taurus GN=MYH7 PE=1 SV=1	425	223889	22	21	11	11	3661	1	0	0	707.881	1413.75	2	1413.75	0.0002	1	83.71	8e-06	R	LDEAEQIALKGGK	K	Carbamyl (K)	0.0000000001000.0			C:\ProgramData\Matrix Science\Mascot Daemon\MGF\1151 20201203 MA\20201202_MA_AD_2.7199.7199.2.dta
7	MYH7_BOVIN	Myosin-7 OS=Bos taurus GN=MYH7 PE=1 SV=1	425	223889	22	21	11	11	3878	1	0	0	721.386	1440.76	2	1440.76	0.0005	0	54.35	0.0059	R	NNLLQAELEELR	A					C:\ProgramData\Matrix Science\Mascot Daemon\MGF\1151 20201203 MA\20201202_MA_AD_2.13890.13890.2.dta
7	MYH7_BOVIN	Myosin-7 OS=Bos taurus GN=MYH7 PE=1 SV=1	425	223889	22	21	11	11	4241	1	0	0	744.856	1487.7	2	1487.7	-0.0006	0	57.83	0.0021	R	IEELEEELEAER	T					C:\ProgramData\Matrix Science\Mascot Daemon\MGF\1151 20201203 MA\20201202_MA_AD_2.10340.10340.2.dta
7	MYH7_BOVIN	Myosin-7 OS=Bos taurus GN=MYH7 PE=1 SV=1	425	223889	22	21	11	11	4242	1	0	0	744.857	1487.7	2	1487.7	-0.0001	0	51.81	0.0084	R	IEELEEELEAER	T					C:\ProgramData\Matrix Science\Mascot Daemon\MGF\1151 20201203 MA\20201202_MA_AD_2.9813.9813.2.dta
7	MYH7_BOVIN	Myosin-7 OS=Bos taurus GN=MYH7 PE=1 SV=1	425	223889	22	21	11	11	4244	1	0	0	744.857	1487.7	2	1487.7	0.001	0	58.8	0.0018	R	IEELEEELEAER	T					C:\ProgramData\Matrix Science\Mascot Daemon\MGF\1151 20201203 MA\20201202_MA_AD_2.9659.9659.2.dta
7	MYH7_BOVIN	Myosin-7 OS=Bos taurus GN=MYH7 PE=1 SV=1	425	223889	22	21	11	11	4245	1	0	0	744.857	1487.7	2	1487.7	0.0012	0	64.58	0.00045	R	IEELEEELEAER	T					C:\ProgramData\Matrix Science\Mascot Daemon\MGF\1151 20201203 MA\20201202_MA_AD_2.9504.9504.2.dta
7	MYH7_BOVIN	Myosin-7 OS=Bos taurus GN=MYH7 PE=1 SV=1	425	223889	22	21	11	11	4246	1	0	0	744.857	1487.7	2	1487.7	0.0013	0	51.66	0.0089	R	IEELEEELEAER	T					C:\ProgramData\Matrix Science\Mascot Daemon\MGF\1151 20201203 MA\20201202_MA_AD_2.9994.9994.2.dta
7	MYH7_BOVIN	Myosin-7 OS=Bos taurus GN=MYH7 PE=1 SV=1	425	223889	22	21	11	11	7074	1	0	0	919.966	1837.92	2	1837.92	0	0	76.57	6.1e-05	R	DLEEATLQHEATAAALR	K					C:\ProgramData\Matrix Science\Mascot Daemon\MGF\1151 20201203 MA\20201202_MA_AD_2.10751.10751.2.dta
7	MYH7_BOVIN	Myosin-7 OS=Bos taurus GN=MYH7 PE=1 SV=1	425	223889	22	21	11	11	7075	1	0	0	613.646	1837.92	3	1837.92	0.0008	0	52.95	0.014	R	DLEEATLQHEATAAALR	K					C:\ProgramData\Matrix Science\Mascot Daemon\MGF\1151 20201203 MA\20201202_MA_AD_2.9812.9812.3.dta
7	MYH7_BOVIN	Myosin-7 OS=Bos taurus GN=MYH7 PE=1 SV=1	425	223889	22	21	11	11	7077	1	0	0	919.967	1837.92	2	1837.92	0.0021	0	46.57	0.062	R	DLEEATLQHEATAAALR	K					C:\ProgramData\Matrix Science\Mascot Daemon\MGF\1151 20201203 MA\20201202_MA_AD_2.9808.9808.2.dta
7	MYH7_BOVIN	Myosin-7 OS=Bos taurus GN=MYH7 PE=1 SV=1	425	223889	22	21	11	11	8131	1	0	0	665.68	1994.02	3	1994.02	0.001	1	58.33	0.0044	R	RDLEEATLQHEATAAALR	K					C:\ProgramData\Matrix Science\Mascot Daemon\MGF\1151 20201203 MA\20201202_MA_AD_2.7262.7262.3.dta
7	MYH7_BOVIN	Myosin-7 OS=Bos taurus GN=MYH7 PE=1 SV=1	425	223889	22	21	11	11	8140	1	0	0	998.509	1995	2	1995	0.0013	1	54.95	0.01	R	RDLEEATLQHEATAAALR	K	Deamidated (NQ)	0.000000002000000000.0			C:\ProgramData\Matrix Science\Mascot Daemon\MGF\1151 20201203 MA\20201202_MA_AD_2.9309.9309.2.dta
7	MYH7_BOVIN	Myosin-7 OS=Bos taurus GN=MYH7 PE=1 SV=1	425	223889	22	21	11	11	9394	1	1	1	756.384	2266.13	3	2266.13	0.0007	2	48.3	0.056	R	KKHADSVAELSEQIDNLQR	V	2 Carbamyl (K)	0.1100000000000000000.0			C:\ProgramData\Matrix Science\Mascot Daemon\MGF\1151 20201203 MA\20201202_MA_AD_2.10715.10715.3.dta
8	TPM2_CHICK	Tropomyosin beta chain OS=Gallus gallus GN=TPM2 PE=1 SV=1	379	32871	18	18	12	12	1550	1	0	1	558.786	1115.56	2	1115.56	-0.0002	1	54.51	0.0045	K	LDKENAIDR	A	Carbamyl (K)	0.001000000.0			C:\ProgramData\Matrix Science\Mascot Daemon\MGF\1151 20201203 MA\20201202_MA_AD_2.3454.3454.2.dta
8	TPM2_CHICK	Tropomyosin beta chain OS=Gallus gallus GN=TPM2 PE=1 SV=1	379	32871	18	18	12	12	1551	1	0	1	558.786	1115.56	2	1115.56	-0.0001	1	51.58	0.0087	K	LDKENAIDR	A	Carbamyl (K)	0.001000000.0			C:\ProgramData\Matrix Science\Mascot Daemon\MGF\1151 20201203 MA\20201202_MA_AD_2.3811.3811.2.dta
8	TPM2_CHICK	Tropomyosin beta chain OS=Gallus gallus GN=TPM2 PE=1 SV=1	379	32871	18	18	12	12	1808	1	1	1	578.833	1155.65	2	1155.65	0.0011	0	45.47	0.03	K	LVVLEGELER	S					C:\ProgramData\Matrix Science\Mascot Daemon\MGF\1151 20201203 MA\20201202_MA_AD_2.9259.9259.2.dta
8	TPM2_CHICK	Tropomyosin beta chain OS=Gallus gallus GN=TPM2 PE=1 SV=1	379	32871	18	18	12	12	2978	1	1	1	664.383	1326.75	2	1326.75	0.0009	1	47.55	0.02	R	KLVVLEGELER	S	Carbamyl (K)	0.10000000000.0			C:\ProgramData\Matrix Science\Mascot Daemon\MGF\1151 20201203 MA\20201202_MA_AD_2.10603.10603.2.dta
8	TPM2_CHICK	Tropomyosin beta chain OS=Gallus gallus GN=TPM2 PE=1 SV=1	379	32871	18	18	12	12	2989	1	1	1	665.335	1328.66	2	1328.66	-0.0016	0	55.02	0.0046	K	QLEEEQQGLQK	K					C:\ProgramData\Matrix Science\Mascot Daemon\MGF\1151 20201203 MA\20201202_MA_AD_2.2711.2711.2.dta
8	TPM2_CHICK	Tropomyosin beta chain OS=Gallus gallus GN=TPM2 PE=1 SV=1	379	32871	18	18	12	12	4231	1	0	0	743.91	1485.81	2	1485.8	0.0026	1	58.07	0.0031	R	LATALQKLEEAEK	A	Carbamyl (K)	0.0000001000000.0			C:\ProgramData\Matrix Science\Mascot Daemon\MGF\1151 20201203 MA\20201202_MA_AD_2.11640.11640.2.dta
8	TPM2_CHICK	Tropomyosin beta chain OS=Gallus gallus GN=TPM2 PE=1 SV=1	379	32871	18	18	12	12	4471	1	1	1	759.381	1516.75	2	1516.75	0.0002	1	57.39	0.0042	K	KATDAEAEVASLNR	R	Carbamyl (K)	0.10000000000000.0			C:\ProgramData\Matrix Science\Mascot Daemon\MGF\1151 20201203 MA\20201202_MA_AD_2.7294.7294.2.dta
8	TPM2_CHICK	Tropomyosin beta chain OS=Gallus gallus GN=TPM2 PE=1 SV=1	379	32871	18	18	12	12	4490	1	0	0	760.348	1518.68	2	1518.68	0.0013	1	59.59	0.00097	K	LEEAEKAADESER	G	Carbamyl (K)	0.0000010000000.0			C:\ProgramData\Matrix Science\Mascot Daemon\MGF\1151 20201203 MA\20201202_MA_AD_2.3365.3365.2.dta
8	TPM2_CHICK	Tropomyosin beta chain OS=Gallus gallus GN=TPM2 PE=1 SV=1	379	32871	18	18	12	12	4491	1	0	0	760.348	1518.68	2	1518.68	0.0018	1	56.78	0.0018	K	LEEAEKAADESER	G	Carbamyl (K)	0.0000010000000.0			C:\ProgramData\Matrix Science\Mascot Daemon\MGF\1151 20201203 MA\20201202_MA_AD_2.3185.3185.2.dta
8	TPM2_CHICK	Tropomyosin beta chain OS=Gallus gallus GN=TPM2 PE=1 SV=1	379	32871	18	18	12	12	4661	1	1	1	769.864	1537.71	2	1537.71	-0.0009	0	60.98	0.0011	K	TIDDLEDEVYAQK	M					C:\ProgramData\Matrix Science\Mascot Daemon\MGF\1151 20201203 MA\20201202_MA_AD_2.9945.9945.2.dta
8	TPM2_CHICK	Tropomyosin beta chain OS=Gallus gallus GN=TPM2 PE=1 SV=1	379	32871	18	18	12	12	4662	1	1	1	769.864	1537.71	2	1537.71	-0.0006	0	50.54	0.014	K	TIDDLEDEVYAQK	M					C:\ProgramData\Matrix Science\Mascot Daemon\MGF\1151 20201203 MA\20201202_MA_AD_2.7180.7180.2.dta
8	TPM2_CHICK	Tropomyosin beta chain OS=Gallus gallus GN=TPM2 PE=1 SV=1	379	32871	18	18	12	12	5663	1	1	1	830.901	1659.79	2	1659.79	-0.0009	1	52.57	0.01	R	CKQLEEEQQGLQK	K	Carbamyl (K)	0.0100000000000.0			C:\ProgramData\Matrix Science\Mascot Daemon\MGF\1151 20201203 MA\20201202_MA_AD_2.3856.3856.2.dta
8	TPM2_CHICK	Tropomyosin beta chain OS=Gallus gallus GN=TPM2 PE=1 SV=1	379	32871	18	18	12	12	5759	1	1	1	837.887	1673.76	2	1673.76	-0.0002	2	61	0.00091	R	AEQAEADKKQAEDR	C	2 Carbamyl (K)	0.00000001100000.0			C:\ProgramData\Matrix Science\Mascot Daemon\MGF\1151 20201203 MA\20201202_MA_AD_2.2097.2097.2.dta
8	TPM2_CHICK	Tropomyosin beta chain OS=Gallus gallus GN=TPM2 PE=1 SV=1	379	32871	18	18	12	12	5760	1	1	1	837.888	1673.76	2	1673.76	0.0006	2	48.04	0.018	R	AEQAEADKKQAEDR	C	2 Carbamyl (K)	0.00000001100000.0			C:\ProgramData\Matrix Science\Mascot Daemon\MGF\1151 20201203 MA\20201202_MA_AD_2.2413.2413.2.dta
8	TPM2_CHICK	Tropomyosin beta chain OS=Gallus gallus GN=TPM2 PE=1 SV=1	379	32871	18	18	12	12	5761	1	1	1	837.888	1673.76	2	1673.76	0.0012	2	53.07	0.0059	R	AEQAEADKKQAEDR	C	2 Carbamyl (K)	0.00000001100000.0			C:\ProgramData\Matrix Science\Mascot Daemon\MGF\1151 20201203 MA\20201202_MA_AD_2.1947.1947.2.dta
8	TPM2_CHICK	Tropomyosin beta chain OS=Gallus gallus GN=TPM2 PE=1 SV=1	379	32871	18	18	12	12	5762	1	1	1	558.928	1673.76	3	1673.76	0.0013	2	50.01	0.012	R	AEQAEADKKQAEDR	C	2 Carbamyl (K)	0.00000001100000.0			C:\ProgramData\Matrix Science\Mascot Daemon\MGF\1151 20201203 MA\20201202_MA_AD_2.2408.2408.3.dta
8	TPM2_CHICK	Tropomyosin beta chain OS=Gallus gallus GN=TPM2 PE=1 SV=1	379	32871	18	18	12	12	7320	1	1	1	625.639	1873.9	3	1873.9	0.0005	2	46.43	0.052	R	CKQLEEEQQGLQKK	L	3 Carbamyl (K)	0.01000000000011.0			C:\ProgramData\Matrix Science\Mascot Daemon\MGF\1151 20201203 MA\20201202_MA_AD_2.6998.6998.3.dta
8	TPM2_CHICK	Tropomyosin beta chain OS=Gallus gallus GN=TPM2 PE=1 SV=1	379	32871	18	18	12	12	9302	1	0	0	749.049	2244.13	3	2244.12	0.0025	2	52.59	0.02	R	LATALQKLEEAEKAADESER	G	Carbamyl (K)	0.00000010000000000000.0			C:\ProgramData\Matrix Science\Mascot Daemon\MGF\1151 20201203 MA\20201202_MA_AD_2.12072.12072.3.dta
9	TPM3_BOVIN	Tropomyosin alpha-3 chain OS=Bos taurus GN=TPM3 PE=2 SV=1	330	32856	13	13	9	9	1550	1	0	0	558.786	1115.56	2	1115.56	-0.0002	1	54.51	0.0045	K	LDKENALDR	A	Carbamyl (K)	0.001000000.0			C:\ProgramData\Matrix Science\Mascot Daemon\MGF\1151 20201203 MA\20201202_MA_AD_2.3454.3454.2.dta
9	TPM3_BOVIN	Tropomyosin alpha-3 chain OS=Bos taurus GN=TPM3 PE=2 SV=1	330	32856	13	13	9	9	1551	1	0	0	558.786	1115.56	2	1115.56	-0.0001	1	51.58	0.0087	K	LDKENALDR	A	Carbamyl (K)	0.001000000.0			C:\ProgramData\Matrix Science\Mascot Daemon\MGF\1151 20201203 MA\20201202_MA_AD_2.3811.3811.2.dta
9	TPM3_BOVIN	Tropomyosin alpha-3 chain OS=Bos taurus GN=TPM3 PE=2 SV=1	330	32856	13	13	9	9	2975	1	0	0	664.382	1326.75	2	1326.75	-0.0005	1	68.4	0.00017	R	KLVIIEGDLER	T	Carbamyl (K)	0.10000000000.0			C:\ProgramData\Matrix Science\Mascot Daemon\MGF\1151 20201203 MA\20201202_MA_AD_2.11197.11197.2.dta
9	TPM3_BOVIN	Tropomyosin alpha-3 chain OS=Bos taurus GN=TPM3 PE=2 SV=1	330	32856	13	13	9	9	2977	1	0	0	664.383	1326.75	2	1326.75	0.0005	1	46.02	0.028	R	KLVIIEGDLER	T	Carbamyl (K)	0.10000000000.0			C:\ProgramData\Matrix Science\Mascot Daemon\MGF\1151 20201203 MA\20201202_MA_AD_2.11796.11796.2.dta
9	TPM3_BOVIN	Tropomyosin alpha-3 chain OS=Bos taurus GN=TPM3 PE=2 SV=1	330	32856	13	13	9	9	4231	1	0	0	743.91	1485.81	2	1485.8	0.0026	1	58.07	0.0031	R	LATALQKLEEAEK	A	Carbamyl (K)	0.0000001000000.0			C:\ProgramData\Matrix Science\Mascot Daemon\MGF\1151 20201203 MA\20201202_MA_AD_2.11640.11640.2.dta
9	TPM3_BOVIN	Tropomyosin alpha-3 chain OS=Bos taurus GN=TPM3 PE=2 SV=1	330	32856	13	13	9	9	4238	1	1	1	744.376	1486.74	2	1486.74	-0.0005	1	47.24	0.037	K	KAADAEAEVASLNR	R	Carbamyl (K)	0.10000000000000.0			C:\ProgramData\Matrix Science\Mascot Daemon\MGF\1151 20201203 MA\20201202_MA_AD_2.7175.7175.2.dta
9	TPM3_BOVIN	Tropomyosin alpha-3 chain OS=Bos taurus GN=TPM3 PE=2 SV=1	330	32856	13	13	9	9	4490	1	0	0	760.348	1518.68	2	1518.68	0.0013	1	59.59	0.00097	K	LEEAEKAADESER	G	Carbamyl (K)	0.0000010000000.0			C:\ProgramData\Matrix Science\Mascot Daemon\MGF\1151 20201203 MA\20201202_MA_AD_2.3365.3365.2.dta
9	TPM3_BOVIN	Tropomyosin alpha-3 chain OS=Bos taurus GN=TPM3 PE=2 SV=1	330	32856	13	13	9	9	4491	1	0	0	760.348	1518.68	2	1518.68	0.0018	1	56.78	0.0018	K	LEEAEKAADESER	G	Carbamyl (K)	0.0000010000000.0			C:\ProgramData\Matrix Science\Mascot Daemon\MGF\1151 20201203 MA\20201202_MA_AD_2.3185.3185.2.dta
9	TPM3_BOVIN	Tropomyosin alpha-3 chain OS=Bos taurus GN=TPM3 PE=2 SV=1	330	32856	13	13	9	9	4620	1	1	1	767.382	1532.75	2	1532.75	-0.0006	1	60.28	0.002	R	SKQLEDELAAMQK	K	Carbamyl (K)	0.0100000000000.0			C:\ProgramData\Matrix Science\Mascot Daemon\MGF\1151 20201203 MA\20201202_MA_AD_2.9884.9884.2.dta
9	TPM3_BOVIN	Tropomyosin alpha-3 chain OS=Bos taurus GN=TPM3 PE=2 SV=1	330	32856	13	13	9	9	4770	1	1	1	775.38	1548.75	2	1548.75	0.0001	1	51.96	0.014	R	SKQLEDELAAMQK	K	Carbamyl (K); Oxidation (M)	0.0100000000400.0			C:\ProgramData\Matrix Science\Mascot Daemon\MGF\1151 20201203 MA\20201202_MA_AD_2.6088.6088.2.dta
9	TPM3_BOVIN	Tropomyosin alpha-3 chain OS=Bos taurus GN=TPM3 PE=2 SV=1	330	32856	13	13	9	9	5648	1	1	1	830.382	1658.75	2	1658.75	0.0006	1	83.77	4.5e-06	R	AEQAEAEQKQAEER	S	Carbamyl (K)	0.00000000100000.0			C:\ProgramData\Matrix Science\Mascot Daemon\MGF\1151 20201203 MA\20201202_MA_AD_2.1908.1908.2.dta
9	TPM3_BOVIN	Tropomyosin alpha-3 chain OS=Bos taurus GN=TPM3 PE=2 SV=1	330	32856	13	13	9	9	6579	1	0	0	887.913	1773.81	2	1773.81	0.0015	0	66.77	0.0003	K	AISEELDHALNDMTSI	-	Oxidation (M)	0.0000000000004000.0			C:\ProgramData\Matrix Science\Mascot Daemon\MGF\1151 20201203 MA\20201202_MA_AD_2.9723.9723.2.dta
9	TPM3_BOVIN	Tropomyosin alpha-3 chain OS=Bos taurus GN=TPM3 PE=2 SV=1	330	32856	13	13	9	9	9302	1	0	0	749.049	2244.13	3	2244.12	0.0025	2	52.59	0.02	R	LATALQKLEEAEKAADESER	G	Carbamyl (K)	0.00000010000000000000.0			C:\ProgramData\Matrix Science\Mascot Daemon\MGF\1151 20201203 MA\20201202_MA_AD_2.12072.12072.3.dta
10	MYH11_CHICK	Myosin-11 OS=Gallus gallus GN=MYH11 PE=1 SV=4	324	229510	12	12	8	8	1907	1	1	1	585.799	1169.58	2	1169.58	0.0004	0	47.11	0.023	R	GNEPVSFAPPR	R					C:\ProgramData\Matrix Science\Mascot Daemon\MGF\1151 20201203 MA\20201202_MA_AD_2.5919.5919.2.dta
10	MYH11_CHICK	Myosin-11 OS=Gallus gallus GN=MYH11 PE=1 SV=4	324	229510	12	12	8	8	2122	1	1	1	600.857	1199.7	2	1199.7	0.0005	2	50.57	0.01	R	EVAALKSKLR	R	2 Carbamyl (K)	0.0000010100.0			C:\ProgramData\Matrix Science\Mascot Daemon\MGF\1151 20201203 MA\20201202_MA_AD_2.7528.7528.2.dta
10	MYH11_CHICK	Myosin-11 OS=Gallus gallus GN=MYH11 PE=1 SV=4	324	229510	12	12	8	8	4291	1	1	1	747.878	1493.74	2	1493.74	0.0003	2	47.74	0.039	R	KLQAQMKDYQR	D	2 Carbamyl (K)	0.10000010000.0			C:\ProgramData\Matrix Science\Mascot Daemon\MGF\1151 20201203 MA\20201202_MA_AD_2.4689.4689.2.dta
10	MYH11_CHICK	Myosin-11 OS=Gallus gallus GN=MYH11 PE=1 SV=4	324	229510	12	12	8	8	4455	1	1	1	758.386	1514.76	2	1514.76	0.0002	0	60.87	0.0017	K	IASLEEQLEQEAR	E					C:\ProgramData\Matrix Science\Mascot Daemon\MGF\1151 20201203 MA\20201202_MA_AD_2.10408.10408.2.dta
10	MYH11_CHICK	Myosin-11 OS=Gallus gallus GN=MYH11 PE=1 SV=4	324	229510	12	12	8	8	4487	1	1	1	760.347	1518.68	2	1518.68	-0.0001	0	65.6	0.00022	R	ELDEATESNDALGR	E					C:\ProgramData\Matrix Science\Mascot Daemon\MGF\1151 20201203 MA\20201202_MA_AD_2.4962.4962.2.dta
10	MYH11_CHICK	Myosin-11 OS=Gallus gallus GN=MYH11 PE=1 SV=4	324	229510	12	12	8	8	4489	1	1	1	760.348	1518.68	2	1518.68	0.0009	0	57.44	0.0015	R	ELDEATESNDALGR	E					C:\ProgramData\Matrix Science\Mascot Daemon\MGF\1151 20201203 MA\20201202_MA_AD_2.5110.5110.2.dta
10	MYH11_CHICK	Myosin-11 OS=Gallus gallus GN=MYH11 PE=1 SV=4	324	229510	12	12	8	8	4502	1	1	1	760.84	1519.66	2	1519.66	0.0008	0	69.77	6.3e-05	R	ELDEATESNDALGR	E	Deamidated (NQ)	0.00000000200000.0			C:\ProgramData\Matrix Science\Mascot Daemon\MGF\1151 20201203 MA\20201202_MA_AD_2.5304.5304.2.dta
10	MYH11_CHICK	Myosin-11 OS=Gallus gallus GN=MYH11 PE=1 SV=4	324	229510	12	12	8	8	5743	1	1	1	558.285	1671.83	3	1671.83	0.0016	1	68.58	0.00031	R	ALEEALEAKEELER	T	Carbamyl (K)	0.00000000100000.0			C:\ProgramData\Matrix Science\Mascot Daemon\MGF\1151 20201203 MA\20201202_MA_AD_2.11941.11941.3.dta
10	MYH11_CHICK	Myosin-11 OS=Gallus gallus GN=MYH11 PE=1 SV=4	324	229510	12	12	8	8	5744	1	1	1	836.924	1671.83	2	1671.83	0.0016	1	47.09	0.044	R	ALEEALEAKEELER	T	Carbamyl (K)	0.00000000100000.0			C:\ProgramData\Matrix Science\Mascot Daemon\MGF\1151 20201203 MA\20201202_MA_AD_2.11946.11946.2.dta
10	MYH11_CHICK	Myosin-11 OS=Gallus gallus GN=MYH11 PE=1 SV=4	324	229510	12	12	8	8	8064	1	1	1	993.005	1984	2	1984	-0.0016	1	52.97	0.015	R	KAVQQAEQLNNELATER	A	Carbamyl (K)	0.10000000000000000.0			C:\ProgramData\Matrix Science\Mascot Daemon\MGF\1151 20201203 MA\20201202_MA_AD_2.7658.7658.2.dta
10	MYH11_CHICK	Myosin-11 OS=Gallus gallus GN=MYH11 PE=1 SV=4	324	229510	12	12	8	8	8073	1	1	1	993.497	1984.98	2	1984.98	-0.0009	1	67.98	0.00046	R	KAVQQAEQLNNELATER	A	Carbamyl (K); Deamidated (NQ)	0.10000000020000000.0			C:\ProgramData\Matrix Science\Mascot Daemon\MGF\1151 20201203 MA\20201202_MA_AD_2.6674.6674.2.dta
10	MYH11_CHICK	Myosin-11 OS=Gallus gallus GN=MYH11 PE=1 SV=4	324	229510	12	12	8	8	10220	1	1	1	835.708	2504.1	3	2504.09	0.016	0	61.76	0.00087	R	IAQLEEELDEEHSNIETMSDR	M	Deamidated (NQ); Oxidation (M)	0.000000000000020004000.0			C:\ProgramData\Matrix Science\Mascot Daemon\MGF\1151 20201203 MA\20201202_MA_AD_2.9121.9121.3.dta
11	K2C1_HUMAN	Keratin, type II cytoskeletal 1 OS=Homo sapiens GN=KRT1 PE=1 SV=6	254	66170	6	6	6	6	1975	1	1	1	590.304	1178.59	2	1178.59	0.001	0	73.59	7.8e-05	K	YEELQITAGR	H					C:\ProgramData\Matrix Science\Mascot Daemon\MGF\1151 20201203 MA\20201202_MA_AD_2.6427.6427.2.dta
11	K2C1_HUMAN	Keratin, type II cytoskeletal 1 OS=Homo sapiens GN=KRT1 PE=1 SV=6	254	66170	6	6	6	6	2624	1	1	1	639.359	1276.7	2	1276.7	0.0002	0	68.82	0.00016	K	LALDLEIATYR	T					C:\ProgramData\Matrix Science\Mascot Daemon\MGF\1151 20201203 MA\20201202_MA_AD_2.12639.12639.2.dta
11	K2C1_HUMAN	Keratin, type II cytoskeletal 1 OS=Homo sapiens GN=KRT1 PE=1 SV=6	254	66170	6	6	6	6	2800	1	1	0	651.862	1301.71	2	1301.71	0.0019	0	81.39	1.3e-05	R	SLDLDSIIAEVK	A					C:\ProgramData\Matrix Science\Mascot Daemon\MGF\1151 20201203 MA\20201202_MA_AD_2.13812.13812.2.dta
11	K2C1_HUMAN	Keratin, type II cytoskeletal 1 OS=Homo sapiens GN=KRT1 PE=1 SV=6	254	66170	6	6	6	6	3496	1	1	1	697.37	1392.73	2	1392.72	0.0004	1	47.23	0.035	R	TNAENEFVTIKK	D					C:\ProgramData\Matrix Science\Mascot Daemon\MGF\1151 20201203 MA\20201202_MA_AD_2.4243.4243.2.dta
11	K2C1_HUMAN	Keratin, type II cytoskeletal 1 OS=Homo sapiens GN=KRT1 PE=1 SV=6	254	66170	6	6	6	6	5629	1	1	1	829.4	1656.79	2	1656.79	0.0004	0	58.04	0.0027	R	SGGGFSSGSAGIINYQR	R					C:\ProgramData\Matrix Science\Mascot Daemon\MGF\1151 20201203 MA\20201202_MA_AD_2.7685.7685.2.dta
11	K2C1_HUMAN	Keratin, type II cytoskeletal 1 OS=Homo sapiens GN=KRT1 PE=1 SV=6	254	66170	6	6	6	6	6513	1	1	1	883.371	1764.73	2	1764.73	-0.0002	0	99.95	2.8e-08	R	FSSCGGGGGSFGAGGGFGSR	S					C:\ProgramData\Matrix Science\Mascot Daemon\MGF\1151 20201203 MA\20201202_MA_AD_2.6525.6525.2.dta
12	K1C10_HUMAN	Keratin, type I cytoskeletal 10 OS=Homo sapiens GN=KRT10 PE=1 SV=6	250	59020	6	6	6	6	1485	1	1	0	553.766	1105.52	2	1105.52	-0.0001	0	49.17	0.012	K	VTMQNLNDR	L	Oxidation (M)	0.004000000.0			C:\ProgramData\Matrix Science\Mascot Daemon\MGF\1151 20201203 MA\20201202_MA_AD_2.1609.1609.2.dta
12	K1C10_HUMAN	Keratin, type I cytoskeletal 10 OS=Homo sapiens GN=KRT10 PE=1 SV=6	250	59020	6	6	6	6	1874	1	1	0	583.296	1164.58	2	1164.58	-0.0002	0	46.41	0.042	R	LENEIQTYR	S					C:\ProgramData\Matrix Science\Mascot Daemon\MGF\1151 20201203 MA\20201202_MA_AD_2.4348.4348.2.dta
12	K1C10_HUMAN	Keratin, type I cytoskeletal 10 OS=Homo sapiens GN=KRT10 PE=1 SV=6	250	59020	6	6	6	6	2520	1	1	1	631.802	1261.59	2	1261.59	0.0001	0	51.63	0.008	R	SLLEGEGSSGGGGR	G					C:\ProgramData\Matrix Science\Mascot Daemon\MGF\1151 20201203 MA\20201202_MA_AD_2.3357.3357.2.dta
12	K1C10_HUMAN	Keratin, type I cytoskeletal 10 OS=Homo sapiens GN=KRT10 PE=1 SV=6	250	59020	6	6	6	6	3378	1	1	0	691.328	1380.64	2	1380.64	0.0002	0	67.95	0.00019	R	ALEESNYELEGK	I					C:\ProgramData\Matrix Science\Mascot Daemon\MGF\1151 20201203 MA\20201202_MA_AD_2.5359.5359.2.dta
12	K1C10_HUMAN	Keratin, type I cytoskeletal 10 OS=Homo sapiens GN=KRT10 PE=1 SV=6	250	59020	6	6	6	6	6009	1	1	1	854.389	1706.76	2	1706.76	-0.0015	0	90.58	9e-07	K	GSLGGGFSSGGFSGGSFSR	G					C:\ProgramData\Matrix Science\Mascot Daemon\MGF\1151 20201203 MA\20201202_MA_AD_2.9784.9784.2.dta
12	K1C10_HUMAN	Keratin, type I cytoskeletal 10 OS=Homo sapiens GN=KRT10 PE=1 SV=6	250	59020	6	6	6	6	9708	1	1	1	1172	2341.98	2	2341.98	0.0015	0	106.4	9.6e-09	R	GSSGGGCFGGSSGGYGGLGGFGGGSFR	G					C:\ProgramData\Matrix Science\Mascot Daemon\MGF\1151 20201203 MA\20201202_MA_AD_2.11562.11562.2.dta
13	TPM3_RAT	Tropomyosin alpha-3 chain OS=Rattus norvegicus GN=Tpm3 PE=1 SV=2	202	29217	7	7	5	5	2975	1	0	0	664.382	1326.75	2	1326.75	-0.0005	1	68.4	0.00017	R	KLVIIEGDLER	T	Carbamyl (K)	0.10000000000.0			C:\ProgramData\Matrix Science\Mascot Daemon\MGF\1151 20201203 MA\20201202_MA_AD_2.11197.11197.2.dta
13	TPM3_RAT	Tropomyosin alpha-3 chain OS=Rattus norvegicus GN=Tpm3 PE=1 SV=2	202	29217	7	7	5	5	2977	1	0	0	664.383	1326.75	2	1326.75	0.0005	1	46.02	0.028	R	KLVIIEGDLER	T	Carbamyl (K)	0.10000000000.0			C:\ProgramData\Matrix Science\Mascot Daemon\MGF\1151 20201203 MA\20201202_MA_AD_2.11796.11796.2.dta
13	TPM3_RAT	Tropomyosin alpha-3 chain OS=Rattus norvegicus GN=Tpm3 PE=1 SV=2	202	29217	7	7	5	5	4231	1	0	0	743.91	1485.81	2	1485.8	0.0026	1	58.07	0.0031	R	LATALQKLEEAEK	A	Carbamyl (K)	0.0000001000000.0			C:\ProgramData\Matrix Science\Mascot Daemon\MGF\1151 20201203 MA\20201202_MA_AD_2.11640.11640.2.dta
13	TPM3_RAT	Tropomyosin alpha-3 chain OS=Rattus norvegicus GN=Tpm3 PE=1 SV=2	202	29217	7	7	5	5	4490	1	0	0	760.348	1518.68	2	1518.68	0.0013	1	59.59	0.00097	K	LEEAEKAADESER	G	Carbamyl (K)	0.0000010000000.0			C:\ProgramData\Matrix Science\Mascot Daemon\MGF\1151 20201203 MA\20201202_MA_AD_2.3365.3365.2.dta
13	TPM3_RAT	Tropomyosin alpha-3 chain OS=Rattus norvegicus GN=Tpm3 PE=1 SV=2	202	29217	7	7	5	5	4491	1	0	0	760.348	1518.68	2	1518.68	0.0018	1	56.78	0.0018	K	LEEAEKAADESER	G	Carbamyl (K)	0.0000010000000.0			C:\ProgramData\Matrix Science\Mascot Daemon\MGF\1151 20201203 MA\20201202_MA_AD_2.3185.3185.2.dta
13	TPM3_RAT	Tropomyosin alpha-3 chain OS=Rattus norvegicus GN=Tpm3 PE=1 SV=2	202	29217	7	7	5	5	6900	1	1	1	907.456	1812.9	2	1812.9	0.0009	1	51.76	0.017	R	KIQVLQQQADDAEER	A	Carbamyl (K)	0.100000000000000.0			C:\ProgramData\Matrix Science\Mascot Daemon\MGF\1151 20201203 MA\20201202_MA_AD_2.6446.6446.2.dta
13	TPM3_RAT	Tropomyosin alpha-3 chain OS=Rattus norvegicus GN=Tpm3 PE=1 SV=2	202	29217	7	7	5	5	9302	1	0	0	749.049	2244.13	3	2244.12	0.0025	2	52.59	0.02	R	LATALQKLEEAEKAADESER	G	Carbamyl (K)	0.00000010000000000000.0			C:\ProgramData\Matrix Science\Mascot Daemon\MGF\1151 20201203 MA\20201202_MA_AD_2.12072.12072.3.dta
14	ALDOA_HUMAN	Fructose-bisphosphate aldolase A OS=Homo sapiens GN=ALDOA PE=1 SV=2	190	39851	6	6	3	3	3021	1	1	1	666.855	1331.69	2	1331.69	0.0012	0	52.71	0.012	K	GILAADESTGSIAK	R					C:\ProgramData\Matrix Science\Mascot Daemon\MGF\1151 20201203 MA\20201202_MA_AD_2.6203.6203.2.dta
14	ALDOA_HUMAN	Fructose-bisphosphate aldolase A OS=Homo sapiens GN=ALDOA PE=1 SV=2	190	39851	6	6	3	3	3323	1	1	1	688.358	1374.7	2	1374.7	0.0032	0	53.38	0.011	K	GILAADESTGSIAK	R	Carbamyl (K)	0.00000000000001.0			C:\ProgramData\Matrix Science\Mascot Daemon\MGF\1151 20201203 MA\20201202_MA_AD_2.9612.9612.2.dta
14	ALDOA_HUMAN	Fructose-bisphosphate aldolase A OS=Homo sapiens GN=ALDOA PE=1 SV=2	190	39851	6	6	3	3	4604	1	1	1	766.408	1530.8	2	1530.8	0.0002	1	86.52	5.6e-06	K	GILAADESTGSIAKR	L	Carbamyl (K)	0.000000000000010.0			C:\ProgramData\Matrix Science\Mascot Daemon\MGF\1151 20201203 MA\20201202_MA_AD_2.6881.6881.2.dta
14	ALDOA_HUMAN	Fructose-bisphosphate aldolase A OS=Homo sapiens GN=ALDOA PE=1 SV=2	190	39851	6	6	3	3	8849	1	1	1	714.062	2139.16	3	2139.16	-0.0013	2	67.92	0.00026	R	IVAPGKGILAADESTGSIAKR	L	2 Carbamyl (K)	0.000001000000000000010.0			C:\ProgramData\Matrix Science\Mascot Daemon\MGF\1151 20201203 MA\20201202_MA_AD_2.10904.10904.3.dta
14	ALDOA_HUMAN	Fructose-bisphosphate aldolase A OS=Homo sapiens GN=ALDOA PE=1 SV=2	190	39851	6	6	3	3	8853	1	1	1	714.062	2139.17	3	2139.16	0.0007	2	54.47	0.0051	R	IVAPGKGILAADESTGSIAKR	L	2 Carbamyl (K)	0.000001000000000000010.0			C:\ProgramData\Matrix Science\Mascot Daemon\MGF\1151 20201203 MA\20201202_MA_AD_2.10757.10757.3.dta
14	ALDOA_HUMAN	Fructose-bisphosphate aldolase A OS=Homo sapiens GN=ALDOA PE=1 SV=2	190	39851	6	6	3	3	8854	1	1	1	714.062	2139.17	3	2139.16	0.0009	2	46.58	0.031	R	IVAPGKGILAADESTGSIAKR	L	2 Carbamyl (K)	0.000001000000000000010.0			C:\ProgramData\Matrix Science\Mascot Daemon\MGF\1151 20201203 MA\20201202_MA_AD_2.10606.10606.3.dta
15	K22E_HUMAN	Keratin, type II cytoskeletal 2 epidermal OS=Homo sapiens GN=KRT2 PE=1 SV=2	179	65678	5	5	5	5	2068	1	1	1	597.311	1192.61	2	1192.61	-0.001	0	50.87	0.013	K	YEELQVTVGR	H					C:\ProgramData\Matrix Science\Mascot Daemon\MGF\1151 20201203 MA\20201202_MA_AD_2.6785.6785.2.dta
15	K22E_HUMAN	Keratin, type II cytoskeletal 2 epidermal OS=Homo sapiens GN=KRT2 PE=1 SV=2	179	65678	5	5	5	5	2170	1	1	1	604.811	1207.61	2	1207.61	-0.0014	0	50.46	0.012	R	TAAENDFVTLK	K					C:\ProgramData\Matrix Science\Mascot Daemon\MGF\1151 20201203 MA\20201202_MA_AD_2.7119.7119.2.dta
15	K22E_HUMAN	Keratin, type II cytoskeletal 2 epidermal OS=Homo sapiens GN=KRT2 PE=1 SV=2	179	65678	5	5	5	5	4022	1	1	1	730.905	1459.8	2	1459.79	0.0028	0	55.08	0.0056	K	VDLLNQEIEFLK	V					C:\ProgramData\Matrix Science\Mascot Daemon\MGF\1151 20201203 MA\20201202_MA_AD_2.13730.13730.2.dta
15	K22E_HUMAN	Keratin, type II cytoskeletal 2 epidermal OS=Homo sapiens GN=KRT2 PE=1 SV=2	179	65678	5	5	5	5	6296	1	1	1	870.856	1739.7	2	1739.7	0	0	61.64	0.0001	R	GSSSGGGYSSGSSSYGSGGR	Q					C:\ProgramData\Matrix Science\Mascot Daemon\MGF\1151 20201203 MA\20201202_MA_AD_2.1788.1788.2.dta
15	K22E_HUMAN	Keratin, type II cytoskeletal 2 epidermal OS=Homo sapiens GN=KRT2 PE=1 SV=2	179	65678	5	5	5	5	6309	1	1	1	871.378	1740.74	2	1740.74	0.0006	0	89.19	5.9e-07	R	GGSGGGGSISGGGYGSGGGSGGR	Y					C:\ProgramData\Matrix Science\Mascot Daemon\MGF\1151 20201203 MA\20201202_MA_AD_2.1967.1967.2.dta
16	UBIQ_AVESA	Ubiquitin OS=Avena sativa PE=1 SV=1	177	8520	5	5	1	1	3464	1	1	0	695.378	1388.74	2	1388.74	0.0002	1	78.22	3.2e-05	R	LIFAGKQLEDGR	T	Carbamyl (K)	0.000001000000.0			C:\ProgramData\Matrix Science\Mascot Daemon\MGF\1151 20201203 MA\20201202_MA_AD_2.9770.9770.2.dta
16	UBIQ_AVESA	Ubiquitin OS=Avena sativa PE=1 SV=1	177	8520	5	5	1	1	3465	1	1	0	463.921	1388.74	3	1388.74	0.0003	1	47.33	0.039	R	LIFAGKQLEDGR	T	Carbamyl (K)	0.000001000000.0			C:\ProgramData\Matrix Science\Mascot Daemon\MGF\1151 20201203 MA\20201202_MA_AD_2.10001.10001.3.dta
16	UBIQ_AVESA	Ubiquitin OS=Avena sativa PE=1 SV=1	177	8520	5	5	1	1	3467	1	1	0	695.378	1388.74	2	1388.74	0.0005	1	63.54	0.00094	R	LIFAGKQLEDGR	T	Carbamyl (K)	0.000001000000.0			C:\ProgramData\Matrix Science\Mascot Daemon\MGF\1151 20201203 MA\20201202_MA_AD_2.9978.9978.2.dta
16	UBIQ_AVESA	Ubiquitin OS=Avena sativa PE=1 SV=1	177	8520	5	5	1	1	3468	1	1	0	695.378	1388.74	2	1388.74	0.001	1	81.47	1.6e-05	R	LIFAGKQLEDGR	T	Carbamyl (K)	0.000001000000.0			C:\ProgramData\Matrix Science\Mascot Daemon\MGF\1151 20201203 MA\20201202_MA_AD_2.9623.9623.2.dta
16	UBIQ_AVESA	Ubiquitin OS=Avena sativa PE=1 SV=1	177	8520	5	5	1	1	3469	1	1	0	695.378	1388.74	2	1388.74	0.0011	1	62.47	0.0012	R	LIFAGKQLEDGR	T	Carbamyl (K)	0.000001000000.0			C:\ProgramData\Matrix Science\Mascot Daemon\MGF\1151 20201203 MA\20201202_MA_AD_2.9441.9441.2.dta
17	CALMA_ARBPU	Calmodulin-alpha (Fragment) OS=Arbacia punctulata PE=1 SV=2	172	16037	5	5	1	1	6764	1	1	1	899.441	1796.87	2	1796.87	-0.0013	1	60.29	0.0023	R	VFDKDGNGYISAAELR	H	Carbamyl (K)	0.0001000000000000.0			C:\ProgramData\Matrix Science\Mascot Daemon\MGF\1151 20201203 MA\20201202_MA_AD_2.10897.10897.2.dta
17	CALMA_ARBPU	Calmodulin-alpha (Fragment) OS=Arbacia punctulata PE=1 SV=2	172	16037	5	5	1	1	6777	1	1	1	899.934	1797.85	2	1797.85	0	1	52.38	0.012	R	VFDKDGNGYISAAELR	H	Carbamyl (K); Deamidated (NQ)	0.0001002000000000.0			C:\ProgramData\Matrix Science\Mascot Daemon\MGF\1151 20201203 MA\20201202_MA_AD_2.11226.11226.2.dta
17	CALMA_ARBPU	Calmodulin-alpha (Fragment) OS=Arbacia punctulata PE=1 SV=2	172	16037	5	5	1	1	6778	1	1	1	899.934	1797.85	2	1797.85	0.0002	1	54.88	0.0069	R	VFDKDGNGYISAAELR	H	Carbamyl (K); Deamidated (NQ)	0.0001002000000000.0			C:\ProgramData\Matrix Science\Mascot Daemon\MGF\1151 20201203 MA\20201202_MA_AD_2.11526.11526.2.dta
17	CALMA_ARBPU	Calmodulin-alpha (Fragment) OS=Arbacia punctulata PE=1 SV=2	172	16037	5	5	1	1	6779	1	1	1	899.934	1797.85	2	1797.85	0.0004	1	73.55	9e-05	R	VFDKDGNGYISAAELR	H	Carbamyl (K); Deamidated (NQ)	0.0001002000000000.0			C:\ProgramData\Matrix Science\Mascot Daemon\MGF\1151 20201203 MA\20201202_MA_AD_2.11372.11372.2.dta
17	CALMA_ARBPU	Calmodulin-alpha (Fragment) OS=Arbacia punctulata PE=1 SV=2	172	16037	5	5	1	1	6785	1	1	1	899.935	1797.86	2	1797.85	0.0022	1	58.8	0.0029	R	VFDKDGNGYISAAELR	H	Carbamyl (K); Deamidated (NQ)	0.0001002000000000.0			C:\ProgramData\Matrix Science\Mascot Daemon\MGF\1151 20201203 MA\20201202_MA_AD_2.11687.11687.2.dta
18	K1C9_HUMAN	Keratin, type I cytoskeletal 9 OS=Homo sapiens GN=KRT9 PE=1 SV=3	163	62255	4	4	4	4	2357	1	1	1	618.268	1234.52	2	1234.52	0.0007	0	51.27	0.0023	R	FSSSSGYGGGSSR	V					C:\ProgramData\Matrix Science\Mascot Daemon\MGF\1151 20201203 MA\20201202_MA_AD_2.1871.1871.2.dta
18	K1C9_HUMAN	Keratin, type I cytoskeletal 9 OS=Homo sapiens GN=KRT9 PE=1 SV=3	163	62255	4	4	4	4	6729	1	1	1	896.368	1790.72	2	1790.72	0.0012	0	106.85	3.4e-09	R	GGSGGSYGGGGSGGGYGGGSGSR	G					C:\ProgramData\Matrix Science\Mascot Daemon\MGF\1151 20201203 MA\20201202_MA_AD_2.1714.1714.2.dta
18	K1C9_HUMAN	Keratin, type I cytoskeletal 9 OS=Homo sapiens GN=KRT9 PE=1 SV=3	163	62255	4	4	4	4	7069	1	1	1	613.327	1836.96	3	1836.96	0.0019	0	48.56	0.032	R	HGVQELEIELQSQLSK	K					C:\ProgramData\Matrix Science\Mascot Daemon\MGF\1151 20201203 MA\20201202_MA_AD_2.12032.12032.3.dta
18	K1C9_HUMAN	Keratin, type I cytoskeletal 9 OS=Homo sapiens GN=KRT9 PE=1 SV=3	163	62255	4	4	4	4	10235	1	1	1	837.382	2509.12	3	2509.12	-0.0015	0	45.22	0.053	K	EIETYHNLLEGGQEDFESSGAGK	I					C:\ProgramData\Matrix Science\Mascot Daemon\MGF\1151 20201203 MA\20201202_MA_AD_2.10410.10410.3.dta
19	KCRM_CHICK	Creatine kinase M-type OS=Gallus gallus GN=CKM PE=2 SV=1	154	43529	4	4	3	3	1340	1	1	1	542.275	1082.54	2	1082.54	-0.0001	0	47.21	0.015	R	TDLNHENLK	G					C:\ProgramData\Matrix Science\Mascot Daemon\MGF\1151 20201203 MA\20201202_MA_AD_2.1777.1777.2.dta
19	KCRM_CHICK	Creatine kinase M-type OS=Gallus gallus GN=CKM PE=2 SV=1	154	43529	4	4	3	3	7246	1	1	1	932.481	1862.95	2	1862.94	0.0022	0	73.79	0.00013	R	LGFSEVEQVQMVVDGVK	L					C:\ProgramData\Matrix Science\Mascot Daemon\MGF\1151 20201203 MA\20201202_MA_AD_2.13462.13462.2.dta
19	KCRM_CHICK	Creatine kinase M-type OS=Gallus gallus GN=CKM PE=2 SV=1	154	43529	4	4	3	3	7270	1	1	1	934.483	1866.95	2	1866.95	0.0002	1	56.43	0.0061	K	KLEQNQPIDDMIPAQK	-					C:\ProgramData\Matrix Science\Mascot Daemon\MGF\1151 20201203 MA\20201202_MA_AD_2.6891.6891.2.dta
19	KCRM_CHICK	Creatine kinase M-type OS=Gallus gallus GN=CKM PE=2 SV=1	154	43529	4	4	3	3	7358	1	1	1	940.478	1878.94	2	1878.94	0.002	0	65.48	0.00087	R	LGFSEVEQVQMVVDGVK	L	Oxidation (M)	0.00000000004000000.0			C:\ProgramData\Matrix Science\Mascot Daemon\MGF\1151 20201203 MA\20201202_MA_AD_2.13150.13150.2.dta
20	TPM4_HORSE	Tropomyosin alpha-4 chain OS=Equus caballus GN=TPM4 PE=1 SV=2	151	28620	5	5	4	4	2133	1	1	1	601.331	1200.65	2	1200.65	0.0005	1	47.72	0.036	M	AGLNSLEAVKR	K	Carbamyl (K); Deamidated (NQ)	0.00020000010.0			C:\ProgramData\Matrix Science\Mascot Daemon\MGF\1151 20201203 MA\20201202_MA_AD_2.8159.8159.2.dta
20	TPM4_HORSE	Tropomyosin alpha-4 chain OS=Equus caballus GN=TPM4 PE=1 SV=2	151	28620	5	5	4	4	4231	1	0	0	743.91	1485.81	2	1485.8	0.0026	1	58.07	0.0031	R	LATALQKLEEAEK	A	Carbamyl (K)	0.0000001000000.0			C:\ProgramData\Matrix Science\Mascot Daemon\MGF\1151 20201203 MA\20201202_MA_AD_2.11640.11640.2.dta
20	TPM4_HORSE	Tropomyosin alpha-4 chain OS=Equus caballus GN=TPM4 PE=1 SV=2	151	28620	5	5	4	4	4490	1	0	0	760.348	1518.68	2	1518.68	0.0013	1	59.59	0.00097	K	LEEAEKAADESER	G	Carbamyl (K)	0.0000010000000.0			C:\ProgramData\Matrix Science\Mascot Daemon\MGF\1151 20201203 MA\20201202_MA_AD_2.3365.3365.2.dta
20	TPM4_HORSE	Tropomyosin alpha-4 chain OS=Equus caballus GN=TPM4 PE=1 SV=2	151	28620	5	5	4	4	4491	1	0	0	760.348	1518.68	2	1518.68	0.0018	1	56.78	0.0018	K	LEEAEKAADESER	G	Carbamyl (K)	0.0000010000000.0			C:\ProgramData\Matrix Science\Mascot Daemon\MGF\1151 20201203 MA\20201202_MA_AD_2.3185.3185.2.dta
20	TPM4_HORSE	Tropomyosin alpha-4 chain OS=Equus caballus GN=TPM4 PE=1 SV=2	151	28620	5	5	4	4	9302	1	0	0	749.049	2244.13	3	2244.12	0.0025	2	52.59	0.02	R	LATALQKLEEAEKAADESER	G	Carbamyl (K)	0.00000010000000000000.0			C:\ProgramData\Matrix Science\Mascot Daemon\MGF\1151 20201203 MA\20201202_MA_AD_2.12072.12072.3.dta
21	NEBU_HUMAN	Nebulin OS=Homo sapiens GN=NEB PE=1 SV=5	148	775393	3	3	2	2	2585	1	1	1	636.849	1271.68	2	1271.68	0.0006	1	52.84	0.011	R	AKNATQILNEK	E	Carbamyl (K)	0.01000000000.0			C:\ProgramData\Matrix Science\Mascot Daemon\MGF\1151 20201203 MA\20201202_MA_AD_2.4956.4956.2.dta
21	NEBU_HUMAN	Nebulin OS=Homo sapiens GN=NEB PE=1 SV=5	148	775393	3	3	2	2	6454	1	1	1	879.918	1757.82	2	1757.82	-0.0001	0	78.91	2.2e-05	R	NQENISSVLYSDSFR	K					C:\ProgramData\Matrix Science\Mascot Daemon\MGF\1151 20201203 MA\20201202_MA_AD_2.11876.11876.2.dta
21	NEBU_HUMAN	Nebulin OS=Homo sapiens GN=NEB PE=1 SV=5	148	775393	3	3	2	2	6455	1	1	1	879.92	1757.83	2	1757.82	0.0034	0	79.97	1.8e-05	R	NQENISSVLYSDSFR	K					C:\ProgramData\Matrix Science\Mascot Daemon\MGF\1151 20201203 MA\20201202_MA_AD_2.11489.11489.2.dta
22	TNNI2_CHICK	Troponin I, fast skeletal muscle OS=Gallus gallus GN=TNNI2 PE=1 SV=2	143	21335	4	4	1	1	4040	1	1	1	732.349	1462.68	2	1462.68	0.0002	2	59.74	0.0016	R	KNIEEKSGMEGR	K	2 Carbamyl (K)	0.100001000000.0			C:\ProgramData\Matrix Science\Mascot Daemon\MGF\1151 20201203 MA\20201202_MA_AD_2.4325.4325.2.dta
22	TNNI2_CHICK	Troponin I, fast skeletal muscle OS=Gallus gallus GN=TNNI2 PE=1 SV=2	143	21335	4	4	1	1	4050	1	1	1	732.841	1463.67	2	1463.67	0.0009	2	47.08	0.023	R	KNIEEKSGMEGR	K	2 Carbamyl (K); Deamidated (NQ)	0.120001000000.0			C:\ProgramData\Matrix Science\Mascot Daemon\MGF\1151 20201203 MA\20201202_MA_AD_2.4816.4816.2.dta
22	TNNI2_CHICK	Troponin I, fast skeletal muscle OS=Gallus gallus GN=TNNI2 PE=1 SV=2	143	21335	4	4	1	1	4156	1	1	1	740.346	1478.68	2	1478.68	-0.0005	2	51.16	0.0098	R	KNIEEKSGMEGR	K	2 Carbamyl (K); Oxidation (M)	0.100001004000.0			C:\ProgramData\Matrix Science\Mascot Daemon\MGF\1151 20201203 MA\20201202_MA_AD_2.2290.2290.2.dta
22	TNNI2_CHICK	Troponin I, fast skeletal muscle OS=Gallus gallus GN=TNNI2 PE=1 SV=2	143	21335	4	4	1	1	4158	1	1	1	740.346	1478.68	2	1478.68	0	2	60.57	0.0011	R	KNIEEKSGMEGR	K	2 Carbamyl (K); Oxidation (M)	0.100001004000.0			C:\ProgramData\Matrix Science\Mascot Daemon\MGF\1151 20201203 MA\20201202_MA_AD_2.2587.2587.2.dta
23	MYH6_RABIT	Myosin-6 (Fragment) OS=Oryctolagus cuniculus GN=MYH6 PE=2 SV=1	141	54456	7	7	3	3	4241	1	0	0	744.856	1487.7	2	1487.7	-0.0006	0	57.83	0.0021	R	IEELEEELEAER	T					C:\ProgramData\Matrix Science\Mascot Daemon\MGF\1151 20201203 MA\20201202_MA_AD_2.10340.10340.2.dta
23	MYH6_RABIT	Myosin-6 (Fragment) OS=Oryctolagus cuniculus GN=MYH6 PE=2 SV=1	141	54456	7	7	3	3	4242	1	0	0	744.857	1487.7	2	1487.7	-0.0001	0	51.81	0.0084	R	IEELEEELEAER	T					C:\ProgramData\Matrix Science\Mascot Daemon\MGF\1151 20201203 MA\20201202_MA_AD_2.9813.9813.2.dta
23	MYH6_RABIT	Myosin-6 (Fragment) OS=Oryctolagus cuniculus GN=MYH6 PE=2 SV=1	141	54456	7	7	3	3	4244	1	0	0	744.857	1487.7	2	1487.7	0.001	0	58.8	0.0018	R	IEELEEELEAER	T					C:\ProgramData\Matrix Science\Mascot Daemon\MGF\1151 20201203 MA\20201202_MA_AD_2.9659.9659.2.dta
23	MYH6_RABIT	Myosin-6 (Fragment) OS=Oryctolagus cuniculus GN=MYH6 PE=2 SV=1	141	54456	7	7	3	3	4245	1	0	0	744.857	1487.7	2	1487.7	0.0012	0	64.58	0.00045	R	IEELEEELEAER	T					C:\ProgramData\Matrix Science\Mascot Daemon\MGF\1151 20201203 MA\20201202_MA_AD_2.9504.9504.2.dta
23	MYH6_RABIT	Myosin-6 (Fragment) OS=Oryctolagus cuniculus GN=MYH6 PE=2 SV=1	141	54456	7	7	3	3	4246	1	0	0	744.857	1487.7	2	1487.7	0.0013	0	51.66	0.0089	R	IEELEEELEAER	T					C:\ProgramData\Matrix Science\Mascot Daemon\MGF\1151 20201203 MA\20201202_MA_AD_2.9994.9994.2.dta
23	MYH6_RABIT	Myosin-6 (Fragment) OS=Oryctolagus cuniculus GN=MYH6 PE=2 SV=1	141	54456	7	7	3	3	7173	1	1	1	927.962	1853.91	2	1853.91	-0.0016	0	56.09	0.0066	R	DLEEATLQHEATASALR	R					C:\ProgramData\Matrix Science\Mascot Daemon\MGF\1151 20201203 MA\20201202_MA_AD_2.8214.8214.2.dta
23	MYH6_RABIT	Myosin-6 (Fragment) OS=Oryctolagus cuniculus GN=MYH6 PE=2 SV=1	141	54456	7	7	3	3	8362	1	0	0	677.667	2029.98	3	2029.98	-0.0025	1	48.81	0.036	K	LEQQVDDLEGSLEQEKK	V	Carbamyl (K)	0.00000000000000010.0			C:\ProgramData\Matrix Science\Mascot Daemon\MGF\1151 20201203 MA\20201202_MA_AD_2.10194.10194.3.dta
24	MYS_ARGIR	Myosin heavy chain, striated muscle OS=Argopecten irradians PE=1 SV=1	131	223824	6	6	2	2	443	1	1	1	444.233	886.451	2	886.451	0.0001	0	61.72	0.00042	R	AALEQAER	A					C:\ProgramData\Matrix Science\Mascot Daemon\MGF\1151 20201203 MA\20201202_MA_AD_2.1700.1700.2.dta
24	MYS_ARGIR	Myosin heavy chain, striated muscle OS=Argopecten irradians PE=1 SV=1	131	223824	6	6	2	2	4241	1	0	0	744.856	1487.7	2	1487.7	-0.0006	0	57.83	0.0021	R	IEELEEELEAER	N					C:\ProgramData\Matrix Science\Mascot Daemon\MGF\1151 20201203 MA\20201202_MA_AD_2.10340.10340.2.dta
24	MYS_ARGIR	Myosin heavy chain, striated muscle OS=Argopecten irradians PE=1 SV=1	131	223824	6	6	2	2	4242	1	0	0	744.857	1487.7	2	1487.7	-0.0001	0	51.81	0.0084	R	IEELEEELEAER	N					C:\ProgramData\Matrix Science\Mascot Daemon\MGF\1151 20201203 MA\20201202_MA_AD_2.9813.9813.2.dta
24	MYS_ARGIR	Myosin heavy chain, striated muscle OS=Argopecten irradians PE=1 SV=1	131	223824	6	6	2	2	4244	1	0	0	744.857	1487.7	2	1487.7	0.001	0	58.8	0.0018	R	IEELEEELEAER	N					C:\ProgramData\Matrix Science\Mascot Daemon\MGF\1151 20201203 MA\20201202_MA_AD_2.9659.9659.2.dta
24	MYS_ARGIR	Myosin heavy chain, striated muscle OS=Argopecten irradians PE=1 SV=1	131	223824	6	6	2	2	4245	1	0	0	744.857	1487.7	2	1487.7	0.0012	0	64.58	0.00045	R	IEELEEELEAER	N					C:\ProgramData\Matrix Science\Mascot Daemon\MGF\1151 20201203 MA\20201202_MA_AD_2.9504.9504.2.dta
24	MYS_ARGIR	Myosin heavy chain, striated muscle OS=Argopecten irradians PE=1 SV=1	131	223824	6	6	2	2	4246	1	0	0	744.857	1487.7	2	1487.7	0.0013	0	51.66	0.0089	R	IEELEEELEAER	N					C:\ProgramData\Matrix Science\Mascot Daemon\MGF\1151 20201203 MA\20201202_MA_AD_2.9994.9994.2.dta
25	MLE1_CHICK	Myosin light chain 1, skeletal muscle isoform OS=Gallus gallus PE=1 SV=3	122	20943	4	4	2	2	2120	1	1	1	600.851	1199.69	2	1199.69	0.0002	0	74.7	4.8e-05	K	ITLSQVGDIVR	A					C:\ProgramData\Matrix Science\Mascot Daemon\MGF\1151 20201203 MA\20201202_MA_AD_2.11096.11096.2.dta
25	MLE1_CHICK	Myosin light chain 1, skeletal muscle isoform OS=Gallus gallus PE=1 SV=3	122	20943	4	4	2	2	6519	1	1	0	883.431	1764.85	2	1764.85	0.0003	1	74.24	9.6e-05	R	VFDKEGNGTVMGAELR	H	Carbamyl (K)	0.0001000000000000.0			C:\ProgramData\Matrix Science\Mascot Daemon\MGF\1151 20201203 MA\20201202_MA_AD_2.9372.9372.2.dta
25	MLE1_CHICK	Myosin light chain 1, skeletal muscle isoform OS=Gallus gallus PE=1 SV=3	122	20943	4	4	2	2	6526	1	1	0	883.923	1765.83	2	1765.83	0.0008	1	52.45	0.012	R	VFDKEGNGTVMGAELR	H	Carbamyl (K); Deamidated (NQ)	0.0001002000000000.0			C:\ProgramData\Matrix Science\Mascot Daemon\MGF\1151 20201203 MA\20201202_MA_AD_2.10373.10373.2.dta
25	MLE1_CHICK	Myosin light chain 1, skeletal muscle isoform OS=Gallus gallus PE=1 SV=3	122	20943	4	4	2	2	6637	1	1	0	891.92	1781.83	2	1781.83	0.0002	1	45.52	0.05	R	VFDKEGNGTVMGAELR	H	Carbamyl (K); Deamidated (NQ); Oxidation (M)	0.0001002000400000.0			C:\ProgramData\Matrix Science\Mascot Daemon\MGF\1151 20201203 MA\20201202_MA_AD_2.7405.7405.2.dta
26	TRYP_PIG	Trypsin OS=Sus scrofa PE=1 SV=1	122	25078	4	4	3	3	1125	1	1	1	523.285	1044.56	2	1044.56	0	0	49.52	0.016	K	LSSPATLNSR	V					C:\ProgramData\Matrix Science\Mascot Daemon\MGF\1151 20201203 MA\20201202_MA_AD_2.3288.3288.2.dta
26	TRYP_PIG	Trypsin OS=Sus scrofa PE=1 SV=1	122	25078	4	4	3	3	9143	1	1	1	737.707	2210.1	3	2210.1	0.0014	0	53.35	0.016	R	LGEHNIDVLEGNEQFINAAK	I					C:\ProgramData\Matrix Science\Mascot Daemon\MGF\1151 20201203 MA\20201202_MA_AD_2.10925.10925.3.dta
26	TRYP_PIG	Trypsin OS=Sus scrofa PE=1 SV=1	122	25078	4	4	3	3	9144	1	1	1	1106.06	2210.1	2	2210.1	0.0022	0	78.05	5.5e-05	R	LGEHNIDVLEGNEQFINAAK	I					C:\ProgramData\Matrix Science\Mascot Daemon\MGF\1151 20201203 MA\20201202_MA_AD_2.10942.10942.2.dta
26	TRYP_PIG	Trypsin OS=Sus scrofa PE=1 SV=1	122	25078	4	4	3	3	9477	1	1	1	1142.58	2283.15	2	2283.16	-0.002	0	52.44	0.019	K	IITHPNFNGNTLDNDIMLIK	L	Deamidated (NQ)	0.00000002000000000000.0			C:\ProgramData\Matrix Science\Mascot Daemon\MGF\1151 20201203 MA\20201202_MA_AD_2.12783.12783.2.dta
27	CO1A2_CHICK	Collagen alpha-2(I) chain OS=Gallus gallus GN=COL1A2 PE=1 SV=3	121	129316	3	3	3	3	5134	1	1	1	797.913	1593.81	2	1593.81	0.0002	0	69.08	0.0003	R	GLPGESGAVGPAGPIGSR	G	Oxidation (P)	0.005000000000000000.0			C:\ProgramData\Matrix Science\Mascot Daemon\MGF\1151 20201203 MA\20201202_MA_AD_2.6273.6273.2.dta
27	CO1A2_CHICK	Collagen alpha-2(I) chain OS=Gallus gallus GN=COL1A2 PE=1 SV=3	121	129316	3	3	3	3	5264	1	1	1	805.874	1609.73	2	1609.73	0.0001	0	50.96	0.011	R	GSNGEPGSAGPPGPAGLR	G	Deamidated (NQ); 2 Oxidation (P)	0.002005000005000000.0			C:\ProgramData\Matrix Science\Mascot Daemon\MGF\1151 20201203 MA\20201202_MA_AD_2.3664.3664.2.dta
27	CO1A2_CHICK	Collagen alpha-2(I) chain OS=Gallus gallus GN=COL1A2 PE=1 SV=3	121	129316	3	3	3	3	6382	1	1	1	875.904	1749.79	2	1749.79	0.0016	0	55.21	0.0041	R	GPSGPVGSPGPNGAPGEAGR	D	Deamidated (NQ); 2 Oxidation (P)	0.00000000500200500000.0			C:\ProgramData\Matrix Science\Mascot Daemon\MGF\1151 20201203 MA\20201202_MA_AD_2.2459.2459.2.dta
28	ACTS_ATRMM	Actin, alpha skeletal muscle OS=Atractaspis microlepidota microlepidota GN=ACTA1 PE=2 SV=1	107	42376	5	3	4	2	2105	1	1	0	599.856	1197.7	2	1197.7	-0.0004	0	55.54	0.0019	R	AVFPSIVGRPR	H					C:\ProgramData\Matrix Science\Mascot Daemon\MGF\1151 20201203 MA\20201202_MA_AD_2.6789.6789.2.dta
28	ACTS_ATRMM	Actin, alpha skeletal muscle OS=Atractaspis microlepidota microlepidota GN=ACTA1 PE=2 SV=1	107	42376	5	3	4	2	6726	1	1	0	895.95	1789.89	2	1789.88	0.0012	0	46.7	0.064	K	SYELPDGQVITIGNER	F					C:\ProgramData\Matrix Science\Mascot Daemon\MGF\1151 20201203 MA\20201202_MA_AD_2.11249.11249.2.dta
28	ACTS_ATRMM	Actin, alpha skeletal muscle OS=Atractaspis microlepidota microlepidota GN=ACTA1 PE=2 SV=1	107	42376	5	3	4	2	10025	1	1	1	811.712	2432.11	3	2432.11	0.0048	1	45.23	0.07	R	KDLYANNVMSGGTTMYPGIADR	M	Carbamyl (K); Oxidation (M)	0.1000000000000040000000.0			C:\ProgramData\Matrix Science\Mascot Daemon\MGF\1151 20201203 MA\20201202_MA_AD_2.10617.10617.3.dta
28	ACTS_ATRMM	Actin, alpha skeletal muscle OS=Atractaspis microlepidota microlepidota GN=ACTA1 PE=2 SV=1	107	42376	5	3	4	2	10471	1	1	0	870.4	2608.18	3	2608.18	0.0019	2	48.59	0.029	R	HQGVMVGMGQKDSYVGDEAQSKR	G	2 Carbamyl (K); Oxidation (M)	0.00000004001000000000010.0			C:\ProgramData\Matrix Science\Mascot Daemon\MGF\1151 20201203 MA\20201202_MA_AD_2.4980.4980.3.dta
28	ACTS_ATRMM	Actin, alpha skeletal muscle OS=Atractaspis microlepidota microlepidota GN=ACTA1 PE=2 SV=1	107	42376	5	3	4	2	10474	1	1	0	870.735	2609.18	3	2609.16	0.0238	2	51.44	0.016	R	HQGVMVGMGQKDSYVGDEAQSKR	G	2 Carbamyl (K); Deamidated (NQ); Oxidation (M)	0.00004000001000000002010.0			C:\ProgramData\Matrix Science\Mascot Daemon\MGF\1151 20201203 MA\20201202_MA_AD_2.5836.5836.3.dta
29	G3P_CHICK	Glyceraldehyde-3-phosphate dehydrogenase OS=Gallus gallus GN=GAPDH PE=2 SV=3	105	35909	3	3	2	2	1794	1	1	1	577.83	1153.65	2	1153.65	0	1	45.75	0.02	R	VVKAAADGPLK	G	2 Carbamyl (K)	0.00100000001.0			C:\ProgramData\Matrix Science\Mascot Daemon\MGF\1151 20201203 MA\20201202_MA_AD_2.6539.6539.2.dta
29	G3P_CHICK	Glyceraldehyde-3-phosphate dehydrogenase OS=Gallus gallus GN=GAPDH PE=2 SV=3	105	35909	3	3	2	2	1795	1	1	1	577.83	1153.65	2	1153.65	0	1	45.71	0.02	R	VVKAAADGPLK	G	2 Carbamyl (K)	0.00100000001.0			C:\ProgramData\Matrix Science\Mascot Daemon\MGF\1151 20201203 MA\20201202_MA_AD_2.6392.6392.2.dta
29	G3P_CHICK	Glyceraldehyde-3-phosphate dehydrogenase OS=Gallus gallus GN=GAPDH PE=2 SV=3	105	35909	3	3	2	2	4836	1	1	1	778.91	1555.81	2	1555.8	0.0034	0	73.03	0.0001	R	VPTPNVSVVDLTCR	L					C:\ProgramData\Matrix Science\Mascot Daemon\MGF\1151 20201203 MA\20201202_MA_AD_2.10442.10442.2.dta
30	K2C6A_MOUSE	Keratin, type II cytoskeletal 6A OS=Mus musculus GN=Krt6a PE=1 SV=3	105	59641	2	2	2	2	1876	1	1	0	583.297	1164.58	2	1164.58	0.001	0	61.43	0.0012	K	YEELQVTAGR	H					C:\ProgramData\Matrix Science\Mascot Daemon\MGF\1151 20201203 MA\20201202_MA_AD_2.4970.4970.2.dta
30	K2C6A_MOUSE	Keratin, type II cytoskeletal 6A OS=Mus musculus GN=Krt6a PE=1 SV=3	105	59641	2	2	2	2	2800	1	0	0	651.862	1301.71	2	1301.71	0.0019	0	81.39	1.3e-05	R	SLDLDSIIAEVK	A					C:\ProgramData\Matrix Science\Mascot Daemon\MGF\1151 20201203 MA\20201202_MA_AD_2.13812.13812.2.dta
31	TNNI1_HUMAN	Troponin I, slow skeletal muscle OS=Homo sapiens GN=TNNI1 PE=1 SV=3	103	21850	2	2	1	1	3143	1	1	1	676.308	1350.6	2	1350.6	-0.0005	1	60.61	0.00069	R	KNVEAMSGMEGR	K	Carbamyl (K)	0.100000000000.0			C:\ProgramData\Matrix Science\Mascot Daemon\MGF\1151 20201203 MA\20201202_MA_AD_2.4767.4767.2.dta
31	TNNI1_HUMAN	Troponin I, slow skeletal muscle OS=Homo sapiens GN=TNNI1 PE=1 SV=3	103	21850	2	2	1	1	3259	1	1	1	684.305	1366.6	2	1366.6	-0.0009	1	65.45	0.00016	R	KNVEAMSGMEGR	K	Carbamyl (K); Oxidation (M)	0.100004000000.0			C:\ProgramData\Matrix Science\Mascot Daemon\MGF\1151 20201203 MA\20201202_MA_AD_2.2424.2424.2.dta
32	TNNC2_MELGA	Troponin C, skeletal muscle OS=Meleagris gallopavo GN=TNNC2 PE=1 SV=2	99	18330	3	3	3	3	2439	1	1	1	625.278	1248.54	2	1248.54	0.0004	0	52.04	0.0026	-	PSMTDQQAEAR	A	Oxidation (P)	0.50000000000.0			C:\ProgramData\Matrix Science\Mascot Daemon\MGF\1151 20201203 MA\20201202_MA_AD_2.3736.3736.2.dta
32	TNNC2_MELGA	Troponin C, skeletal muscle OS=Meleagris gallopavo GN=TNNC2 PE=1 SV=2	99	18330	3	3	3	3	3788	1	1	1	715.848	1429.68	2	1429.68	0.0016	0	61.02	0.0011	R	AFLSEEMIAEFK	A	Oxidation (M)	0.000000400000.0			C:\ProgramData\Matrix Science\Mascot Daemon\MGF\1151 20201203 MA\20201202_MA_AD_2.12024.12024.2.dta
32	TNNC2_MELGA	Troponin C, skeletal muscle OS=Meleagris gallopavo GN=TNNC2 PE=1 SV=2	99	18330	3	3	3	3	4185	1	1	1	741.835	1481.66	2	1481.66	-0.0012	1	51.67	0.0051	K	GKSEEELANCFR	I	Carbamyl (K)	0.010000000000.0			C:\ProgramData\Matrix Science\Mascot Daemon\MGF\1151 20201203 MA\20201202_MA_AD_2.7782.7782.2.dta
33	TNNT3_CHICK	Troponin T, fast skeletal muscle isoforms OS=Gallus gallus GN=TNNT3 PE=1 SV=3	99	31123	3	3	2	2	4844	1	1	1	779.908	1557.8	2	1557.8	0.0006	2	71.24	0.00018	R	KEEEELVALKER	I	2 Carbamyl (K)	0.100000000100.0			C:\ProgramData\Matrix Science\Mascot Daemon\MGF\1151 20201203 MA\20201202_MA_AD_2.8842.8842.2.dta
33	TNNT3_CHICK	Troponin T, fast skeletal muscle isoforms OS=Gallus gallus GN=TNNT3 PE=1 SV=3	99	31123	3	3	2	2	9470	1	1	1	761.73	2282.17	3	2282.17	0.0026	1	50.12	0.033	R	QNKDLIELQALIDSHFEAR	R	Carbamyl (K)	0.0010000000000000000.0			C:\ProgramData\Matrix Science\Mascot Daemon\MGF\1151 20201203 MA\20201202_MA_AD_2.13601.13601.3.dta
33	TNNT3_CHICK	Troponin T, fast skeletal muscle isoforms OS=Gallus gallus GN=TNNT3 PE=1 SV=3	99	31123	3	3	2	2	9471	1	1	1	761.73	2282.17	3	2282.17	0.0036	1	49.24	0.04	R	QNKDLIELQALIDSHFEAR	R	Carbamyl (K)	0.0010000000000000000.0			C:\ProgramData\Matrix Science\Mascot Daemon\MGF\1151 20201203 MA\20201202_MA_AD_2.13418.13418.3.dta
34	CALD1_CHICK	Caldesmon OS=Gallus gallus GN=CALD1 PE=1 SV=2	96	88808	2	2	1	1	2246	1	1	1	610.294	1218.57	2	1218.57	0.0002	0	58.11	0.0019	R	STDDEAALLER	L					C:\ProgramData\Matrix Science\Mascot Daemon\MGF\1151 20201203 MA\20201202_MA_AD_2.7110.7110.2.dta
34	CALD1_CHICK	Caldesmon OS=Gallus gallus GN=CALD1 PE=1 SV=2	96	88808	2	2	1	1	2247	1	1	1	610.294	1218.57	2	1218.57	0.0004	0	78.23	1.8e-05	R	STDDEAALLER	L					C:\ProgramData\Matrix Science\Mascot Daemon\MGF\1151 20201203 MA\20201202_MA_AD_2.6956.6956.2.dta
35	MYPC2_CHICK	Myosin-binding protein C, fast-type OS=Gallus gallus GN=MYBPC2 PE=1 SV=3	94	127889	2	2	1	1	4070	1	1	1	734.314	1466.61	2	1466.61	0.0004	0	60.53	0.00033	R	AVNEMGEATTECR	L					C:\ProgramData\Matrix Science\Mascot Daemon\MGF\1151 20201203 MA\20201202_MA_AD_2.3102.3102.2.dta
35	MYPC2_CHICK	Myosin-binding protein C, fast-type OS=Gallus gallus GN=MYBPC2 PE=1 SV=3	94	127889	2	2	1	1	4193	1	1	1	742.311	1482.61	2	1482.61	-0.0005	0	59.09	0.00032	R	AVNEMGEATTECR	L	Oxidation (M)	0.0000400000000.0			C:\ProgramData\Matrix Science\Mascot Daemon\MGF\1151 20201203 MA\20201202_MA_AD_2.1665.1665.2.dta
36	PCP4_BOVIN	Calmodulin regulator protein PCP4 OS=Bos taurus GN=PCP4 PE=3 SV=1	84	6813	2	2	2	2	1385	1	1	1	545.804	1089.59	2	1089.59	0.0003	0	56.13	0.0036	R	AAVAIQSQFR	K					C:\ProgramData\Matrix Science\Mascot Daemon\MGF\1151 20201203 MA\20201202_MA_AD_2.5372.5372.2.dta
36	PCP4_BOVIN	Calmodulin regulator protein PCP4 OS=Bos taurus GN=PCP4 PE=3 SV=1	84	6813	2	2	2	2	7778	1	1	1	970.415	1938.82	2	1938.82	0.0006	0	61.78	0.00031	K	VQEEFDIDMDAPETER	A	Oxidation (M)	0.0000000040000000.0			C:\ProgramData\Matrix Science\Mascot Daemon\MGF\1151 20201203 MA\20201202_MA_AD_2.8501.8501.2.dta
37	CH60_ACIAC	60 kDa chaperonin OS=Acidovorax citrulli (strain AAC00-1) GN=groL PE=3 SV=1	83	56972	1	1	1	1	3191	1	1	1	679.379	1356.74	2	1356.74	-0.0001	0	83.3	7.1e-06	R	MVEGVNILANAVK	V					C:\ProgramData\Matrix Science\Mascot Daemon\MGF\1151 20201203 MA\20201202_MA_AD_2.11772.11772.2.dta
38	LMNA_CHICK	Lamin-A OS=Gallus gallus GN=LMNA PE=2 SV=1	82	73348	1	1	1	1	2128	1	1	1	601.307	1200.6	2	1200.6	0.0002	0	82.39	8.1e-06	R	VGVEEVDLEGR	F					C:\ProgramData\Matrix Science\Mascot Daemon\MGF\1151 20201203 MA\20201202_MA_AD_2.6991.6991.2.dta
39	K1C14_HUMAN	Keratin, type I cytoskeletal 14 OS=Homo sapiens GN=KRT14 PE=1 SV=4	81	51872	3	3	3	3	1485	1	0	0	553.766	1105.52	2	1105.52	-0.0001	0	49.17	0.012	K	VTMQNLNDR	L	Oxidation (M)	0.004000000.0			C:\ProgramData\Matrix Science\Mascot Daemon\MGF\1151 20201203 MA\20201202_MA_AD_2.1609.1609.2.dta
39	K1C14_HUMAN	Keratin, type I cytoskeletal 14 OS=Homo sapiens GN=KRT14 PE=1 SV=4	81	51872	3	3	3	3	1487	1	1	1	553.784	1105.55	2	1105.56	-0.0006	0	46.77	0.037	R	ISSVLAGGSCR	A					C:\ProgramData\Matrix Science\Mascot Daemon\MGF\1151 20201203 MA\20201202_MA_AD_2.3554.3554.2.dta
39	K1C14_HUMAN	Keratin, type I cytoskeletal 14 OS=Homo sapiens GN=KRT14 PE=1 SV=4	81	51872	3	3	3	3	3753	1	1	1	713.352	1424.69	2	1424.69	-0.0006	0	58.35	0.0024	R	APSTYGGGLSVSSSR	F					C:\ProgramData\Matrix Science\Mascot Daemon\MGF\1151 20201203 MA\20201202_MA_AD_2.4502.4502.2.dta
40	KPYM_CHICK	Pyruvate kinase PKM OS=Gallus gallus GN=PKM PE=2 SV=2	80	58434	2	2	2	2	2315	1	1	1	615.322	1228.63	2	1228.63	-0.0002	0	59.71	0.0016	R	LDIDSEPTIAR	N					C:\ProgramData\Matrix Science\Mascot Daemon\MGF\1151 20201203 MA\20201202_MA_AD_2.7424.7424.2.dta
40	KPYM_CHICK	Pyruvate kinase PKM OS=Gallus gallus GN=PKM PE=2 SV=2	80	58434	2	2	2	2	3205	1	1	1	680.356	1358.7	2	1358.7	0.0002	0	60.71	0.0017	R	NTGIICTIGPASR	S					C:\ProgramData\Matrix Science\Mascot Daemon\MGF\1151 20201203 MA\20201202_MA_AD_2.7026.7026.2.dta
41	ACTC_STYPL	Actin, cytoplasmic OS=Styela plicata PE=3 SV=1	79	42188	3	2	3	2	2105	1	0	0	599.856	1197.7	2	1197.7	-0.0004	0	55.54	0.0019	R	AVFPSIVGRPR	H					C:\ProgramData\Matrix Science\Mascot Daemon\MGF\1151 20201203 MA\20201202_MA_AD_2.6789.6789.2.dta
41	ACTC_STYPL	Actin, cytoplasmic OS=Styela plicata PE=3 SV=1	79	42188	3	2	3	2	6726	1	0	0	895.95	1789.89	2	1789.88	0.0012	0	46.7	0.064	K	SYELPDGQVITIGNER	F					C:\ProgramData\Matrix Science\Mascot Daemon\MGF\1151 20201203 MA\20201202_MA_AD_2.11249.11249.2.dta
41	ACTC_STYPL	Actin, cytoplasmic OS=Styela plicata PE=3 SV=1	79	42188	3	2	3	2	10518	1	1	1	875.731	2624.17	3	2624.2	-0.0243	2	46.25	0.041	R	HQGVMVGMVQKDSYVGDEAQSKR	G	Carbamyl (K); Deamidated (NQ); 2 Oxidation (M)	0.00004004020000000000010.0			C:\ProgramData\Matrix Science\Mascot Daemon\MGF\1151 20201203 MA\20201202_MA_AD_2.4664.4664.3.dta
42	K2C6A_HUMAN	Keratin, type II cytoskeletal 6A OS=Homo sapiens GN=KRT6A PE=1 SV=3	77	60293	2	2	2	2	1876	1	0	0	583.297	1164.58	2	1164.58	0.001	0	61.43	0.0012	K	YEELQVTAGR	H					C:\ProgramData\Matrix Science\Mascot Daemon\MGF\1151 20201203 MA\20201202_MA_AD_2.4970.4970.2.dta
42	K2C6A_HUMAN	Keratin, type II cytoskeletal 6A OS=Homo sapiens GN=KRT6A PE=1 SV=3	77	60293	2	2	2	2	3934	1	1	1	724.391	1446.77	2	1446.77	0.0006	0	46.22	0.047	R	AIGGGLSSVGGGSSTIK	Y					C:\ProgramData\Matrix Science\Mascot Daemon\MGF\1151 20201203 MA\20201202_MA_AD_2.6062.6062.2.dta
43	PGAM1_CHICK	Phosphoglycerate mutase 1 OS=Gallus gallus GN=PGAM1 PE=1 SV=3	76	29051	1	1	1	1	3684	1	1	1	708.885	1415.76	2	1415.76	0.0005	2	76.24	4.8e-05	R	KAMEAVAAQGKVK	K	2 Carbamyl (K)	0.1000000000100.0			C:\ProgramData\Matrix Science\Mascot Daemon\MGF\1151 20201203 MA\20201202_MA_AD_2.4369.4369.2.dta
44	MYH7B_HUMAN	Myosin-7B OS=Homo sapiens GN=MYH7B PE=1 SV=3	75	222392	2	2	2	2	1856	1	0	0	581.783	1161.55	2	1161.55	-0.0001	1	46.86	0.028	R	TEELEEAKK	K	2 Carbamyl (K)	0.000000011.0			C:\ProgramData\Matrix Science\Mascot Daemon\MGF\1151 20201203 MA\20201202_MA_AD_2.5004.5004.2.dta
44	MYH7B_HUMAN	Myosin-7B OS=Homo sapiens GN=MYH7B PE=1 SV=3	75	222392	2	2	2	2	3558	1	1	1	701.365	1400.71	2	1400.71	-0.0002	0	73.45	9.5e-05	R	LAEQELLEATER	L					C:\ProgramData\Matrix Science\Mascot Daemon\MGF\1151 20201203 MA\20201202_MA_AD_2.9358.9358.2.dta
45	HBB_ACCGE	Hemoglobin subunit beta OS=Accipiter gentilis GN=HBB PE=1 SV=1	75	16301	1	1	1	1	3095	1	1	1	673.331	1344.65	2	1344.65	0.001	0	75.25	4.1e-05	K	VNVADCGAEALAR	L					C:\ProgramData\Matrix Science\Mascot Daemon\MGF\1151 20201203 MA\20201202_MA_AD_2.6301.6301.2.dta
46	APOA1_ANAPL	Apolipoprotein A-I OS=Anas platyrhynchos GN=APOA1 PE=2 SV=1	68	30640	2	2	2	2	1191	1	1	1	529.304	1056.59	2	1056.59	0.0006	0	55.81	0.0023	K	VVEQLSNLR	E					C:\ProgramData\Matrix Science\Mascot Daemon\MGF\1151 20201203 MA\20201202_MA_AD_2.5407.5407.2.dta
46	APOA1_ANAPL	Apolipoprotein A-I OS=Anas platyrhynchos GN=APOA1 PE=2 SV=1	68	30640	2	2	2	2	3127	1	1	1	450.233	1347.68	3	1347.68	0.0005	1	53	0.011	R	KNLAPYSDELR	Q	Carbamyl (K)	0.10000000000.0			C:\ProgramData\Matrix Science\Mascot Daemon\MGF\1151 20201203 MA\20201202_MA_AD_2.7322.7322.3.dta
47	MYH9_CHICK	Myosin-9 OS=Gallus gallus GN=MYH9 PE=2 SV=1	67	227446	2	2	2	2	4780	1	1	1	776.334	1550.65	2	1550.65	0.0012	0	56.53	0.00073	R	ELDDATETADAMNR	E					C:\ProgramData\Matrix Science\Mascot Daemon\MGF\1151 20201203 MA\20201202_MA_AD_2.5680.5680.2.dta
47	MYH9_CHICK	Myosin-9 OS=Gallus gallus GN=MYH9 PE=2 SV=1	67	227446	2	2	2	2	5743	2	0	1	558.285	1671.83	3	1671.83	0.0016	1	47.31	0.042	R	ALEEAIEQKAELER	V	Carbamyl (K); Deamidated (NQ)	0.00000002100000.0			C:\ProgramData\Matrix Science\Mascot Daemon\MGF\1151 20201203 MA\20201202_MA_AD_2.11941.11941.3.dta
48	TOLIP_CHICK	Toll-interacting protein OS=Gallus gallus GN=TOLLIP PE=2 SV=1	63	30748	1	1	1	1	5090	1	1	1	795.421	1588.83	2	1588.83	0.0019	0	62.68	0.0014	R	GPVYVGELPQDFLR	I					C:\ProgramData\Matrix Science\Mascot Daemon\MGF\1151 20201203 MA\20201202_MA_AD_2.13042.13042.2.dta
49	NRDE2_HUMAN	Protein NRDE2 homolog OS=Homo sapiens GN=NRDE2 PE=1 SV=3	62	133844	1	1	1	1	3225	1	1	1	681.346	1360.68	2	1360.68	0.0013	2	62.21	0.0013	K	RKGDSCLGINPK	K	Deamidated (NQ); Oxidation (P)	0.000000000250.0			C:\ProgramData\Matrix Science\Mascot Daemon\MGF\1151 20201203 MA\20201202_MA_AD_2.11458.11458.2.dta
50	CH60C_ARATH	Chaperonin CPN60-like 2, mitochondrial OS=Arabidopsis thaliana GN=At3g13860 PE=1 SV=2	62	60771	1	1	1	1	730	1	1	1	480.759	959.504	2	959.504	0.0005	0	61.88	0.0009	R	VTDALNATR	A					C:\ProgramData\Matrix Science\Mascot Daemon\MGF\1151 20201203 MA\20201202_MA_AD_2.2616.2616.2.dta
51	CDV3A_XENLA	Protein CDV3 homolog A OS=Xenopus laevis GN=cdv3-a PE=2 SV=1	60	26489	1	1	1	1	1713	1	1	1	571.286	1140.56	2	1140.56	0.0011	1	60.35	0.00087	K	SLDDFFAKR	D	Carbamyl (K)	0.000000010.0			C:\ProgramData\Matrix Science\Mascot Daemon\MGF\1151 20201203 MA\20201202_MA_AD_2.11780.11780.2.dta
52	DESM_BOVIN	Desmin OS=Bos taurus GN=DES PE=2 SV=3	60	53556	2	2	2	2	5399	1	1	0	815.906	1629.8	2	1629.8	0.0014	1	48.55	0.029	R	TNEKVELQELNDR	F	Carbamyl (K)	0.0001000000000.0			C:\ProgramData\Matrix Science\Mascot Daemon\MGF\1151 20201203 MA\20201202_MA_AD_2.7600.7600.2.dta
52	DESM_BOVIN	Desmin OS=Bos taurus GN=DES PE=2 SV=3	60	53556	2	2	2	2	6541	1	1	1	884.921	1767.83	2	1767.83	0.0008	0	46.45	0.042	R	DGEVVSEATQQQHEVL	-					C:\ProgramData\Matrix Science\Mascot Daemon\MGF\1151 20201203 MA\20201202_MA_AD_2.8028.8028.2.dta
53	YGIQ_SALTI	UPF0313 protein YgiQ OS=Salmonella typhi GN=ygiQ PE=3 SV=1	57	82671	1	1	1	1	2431	1	1	1	624.313	1246.61	2	1246.62	-0.0121	0	57.08	0.0034	-	MSAISLIQPDR	D	Deamidated (NQ); Oxidation (P)	0.00000002500.0			C:\ProgramData\Matrix Science\Mascot Daemon\MGF\1151 20201203 MA\20201202_MA_AD_2.9337.9337.2.dta
54	CDC37_BOVIN	Hsp90 co-chaperone Cdc37 OS=Bos taurus GN=CDC37 PE=2 SV=1	57	45065	1	1	1	1	1181	1	1	1	528.793	1055.57	2	1055.57	-0.0001	0	57.07	0.0013	R	LQAEAQQLR	K					C:\ProgramData\Matrix Science\Mascot Daemon\MGF\1151 20201203 MA\20201202_MA_AD_2.2884.2884.2.dta
55	CPNA2_CAEEL	Copine family protein 2 OS=Caenorhabditis elegans GN=cpna-2 PE=2 SV=4	57	862013	1	1	1	1	1397	1	1	1	547.254	1092.49	2	1092.5	-0.0052	2	56.94	0.0013	K	MREKGEER	R	Carbamyl (K); Oxidation (M)	0.40010000.0			C:\ProgramData\Matrix Science\Mascot Daemon\MGF\1151 20201203 MA\20201202_MA_AD_2.3302.3302.2.dta
56	TBCA_CHICK	Tubulin-specific chaperone A OS=Gallus gallus GN=TBCA PE=1 SV=2	57	12785	1	1	1	1	1657	1	1	1	566.317	1130.62	2	1130.62	0.0018	1	56.6	0.0037	R	SILESVKLEA	-	Carbamyl (K)	0.0000001000.0			C:\ProgramData\Matrix Science\Mascot Daemon\MGF\1151 20201203 MA\20201202_MA_AD_2.13011.13011.2.dta
57	VIME_BOVIN	Vimentin OS=Bos taurus GN=VIM PE=1 SV=3	55	53752	2	2	2	2	1897	1	1	1	584.81	1167.61	2	1167.6	0.0018	1	45.43	0.03	R	FANYIDKVR	F	Carbamyl (K)	0.000000100.0			C:\ProgramData\Matrix Science\Mascot Daemon\MGF\1151 20201203 MA\20201202_MA_AD_2.8327.8327.2.dta
57	VIME_BOVIN	Vimentin OS=Bos taurus GN=VIM PE=1 SV=3	55	53752	2	2	2	2	5399	1	0	0	815.906	1629.8	2	1629.8	0.0014	1	48.55	0.029	R	TNEKVELQELNDR	F	Carbamyl (K)	0.0001000000000.0			C:\ProgramData\Matrix Science\Mascot Daemon\MGF\1151 20201203 MA\20201202_MA_AD_2.7600.7600.2.dta
58	HAP28_HUMAN	28 kDa heat- and acid-stable phosphoprotein OS=Homo sapiens GN=PDAP1 PE=1 SV=1	55	20618	1	1	1	1	5156	1	1	1	798.92	1595.83	2	1595.83	-0.0011	1	55.4	0.0053	R	KGVEGLIDIENPNR	V	Carbamyl (K)	0.10000000000000.0			C:\ProgramData\Matrix Science\Mascot Daemon\MGF\1151 20201203 MA\20201202_MA_AD_2.11353.11353.2.dta
59	ENOB_CHICK	Beta-enolase OS=Gallus gallus GN=ENO3 PE=1 SV=3	55	47566	1	1	1	1	5100	1	1	1	795.916	1589.82	2	1589.82	0.0012	2	55.36	0.0075	R	IEEALGDKAKFAGR	K	2 Carbamyl (K)	0.00000001010000.0			C:\ProgramData\Matrix Science\Mascot Daemon\MGF\1151 20201203 MA\20201202_MA_AD_2.8515.8515.2.dta
60	CILP2_HUMAN	Cartilage intermediate layer protein 2 OS=Homo sapiens GN=CILP2 PE=2 SV=2	55	128492	1	1	1	1	959	1	1	1	507.309	1012.6	2	1012.6	-0.0002	1	54.53	0.0016	R	LAKEIAIGR	C	Carbamyl (K)	0.001000000.0			C:\ProgramData\Matrix Science\Mascot Daemon\MGF\1151 20201203 MA\20201202_MA_AD_2.6009.6009.2.dta
61	ENOB_BOVIN	Beta-enolase OS=Bos taurus GN=ENO3 PE=2 SV=1	55	47409	1	1	1	1	3737	1	1	1	712.363	1422.71	2	1422.71	0.0013	0	54.52	0.0075	R	GNPTVEVDLHTAK	G	Carbamyl (K)	0.0000000000001.0			C:\ProgramData\Matrix Science\Mascot Daemon\MGF\1151 20201203 MA\20201202_MA_AD_2.6749.6749.2.dta
62	TITIN_MOUSE	Titin OS=Mus musculus GN=Ttn PE=1 SV=1	54	3933362	1	1	1	1	1554	1	1	1	559.271	1116.53	2	1116.53	-0.0008	0	54.46	0.0028	R	MPYEVPEPR	R					C:\ProgramData\Matrix Science\Mascot Daemon\MGF\1151 20201203 MA\20201202_MA_AD_2.6432.6432.2.dta
63	PLEC_CRIGR	Plectin (Fragment) OS=Cricetulus griseus GN=PLEC PE=1 SV=1	53	510477	1	1	1	1	543	1	1	1	458.74	915.466	2	915.466	0	0	52.74	0.0042	K	AALEEVER	L					C:\ProgramData\Matrix Science\Mascot Daemon\MGF\1151 20201203 MA\20201202_MA_AD_2.3167.3167.2.dta
64	ALBU_CHICK	Serum albumin OS=Gallus gallus GN=ALB PE=1 SV=2	51	71868	1	1	1	1	9245	1	1	1	1120.03	2238.04	2	2238.02	0.0181	0	51.41	0.019	K	QSDINTCFGEEGANLIVQSR	A	Deamidated (NQ)	0.00002000000000000000.0			C:\ProgramData\Matrix Science\Mascot Daemon\MGF\1151 20201203 MA\20201202_MA_AD_2.11823.11823.2.dta
65	1433Z_BOVIN	14-3-3 protein zeta/delta OS=Bos taurus GN=YWHAZ PE=1 SV=1	50	27899	1	1	1	1	4752	1	1	1	774.86	1547.71	2	1547.71	-0.0006	0	50.48	0.0096	K	SVTEQGAELSNEER	N					C:\ProgramData\Matrix Science\Mascot Daemon\MGF\1151 20201203 MA\20201202_MA_AD_2.3587.3587.2.dta
66	CO1A1_BOVIN	Collagen alpha-1(I) chain OS=Bos taurus GN=COL1A1 PE=1 SV=3	50	139880	1	1	1	1	286	1	1	1	418.722	835.43	2	835.43	0	0	50.31	0.0048	R	GPAGPQGPR	G					C:\ProgramData\Matrix Science\Mascot Daemon\MGF\1151 20201203 MA\20201202_MA_AD_2.1420.1420.2.dta
67	PDLI3_HUMAN	PDZ and LIM domain protein 3 OS=Homo sapiens GN=PDLIM3 PE=1 SV=1	50	39835	1	1	1	1	5042	1	1	1	792.823	1583.63	2	1583.63	0.0003	0	49.73	0.0013	R	SSGCSTPSGIDCGSGR	S					C:\ProgramData\Matrix Science\Mascot Daemon\MGF\1151 20201203 MA\20201202_MA_AD_2.2292.2292.2.dta
68	RRF_SYNP2	Ribosome-recycling factor OS=Synechococcus sp. (strain ATCC 27264 / PCC 7002 / PR-6) GN=frr PE=3 SV=1	50	20489	1	1	1	1	3646	1	1	1	706.891	1411.77	2	1411.78	-0.0099	2	49.63	0.015	R	LNIPPLTKERR	Q	Carbamyl (K); Deamidated (NQ); 2 Oxidation (P)	0.02055001000.0			C:\ProgramData\Matrix Science\Mascot Daemon\MGF\1151 20201203 MA\20201202_MA_AD_2.13551.13551.2.dta
69	PHNC1_PSEU2	Phosphonates import ATP-binding protein PhnC 1 OS=Pseudomonas syringae pv. syringae (strain B728a) GN=phnC1 PE=3 SV=1	49	28867	1	1	1	1	186	1	1	1	401.245	800.475	2	800.476	-0.0001	0	49.39	0.0064	R	LSAIELR	H					C:\ProgramData\Matrix Science\Mascot Daemon\MGF\1151 20201203 MA\20201202_MA_AD_2.6396.6396.2.dta
70	THY1_CHICK	Thy-1 membrane glycoprotein OS=Gallus gallus GN=THY1 PE=1 SV=1	49	18496	1	1	1	1	3020	1	1	1	666.851	1331.69	2	1331.69	0.0015	0	48.71	0.029	R	DLSACLLGQSLR	V					C:\ProgramData\Matrix Science\Mascot Daemon\MGF\1151 20201203 MA\20201202_MA_AD_2.12361.12361.2.dta
71	VINC_CHICK	Vinculin OS=Gallus gallus GN=VCL PE=1 SV=4	49	125052	1	1	1	1	767	1	1	1	485.314	968.613	2	968.613	0.0001	1	48.66	0.0013	R	ILGAVAKVR	E	Carbamyl (K)	0.000000100.0			C:\ProgramData\Matrix Science\Mascot Daemon\MGF\1151 20201203 MA\20201202_MA_AD_2.5494.5494.2.dta
72	PGK1_CRIGR	Phosphoglycerate kinase 1 OS=Cricetulus griseus GN=PGK1 PE=2 SV=2	49	44933	1	1	1	1	1342	1	1	1	542.306	1082.6	2	1082.6	0.0011	0	48.66	0.0083	K	VLPGVDALSNV	-					C:\ProgramData\Matrix Science\Mascot Daemon\MGF\1151 20201203 MA\20201202_MA_AD_2.12955.12955.2.dta
73	ILVC_HELPH	Ketol-acid reductoisomerase (NADP(+)) OS=Helicobacter pylori (strain HPAG1) GN=ilvC PE=3 SV=1	49	36630	1	1	1	1	1263	1	1	1	536.306	1070.6	2	1070.6	0.0002	0	48.58	0.01	K	IEQIGEILR	A	Deamidated (NQ)	0.002000000.0			C:\ProgramData\Matrix Science\Mascot Daemon\MGF\1151 20201203 MA\20201202_MA_AD_2.10666.10666.2.dta
74	MPSF_CHICK	M-protein, striated muscle OS=Gallus gallus PE=2 SV=1	48	164668	1	1	1	1	3726	1	1	1	711.883	1421.75	2	1421.75	0.0009	1	47.63	0.029	R	IKFASELSSLER	E	Carbamyl (K)	0.010000000000.0			C:\ProgramData\Matrix Science\Mascot Daemon\MGF\1151 20201203 MA\20201202_MA_AD_2.12058.12058.2.dta
75	RADI_BOVIN	Radixin OS=Bos taurus GN=RDX PE=2 SV=1	47	68639	1	1	1	1	7181	1	1	1	619.351	1855.03	3	1855.03	0.003	2	47.17	0.024	R	VKKQLQALSSELAQAR	D	2 Carbamyl (K)	0.0110000000000000.0			C:\ProgramData\Matrix Science\Mascot Daemon\MGF\1151 20201203 MA\20201202_MA_AD_2.11870.11870.3.dta
76	K2C5_HUMAN	Keratin, type II cytoskeletal 5 OS=Homo sapiens GN=KRT5 PE=1 SV=3	46	62568	1	1	1	1	1521	1	1	1	556.291	1110.57	2	1110.57	0.0001	0	45.93	0.022	R	ISISTSGGSFR	N					C:\ProgramData\Matrix Science\Mascot Daemon\MGF\1151 20201203 MA\20201202_MA_AD_2.6140.6140.2.dta
77	Y3125_METAC	UPF0228 protein MA_3125 OS=Methanosarcina acetivorans (strain ATCC 35395 / DSM 2834 / JCM 12185 / C2A) GN=MA_3125 PE=3 SV=1	46	22661	1	1	1	1	81	1	1	1	374.195	746.375	2	746.375	0	0	45.68	0.012	K	VGGMNIR	F	Deamidated (NQ)	0.0000200.0			C:\ProgramData\Matrix Science\Mascot Daemon\MGF\1151 20201203 MA\20201202_MA_AD_2.3646.3646.2.dta
78	ATPA_BOVIN	ATP synthase subunit alpha, mitochondrial OS=Bos taurus GN=ATP5A1 PE=1 SV=1	46	59797	1	1	1	1	903	1	1	1	500.793	999.572	2	999.571	0.001	0	45.58	0.021	R	VLSIGDGIAR	V					C:\ProgramData\Matrix Science\Mascot Daemon\MGF\1151 20201203 MA\20201202_MA_AD_2.7104.7104.2.dta
Header	--------------------------------------------------------
Search title	Duck Fish DES (C:\ProgramData\Matrix Science\Mascot Daemon\parameters\Duck_Fish_2.par), submitted from Daemon on DESKTOP-F3KF54J
Timestamp	2022-02-04T15:51:33Z
User	mbdxwmp2
Email	manasij.palchowdhury@postgrad.manchester.ac.uk
Report URI	http://mascot.smith.man.ac.uk/mascot/cgi/master_results.pl?file=../data/20220204/F039487.dat
Peak list data path	\\nasr.man.ac.uk\epsrss$\snapped\replicated\Buckley\MB Lab\MGFs\Manasij_MS_Data\Cheryl_Duck+Fish_Pots\MGF_Files\DES_Extraction\20210122_Duck_Fish_DES_2B.mgf
Peak list format	Mascot generic
Search type	MIS
Mascot version	2.5.1
Database	SwissProt
Fasta file	SwissProt_2018_01.fasta
Total sequences	556568
Total residues	199530821
Sequences after taxonomy filter	556568
Number of queries	11521
Decoy	--------------------------------------------------------
Number of matches above identity threshold in search of real database	329
Number of matches above identity threshold in search of decoy database	29
Number of matches above homology threshold in search of real database	637
Number of matches above homology threshold in search of decoy database	63
Fixed modifications	--------------------------------------------------------
Identifier	Name	Delta	Neutral loss
1	Carbamidomethyl (C)	57.0215
Variable modifications	--------------------------------------------------------
Identifier	Name	Delta	Neutral loss(es)
1	Carbamyl (K)	43.0058
2	Deamidated (NQ)	0.984016
3	Oxidation (K)	15.9949
4	Oxidation (M)	15.9949	0	63.9983
5	Oxidation (P)	15.9949
Search Parameters	--------------------------------------------------------
Taxonomy filter	All entries
Enzyme	Trypsin
Maximum Missed Cleavages	2
Fixed modifications	Carbamidomethyl (C)
Variable modifications	Carbamyl (K),Deamidated (NQ),Oxidation (K),Oxidation (M),Oxidation (P)
Peptide Mass Tolerance	10
Peptide Mass Tolerance Units	ppm
Fragment Mass Tolerance	0.5
Fragment Mass Tolerance Units	Da
Mass values	Monoisotopic
Instrument type	Default
Decoy database also searched	1
Format parameters	--------------------------------------------------------
Significance threshold	0.05
Max. number of hits	0
Use MudPIT protein scoring	1
Ions score cut-off	45
Include same-set proteins	0
Include sub-set proteins	0
Include unassigned	0
Require bold red	1
Use homology threshold	0
Group protein families	0
Re-score using Percolator	0
Show duplicate peptides	1
Protein hits	--------------------------------------------------------
prot_hit_num	prot_acc	prot_desc	prot_score	prot_mass	prot_matches	prot_matches_sig	prot_sequences	prot_sequences_sig	pep_query	pep_rank	pep_isbold	pep_isunique	pep_exp_mz	pep_exp_mr	pep_exp_z	pep_calc_mr	pep_delta	pep_miss	pep_score	pep_expect	pep_res_before	pep_seq	pep_res_after	pep_var_mod	pep_var_mod_pos	pep_summed_mod_pos	pep_local_mod_pos	pep_scan_title
1	MYH1B_CHICK	Myosin-1B OS=Gallus gallus GN=MYH1B PE=2 SV=3	1964	223648	89	81	42	39	1090	1	1	0	484.258	966.502	2	966.502	-0.0004	0	45.15	0.025	R	SLSTELFK	M	Carbamyl (K)	0.00000001.0			C:\ProgramData\Matrix Science\Mascot Daemon\MGF\1171 20210126 MC\20210122_MC_D_2B.12528.12528.2.dta
1	MYH1B_CHICK	Myosin-1B OS=Gallus gallus GN=MYH1B PE=2 SV=3	1964	223648	89	81	42	39	2087	1	1	0	559.278	1116.54	2	1116.54	0.0003	0	55.22	0.0036	R	ADIAESQVNK	L	Carbamyl (K)	0.0000000001.0			C:\ProgramData\Matrix Science\Mascot Daemon\MGF\1171 20210126 MC\20210122_MC_D_2B.5075.5075.2.dta
1	MYH1B_CHICK	Myosin-1B OS=Gallus gallus GN=MYH1B PE=2 SV=3	1964	223648	89	81	42	39	2189	1	1	0	565.309	1128.6	2	1128.6	0.0003	0	62.89	0.00083	R	LDEAEQLALK	G					C:\ProgramData\Matrix Science\Mascot Daemon\MGF\1171 20210126 MC\20210122_MC_D_2B.7467.7467.2.dta
1	MYH1B_CHICK	Myosin-1B OS=Gallus gallus GN=MYH1B PE=2 SV=3	1964	223648	89	81	42	39	2434	1	1	0	581.783	1161.55	2	1161.55	0.0006	1	53.07	0.0066	R	TEELEEAKK	K	2 Carbamyl (K)	0.000000011.0			C:\ProgramData\Matrix Science\Mascot Daemon\MGF\1171 20210126 MC\20210122_MC_D_2B.5509.5509.2.dta
1	MYH1B_CHICK	Myosin-1B OS=Gallus gallus GN=MYH1B PE=2 SV=3	1964	223648	89	81	42	39	3272	1	1	0	634.318	1266.62	2	1266.62	0.0002	1	45.66	0.042	R	TKYETDAIQR	T	Carbamyl (K)	0.0100000000.0			C:\ProgramData\Matrix Science\Mascot Daemon\MGF\1171 20210126 MC\20210122_MC_D_2B.3587.3587.2.dta
1	MYH1B_CHICK	Myosin-1B OS=Gallus gallus GN=MYH1B PE=2 SV=3	1964	223648	89	81	42	39	3273	1	1	0	634.318	1266.62	2	1266.62	0.0004	1	45.7	0.042	R	TKYETDAIQR	T	Carbamyl (K)	0.0100000000.0			C:\ProgramData\Matrix Science\Mascot Daemon\MGF\1171 20210126 MC\20210122_MC_D_2B.4060.4060.2.dta
1	MYH1B_CHICK	Myosin-1B OS=Gallus gallus GN=MYH1B PE=2 SV=3	1964	223648	89	81	42	39	3488	1	1	0	648.831	1295.65	2	1295.65	0.0012	0	46.97	0.036	K	DTQIHLDDALR	S					C:\ProgramData\Matrix Science\Mascot Daemon\MGF\1171 20210126 MC\20210122_MC_D_2B.8094.8094.2.dta
1	MYH1B_CHICK	Myosin-1B OS=Gallus gallus GN=MYH1B PE=2 SV=3	1964	223648	89	81	42	39	3889	1	1	0	673.839	1345.66	2	1345.66	0.0009	0	60.07	0.0017	R	IEAQNKPFDAK	S	2 Carbamyl (K)	0.00000100001.0			C:\ProgramData\Matrix Science\Mascot Daemon\MGF\1171 20210126 MC\20210122_MC_D_2B.7796.7796.2.dta
1	MYH1B_CHICK	Myosin-1B OS=Gallus gallus GN=MYH1B PE=2 SV=3	1964	223648	89	81	42	39	3975	1	1	0	680.341	1358.67	2	1358.67	0.0003	0	81.86	1e-05	K	VAEQELLDASER	V					C:\ProgramData\Matrix Science\Mascot Daemon\MGF\1171 20210126 MC\20210122_MC_D_2B.7330.7330.2.dta
1	MYH1B_CHICK	Myosin-1B OS=Gallus gallus GN=MYH1B PE=2 SV=3	1964	223648	89	81	42	39	4092	1	1	0	687.377	1372.74	2	1372.74	0.0011	1	54.2	0.0069	R	LQDLVDKLQMK	V	Carbamyl (K)	0.00000010000.0			C:\ProgramData\Matrix Science\Mascot Daemon\MGF\1171 20210126 MC\20210122_MC_D_2B.12181.12181.2.dta
1	MYH1B_CHICK	Myosin-1B OS=Gallus gallus GN=MYH1B PE=2 SV=3	1964	223648	89	81	42	39	4158	1	1	0	691.831	1381.65	2	1381.65	0.0003	0	50.01	0.013	K	IQHELEEAEER	A					C:\ProgramData\Matrix Science\Mascot Daemon\MGF\1171 20210126 MC\20210122_MC_D_2B.3241.3241.2.dta
1	MYH1B_CHICK	Myosin-1B OS=Gallus gallus GN=MYH1B PE=2 SV=3	1964	223648	89	81	42	39	4196	1	1	0	693.871	1385.73	2	1385.73	0.0006	1	61.96	0.0013	R	ADIAESQVNKLR	A	Carbamyl (K)	0.000000000100.0			C:\ProgramData\Matrix Science\Mascot Daemon\MGF\1171 20210126 MC\20210122_MC_D_2B.6641.6641.2.dta
1	MYH1B_CHICK	Myosin-1B OS=Gallus gallus GN=MYH1B PE=2 SV=3	1964	223648	89	81	42	39	4197	1	1	0	462.916	1385.73	3	1385.73	0.0012	1	62.15	0.0012	R	ADIAESQVNKLR	A	Carbamyl (K)	0.000000000100.0			C:\ProgramData\Matrix Science\Mascot Daemon\MGF\1171 20210126 MC\20210122_MC_D_2B.6662.6662.3.dta
1	MYH1B_CHICK	Myosin-1B OS=Gallus gallus GN=MYH1B PE=2 SV=3	1964	223648	89	81	42	39	4208	1	1	0	694.362	1386.71	2	1386.71	-0.0002	1	62.28	0.0012	R	ADIAESQVNKLR	A	Carbamyl (K); Deamidated (NQ)	0.000000002100.0			C:\ProgramData\Matrix Science\Mascot Daemon\MGF\1171 20210126 MC\20210122_MC_D_2B.7329.7329.2.dta
1	MYH1B_CHICK	Myosin-1B OS=Gallus gallus GN=MYH1B PE=2 SV=3	1964	223648	89	81	42	39	4296	1	1	0	466.924	1397.75	3	1397.75	-0.0001	0	65.99	0.00037	R	ANLLQAEIEELR	A					C:\ProgramData\Matrix Science\Mascot Daemon\MGF\1171 20210126 MC\20210122_MC_D_2B.13224.13224.3.dta
1	MYH1B_CHICK	Myosin-1B OS=Gallus gallus GN=MYH1B PE=2 SV=3	1964	223648	89	81	42	39	4308	1	1	0	700.376	1398.74	2	1398.74	0.0025	0	55.72	0.0046	R	ANLLQAEIEELR	A	Deamidated (NQ)	0.020000000000.0			C:\ProgramData\Matrix Science\Mascot Daemon\MGF\1171 20210126 MC\20210122_MC_D_2B.13684.13684.2.dta
1	MYH1B_CHICK	Myosin-1B OS=Gallus gallus GN=MYH1B PE=2 SV=3	1964	223648	89	81	42	39	4444	1	1	0	707.881	1413.75	2	1413.75	0.0002	1	60.29	0.0018	R	LDEAEQLALKGGK	K	Carbamyl (K)	0.0000000001000.0			C:\ProgramData\Matrix Science\Mascot Daemon\MGF\1171 20210126 MC\20210122_MC_D_2B.7909.7909.2.dta
1	MYH1B_CHICK	Myosin-1B OS=Gallus gallus GN=MYH1B PE=2 SV=3	1964	223648	89	81	42	39	4613	1	1	0	716.876	1431.74	2	1431.74	-0.0009	1	48.08	0.037	R	LQDLVDKLQMK	V	2 Carbamyl (K); Oxidation (M)	0.00000010041.0			C:\ProgramData\Matrix Science\Mascot Daemon\MGF\1171 20210126 MC\20210122_MC_D_2B.10844.10844.2.dta
1	MYH1B_CHICK	Myosin-1B OS=Gallus gallus GN=MYH1B PE=2 SV=3	1964	223648	89	81	42	39	4715	1	1	1	723.347	1444.68	2	1444.68	0.0008	1	46.89	0.024	R	ELEGEVDAEQKR	S	Carbamyl (K)	0.000000000010.0			C:\ProgramData\Matrix Science\Mascot Daemon\MGF\1171 20210126 MC\20210122_MC_D_2B.4169.4169.2.dta
1	MYH1B_CHICK	Myosin-1B OS=Gallus gallus GN=MYH1B PE=2 SV=3	1964	223648	89	81	42	39	5064	1	1	0	744.389	1486.76	2	1486.76	0.0006	1	50.31	0.022	R	KVAEQELLDASER	V					C:\ProgramData\Matrix Science\Mascot Daemon\MGF\1171 20210126 MC\20210122_MC_D_2B.5670.5670.2.dta
1	MYH1B_CHICK	Myosin-1B OS=Gallus gallus GN=MYH1B PE=2 SV=3	1964	223648	89	81	42	39	5070	1	1	0	744.857	1487.7	2	1487.7	-0.0005	0	47.02	0.025	R	IEELEEEIEAER	T					C:\ProgramData\Matrix Science\Mascot Daemon\MGF\1171 20210126 MC\20210122_MC_D_2B.11224.11224.2.dta
1	MYH1B_CHICK	Myosin-1B OS=Gallus gallus GN=MYH1B PE=2 SV=3	1964	223648	89	81	42	39	5072	1	1	0	744.857	1487.7	2	1487.7	0.0002	0	49.33	0.015	R	IEELEEEIEAER	T					C:\ProgramData\Matrix Science\Mascot Daemon\MGF\1171 20210126 MC\20210122_MC_D_2B.14815.14815.2.dta
1	MYH1B_CHICK	Myosin-1B OS=Gallus gallus GN=MYH1B PE=2 SV=3	1964	223648	89	81	42	39	5073	1	1	0	744.857	1487.7	2	1487.7	0.0002	0	49.52	0.014	R	IEELEEEIEAER	T					C:\ProgramData\Matrix Science\Mascot Daemon\MGF\1171 20210126 MC\20210122_MC_D_2B.10724.10724.2.dta
1	MYH1B_CHICK	Myosin-1B OS=Gallus gallus GN=MYH1B PE=2 SV=3	1964	223648	89	81	42	39	5074	1	1	0	496.907	1487.7	3	1487.7	0.0007	0	51.57	0.0094	R	IEELEEEIEAER	T					C:\ProgramData\Matrix Science\Mascot Daemon\MGF\1171 20210126 MC\20210122_MC_D_2B.9917.9917.3.dta
1	MYH1B_CHICK	Myosin-1B OS=Gallus gallus GN=MYH1B PE=2 SV=3	1964	223648	89	81	42	39	5075	1	1	0	744.857	1487.7	2	1487.7	0.0009	0	63.08	0.00066	R	IEELEEEIEAER	T					C:\ProgramData\Matrix Science\Mascot Daemon\MGF\1171 20210126 MC\20210122_MC_D_2B.10127.10127.2.dta
1	MYH1B_CHICK	Myosin-1B OS=Gallus gallus GN=MYH1B PE=2 SV=3	1964	223648	89	81	42	39	5076	1	1	0	744.857	1487.7	2	1487.7	0.0015	0	65.94	0.00033	R	IEELEEEIEAER	T					C:\ProgramData\Matrix Science\Mascot Daemon\MGF\1171 20210126 MC\20210122_MC_D_2B.10267.10267.2.dta
1	MYH1B_CHICK	Myosin-1B OS=Gallus gallus GN=MYH1B PE=2 SV=3	1964	223648	89	81	42	39	5077	1	1	0	744.857	1487.7	2	1487.7	0.0015	0	66.08	0.00032	R	IEELEEEIEAER	T					C:\ProgramData\Matrix Science\Mascot Daemon\MGF\1171 20210126 MC\20210122_MC_D_2B.9987.9987.2.dta
1	MYH1B_CHICK	Myosin-1B OS=Gallus gallus GN=MYH1B PE=2 SV=3	1964	223648	89	81	42	39	5079	1	1	0	744.858	1487.7	2	1487.7	0.0028	0	58.32	0.0019	R	IEELEEEIEAER	T					C:\ProgramData\Matrix Science\Mascot Daemon\MGF\1171 20210126 MC\20210122_MC_D_2B.10871.10871.2.dta
1	MYH1B_CHICK	Myosin-1B OS=Gallus gallus GN=MYH1B PE=2 SV=3	1964	223648	89	81	42	39	5190	1	1	0	751.88	1501.75	2	1501.74	0.0013	0	60.87	0.0016	K	IEDEQALGMQLQK	K					C:\ProgramData\Matrix Science\Mascot Daemon\MGF\1171 20210126 MC\20210122_MC_D_2B.8282.8282.2.dta
1	MYH1B_CHICK	Myosin-1B OS=Gallus gallus GN=MYH1B PE=2 SV=3	1964	223648	89	81	42	39	5199	1	1	0	751.89	1501.76	2	1501.76	0.0012	1	54.9	0.0076	R	ALSKANSEVAQWR	T	Carbamyl (K)	0.0001000000000.0			C:\ProgramData\Matrix Science\Mascot Daemon\MGF\1171 20210126 MC\20210122_MC_D_2B.7656.7656.2.dta
1	MYH1B_CHICK	Myosin-1B OS=Gallus gallus GN=MYH1B PE=2 SV=3	1964	223648	89	81	42	39	5253	1	1	0	504.255	1509.74	3	1509.74	0.0002	1	54.16	0.008	R	KIQHELEEAEER	A					C:\ProgramData\Matrix Science\Mascot Daemon\MGF\1171 20210126 MC\20210122_MC_D_2B.3066.3066.3.dta
1	MYH1B_CHICK	Myosin-1B OS=Gallus gallus GN=MYH1B PE=2 SV=3	1964	223648	89	81	42	39	5317	1	1	0	759.878	1517.74	2	1517.74	0.0012	0	56.54	0.0046	K	IEDEQALGMQLQK	K	Oxidation (M)	0.0000000040000.0			C:\ProgramData\Matrix Science\Mascot Daemon\MGF\1171 20210126 MC\20210122_MC_D_2B.6571.6571.2.dta
1	MYH1B_CHICK	Myosin-1B OS=Gallus gallus GN=MYH1B PE=2 SV=3	1964	223648	89	81	42	39	5429	1	1	0	765.892	1529.77	2	1529.77	0.0003	1	64.13	0.0009	R	KVAEQELLDASER	V	Carbamyl (K)	0.1000000000000.0			C:\ProgramData\Matrix Science\Mascot Daemon\MGF\1171 20210126 MC\20210122_MC_D_2B.8421.8421.2.dta
1	MYH1B_CHICK	Myosin-1B OS=Gallus gallus GN=MYH1B PE=2 SV=3	1964	223648	89	81	42	39	5430	1	1	0	765.892	1529.77	2	1529.77	0.0004	1	73.98	9.3e-05	R	KVAEQELLDASER	V	Carbamyl (K)	0.1000000000000.0			C:\ProgramData\Matrix Science\Mascot Daemon\MGF\1171 20210126 MC\20210122_MC_D_2B.7750.7750.2.dta
1	MYH1B_CHICK	Myosin-1B OS=Gallus gallus GN=MYH1B PE=2 SV=3	1964	223648	89	81	42	39	5432	1	1	0	510.93	1529.77	3	1529.77	0.0006	1	51.28	0.017	R	KVAEQELLDASER	V	Carbamyl (K)	0.1000000000000.0			C:\ProgramData\Matrix Science\Mascot Daemon\MGF\1171 20210126 MC\20210122_MC_D_2B.8447.8447.3.dta
1	MYH1B_CHICK	Myosin-1B OS=Gallus gallus GN=MYH1B PE=2 SV=3	1964	223648	89	81	42	39	5455	1	1	0	767.405	1532.8	2	1532.79	0.0006	1	50.81	0.021	K	QAFTQQIEELKR	H	Carbamyl (K)	0.000000000010.0			C:\ProgramData\Matrix Science\Mascot Daemon\MGF\1171 20210126 MC\20210122_MC_D_2B.10730.10730.2.dta
1	MYH1B_CHICK	Myosin-1B OS=Gallus gallus GN=MYH1B PE=2 SV=3	1964	223648	89	81	42	39	5565	1	1	0	516.262	1545.76	3	1545.76	0.0007	1	57.87	0.0038	R	ADLSRELEEISER	L					C:\ProgramData\Matrix Science\Mascot Daemon\MGF\1171 20210126 MC\20210122_MC_D_2B.10758.10758.3.dta
1	MYH1B_CHICK	Myosin-1B OS=Gallus gallus GN=MYH1B PE=2 SV=3	1964	223648	89	81	42	39	5623	1	1	0	518.59	1552.75	3	1552.75	0	1	47.97	0.033	R	KIQHELEEAEER	A	Carbamyl (K)	0.100000000000.0			C:\ProgramData\Matrix Science\Mascot Daemon\MGF\1171 20210126 MC\20210122_MC_D_2B.7427.7427.3.dta
1	MYH1B_CHICK	Myosin-1B OS=Gallus gallus GN=MYH1B PE=2 SV=3	1964	223648	89	81	42	39	5634	1	1	0	518.958	1553.85	3	1553.85	-0.0014	1	60.28	0.0011	R	RANLLQAEIEELR	A					C:\ProgramData\Matrix Science\Mascot Daemon\MGF\1171 20210126 MC\20210122_MC_D_2B.11934.11934.3.dta
1	MYH1B_CHICK	Myosin-1B OS=Gallus gallus GN=MYH1B PE=2 SV=3	1964	223648	89	81	42	39	5702	1	1	0	781.914	1561.81	2	1561.81	0.0028	1	66.42	0.00057	R	GKQAFTQQIEELK	R	Carbamyl (K)	0.0100000000000.0			C:\ProgramData\Matrix Science\Mascot Daemon\MGF\1171 20210126 MC\20210122_MC_D_2B.10466.10466.2.dta
1	MYH1B_CHICK	Myosin-1B OS=Gallus gallus GN=MYH1B PE=2 SV=3	1964	223648	89	81	42	39	5862	1	1	0	529.29	1584.85	3	1584.85	0.0003	2	45.15	0.061	R	LDEAEQLALKGGKK	Q	2 Carbamyl (K)	0.00000000010001.0			C:\ProgramData\Matrix Science\Mascot Daemon\MGF\1171 20210126 MC\20210122_MC_D_2B.8200.8200.3.dta
1	MYH1B_CHICK	Myosin-1B OS=Gallus gallus GN=MYH1B PE=2 SV=3	1964	223648	89	81	42	39	6102	1	1	1	808.437	1614.86	2	1614.86	0.0013	1	45.09	0.07	R	QVEEKDALISQLSR	G					C:\ProgramData\Matrix Science\Mascot Daemon\MGF\1171 20210126 MC\20210122_MC_D_2B.7862.7862.2.dta
1	MYH1B_CHICK	Myosin-1B OS=Gallus gallus GN=MYH1B PE=2 SV=3	1964	223648	89	81	42	39	6120	1	1	1	809.892	1617.77	2	1617.77	0.002	0	61.01	0.0015	R	LEEAGGATAAQIDMNK	K					C:\ProgramData\Matrix Science\Mascot Daemon\MGF\1171 20210126 MC\20210122_MC_D_2B.5978.5978.2.dta
1	MYH1B_CHICK	Myosin-1B OS=Gallus gallus GN=MYH1B PE=2 SV=3	1964	223648	89	81	42	39	6259	1	1	1	817.888	1633.76	2	1633.76	-0.0005	0	45.89	0.041	R	LEEAGGATAAQIDMNK	K	Oxidation (M)	0.0000000000000400.0			C:\ProgramData\Matrix Science\Mascot Daemon\MGF\1171 20210126 MC\20210122_MC_D_2B.4432.4432.2.dta
1	MYH1B_CHICK	Myosin-1B OS=Gallus gallus GN=MYH1B PE=2 SV=3	1964	223648	89	81	42	39	6260	1	1	1	817.889	1633.76	2	1633.76	0.0019	0	87.17	3.2e-06	R	LEEAGGATAAQIDMNK	K	Oxidation (M)	0.0000000000000400.0			C:\ProgramData\Matrix Science\Mascot Daemon\MGF\1171 20210126 MC\20210122_MC_D_2B.4177.4177.2.dta
1	MYH1B_CHICK	Myosin-1B OS=Gallus gallus GN=MYH1B PE=2 SV=3	1964	223648	89	81	42	39	6450	1	1	1	553.629	1657.86	3	1657.86	0.0007	1	50.2	0.023	R	QVEEKDALISQLSR	G	Carbamyl (K)	0.00001000000000.0			C:\ProgramData\Matrix Science\Mascot Daemon\MGF\1171 20210126 MC\20210122_MC_D_2B.11683.11683.3.dta
1	MYH1B_CHICK	Myosin-1B OS=Gallus gallus GN=MYH1B PE=2 SV=3	1964	223648	89	81	42	39	6451	1	1	1	829.94	1657.86	2	1657.86	0.0012	1	66.57	0.00054	R	QVEEKDALISQLSR	G	Carbamyl (K)	0.00001000000000.0			C:\ProgramData\Matrix Science\Mascot Daemon\MGF\1171 20210126 MC\20210122_MC_D_2B.10345.10345.2.dta
[truncated: 5,564 more rows]

## Sheet: Supplementary Table S7
Supplementary Table S7: The various proteins identified from the various pots used for duck/fish using GuHCl with SwissProt as the reference database (Mascot search result)
Header	--------------------------------------------------------
[truncated: 3,055 more rows]

## Sheet: Supplementary Table S8
Supplementary Table S8: List of proteins identified in the various samples in which duck/fish were cooked, along with their LFQ abundance as determined using Proteome Discoverer (SwissProt as reference database, no grouping)
[truncated: 350 more rows]
[truncated: 50 more columns]

[truncated: 4 more sheets: Supplementary Table S9, Supplementary  Table S10, Supplementary Table S11, Supplementary Table S12]
